# Supplementary material for: Re-analysis of the larval testis data on meiotic sex chromosome inactivation revealed evidence for tissue-specific gene expression related to the drosophila X chromosome
Source: BMC Biol. 2012 Jun 12;10:49. doi: 10.1186/1741-7007-10-49 (PMC3391172; doi:10.1186/1741-7007-10-49)
Supplement: Additional file 2 — Normalized testis developmental expression. Normalized expression (log2 based) from each testis developmental stage [32] for each Drosophila transcript with corresponding chromosomal location in xls format ('CG identification: transcript number'). [file 1741-7007-10-49-S2.XLS]

## Sheet: testis development data
CG	Chr	6th	7thF	6th	7thF	7thF	6th	7thF	6th	5th	6th	7thW	7thF	5th	6th	7thF	7thW	10th	7thW	7thW	7thF	7thW	10th	7thW	10th	10th	7thW	7thF	7thW	7thW	7thF	10th	7thW	10th	Adult	Adult	10th	10th	Adult	Adult	10th	10th	Adult	Adult	4th	Adult	4th	4th	Adult
CG4190:1	3L	8.265	8.235	8.325	8.015	8.625	8.895	7.91	7.73	13	14.32	7.42	7.36	8.165	7.795	7.195	7.325	8.735	8.865	8.335	8.005	8.505	8.635	9.105	9.115	7.845	8.075	7.77	7.85	8.42	8.8	7.49	7.27	8.205	8.075	8.255	8.385	5.925	5.475	6.755	7.045	7.705	7.535	7.725	8.295	7.79	8.23	9.495	8.885
CG2986:1	2L	10.525	10.775	10.75	10.87	12.085	11.835	12.64	13.1	12.195	11.325	13.955	13.825	11.08	11.54	12.11	12.19	11.335	11.545	11.815	11.645	11.085	11.175	10.615	10.665	10.09	9.95	10.87	10.41	10.825	10.535	9.9	10.52	10.405	10.455	15.495	14.585	11.71	11.57	12.285	11.995	11.37	11.39	11.225	11.575	11.665	11.495	11.125	11.095
CG18628:1	3L	8.89118	8.88882	9.175	8.685	8.23	8.33	7.88	7.96	8.96	7.74	7.545	7.675	8.15	7.87	8.28	8.34	8.675	8.305	8.83	8.55	8.215	8.365	8.35	8.37	8.15	8.01	10.88	10.64	7.91	7.43	9.16	9.2	9.79	10.23	10.695	10.425	10.13	10.47	10.035	9.405	8.645	8.115	11.725	11.235	9.555	9.745	9.845	10.075
CG11880:1	3R	7.88	9.08	8.185	7.855	7.495	7.925	7.975	7.885	7.35	7.57	6.95	6.97	8.14	7.92	7.47	6.91	8.205	6.975	7.905	6.995	8.56	7.98	8.69	8.27	8.625	8.355	7.265	7.035	7.695	6.605	8.57211	8.56789	8.76	8.7	6.64	6.2	8.585	7.935	8.07	8.29	7.305	7.415	8.63	8.21	8.17	8.11	8.06	8.12
CG15510:1	3R	9.675	8.785	9.465	9.475	9.235	9.905	11.2	10.7	7.88	8.72	11.8	11.4	8.235	8.645	10.96	11.4	11.09	11.69	11.205	11.035	10.795	11.165	10.665	10.515	9.585	10.015	8.575	9.425	9.835	9.925	10.15	10.33	10.55	10.13	14.415	14.685	12.25	12.37	12.2	12.44	11.44	11.2	9.4	9.36	8.74	8.92	9.335	9.605
CG12418:1	3R	9.365	9.475	9.58	9.66	9.31	9.49	9.355	9.845	9.355	9.225	9.87	9.77	9.21	8.99	9.16	9.4	8.85	8.87	9.54	10.06	9.335	10.305	10.315	10.325	10.505	10.635	11.8818	11.8782	10.06	10.22	9.35	9.17	9.33717	9.34283	10.095	10.165	8.605	8.895	10.065	10.155	8.86	8.5	14.66	14.88	11.905	11.955	12.375	12.285
CG2682:1	2R	10.93	10.99	11.97	11.67	11.47	11.19	11.115	11.125	10.955	11.065	11.595	11.385	11.905	12.295	12.39	12.25	12.235	12.125	10.96	11.12	10.935	10.145	10.515	9.705	10.615	10.345	11.245	10.815	10.825	10.535	12.375	12.085	11.88	11.64	15.505	15.675	12.075	11.805	11.245	11.315	13.44	13.1	9.075	9.145	8.16	8.04	9.035	8.305
CG13870:1	2R	9.02	9.52	9.075	9.265	9.305	9.375	8.01	8.87	8.275	8.245	9.435	9.165	8.925	9.295	9.275	8.925	9.5	9.7	9.125	9.255	8.63	9.05	8.835	9.225	9.59	9.57	10.71	10.85	10.01	9.75	9.635	10.305	9.31	9.29	11.07	11.17	9.97	9.69	9.87	10.29	8.825	8.635	13.085	13.315	10.43	10.25	12.445	12.275
CG11977:1	3R	10.14	10.02	10.325	10.575	10.45	10.59	9.185	9.195	10.03	10.21	8.98	8.42	9.29	8.91	10.16	10.24	11.235	11.365	10.24	10.44	9.285	10.315	10.1	10.2	11.435	11.845	15.37	15.09	13.52	14.16	8.825	9.135	9.635	9.905	12.96	13.38	9.27122	9.26878	10.665	10.995	9.835	9.865	15.005	15.055	11.9	12.1	11.06	9.92
CG3622:1	2R	7.455	7.385	6.315	6.925	5.6	7.48	6.6	6.68	7.315	6.685	7.315	7.825	7.25	8.01	6.795	6.445	6.035	6.665	5.79	6.95	8.155	7.545	7.91	7.81	6.765	6.515	6.255	5.645	5.32	5.5	6.47	6.43	6.67	7.87	6.31	6.03	9.02	8.66	7.805	7.355	7.58	7.9	6.23	6.45	7.325	7.295	6.55	8.87
CG5216:1	2L	8.47	8.77	8.415	7.585	9.325	8.035	9	8.88	9.3	8.44	9.575	10.525	9.34	9.02	8.475	8.125	8.32	7.96	8.535	8.525	9.09	8.87	10.105	8.995	9.275	8.705	9.07	8.21	8.685	7.795	8.67	8.63	8.39	8.43	7.385	7.015	9.655	8.965	8.965	8.675	10.82	11.16	9.9	8.34	9.06	8.88	8.835	7.825
CG32108:1	3L	10.8042	10.7958	8.685	8.935	8.305	8.615	8.065	8.855	8.72	9.3	8.695	8.525	10.8192	10.8208	7.105	6.855	8.97	9.59	8.95	8.77	8.515	8.385	8.47	9.35	8.045	8.255	8.365	8.035	7.835	8.305	7.525	7.535	8.79	9.33	8.48	8.56	NA	NA	8.18	8.62	NA	NA	8.625	8.235	8.455	9.005	9.245	9.195
CG13338:1	2R	7.705	7.575	6.97	7.79	7	6.4	6.7	7.24	8.08	9.22	7.89	8.37	7.265	8.915	6.78	6.94	5.37	7.47	6.3	5.94	7.92	8.2	7.68	7.92	5.875	7.825	5.515	6.125	5.475	5.945	5.285	6.375	NA	NA	6.86	6.76	7.595	7.505	6.79	7.21	7.765	7.855	6.335	6.025	7.44	7.2	7.185	8.315
CG14164:1	3L	9.23	8.29	10.01	9.99	10.205	9.915	9.1	8.76	11.875	13.745	10.3	10.32	9.665	9.935	9.95	9.61	10.405	10.355	9.945	9.835	8.225	8.355	9.025	9.195	8.79	9.17	10.415	10.825	9.74	9.46	10.865	10.735	10.04	9.98	13.33	13.35	10.61	10.51	9.985	9.015	9.02	8.64	8.45	8.93	8.195	8.565	10.55	10.39
CG13220:1	2R	10.375	10.165	9.865	9.535	9.145	9.015	10.155	9.885	10.005	9.995	11.39	11.51	10.625	10.395	11.475	11.745	11.115	10.605	9.625	9.335	11.15	10.93	10.035	9.645	10.15	9.47	8.335	9.105	8.08	8.58	10.07	9.87	10.51	10.21	11.495	11.585	9.3	9.7	10.9	10.92	13.745	13.475	9.125	8.975	9.865	9.155	9.385	9.015
CG1584:1	2R	8.22	7.48	8.13	7.01	8.005	7.675	8.14	7.82	8.885	7.855	7.2	7.18	8.18	7.76	7.965	7.095	6.205	6.375	7.405	7.435	7.94	7.92	8.98	8.26	7.105	6.935	6.835	6.485	6.875	7.085	9.30816	9.31184	7.63	7.09	9.97503	9.98497	7.48	8.14	NA	NA	7.795	7.825	6.89	7.31	7.56	7.4	8.075	8.625
CG12276:1	3R	10.77	9.99	10.655	9.945	11.255	11.145	11.97	12.05	11.79	11.67	13.36	13.4	12.115	11.925	12.025	11.695	10.985	10.755	11.105	11.035	11.205	10.175	10.32	10.06	10.265	10.275	12.33	12.35	10.165	10.335	9.715	9.805	9.805	9.455	14.59	14.41	11.985	11.775	10.205	10.175	10.925	10.535	9.125	10.175	10.4	10.42	10.11	9.81
CG6187:1	2L	8.8	9.5	9.245	9.655	8.6	8.78	8.71	9.03	9.16	8.4	8.945	8.995	9.215	9.605	8.66	8.3	8.77	8.57	9.41	9.29	8.995	8.805	9.095	9.725	9.695	9.585	9.84	10.16	10.09	9.99	7.805	7.575	11.05	10.73	11.35	10.33	8.105	9.035	9.13	8.61	8.415	8.425	12.46	12.52	10.3596	10.3604	9.295	9.885
CG15111:1	2R	8.855	8.605	11.165	10.975	10.307	10.313	10.545	10.635	10.075	10.845	9.22	9.06	10.74	10.98	9.775	9.565	10.285	10.515	9.81	9.63	9.045	9.035	9.195	9.925	8.825	9.455	10.9084	10.9116	9.935	9.625	9.265	9.415	9.08	8.9	10.16	10.32	10.2	9.9	8.225	7.615	9.01	8.97	13.48	13.38	10.375	10.225	13.17	13.13
CG2113:1	3L	9.43	9.79	10.755	11.245	10.86	10.24	9.595	8.965	8.61	10.17	11.565	11.395	10.455	10.985	10.8	11.36	11.64	11.82	11.195	11.145	9.255	9.205	10.395	9.645	9.85	9.43	11.75	12.05	11.26	11.12	12.225	12.375	11.295	11.445	16.15	16.29	12.6331	12.6269	11.4	12.06	10.555	9.985	8.705	8.055	8.065	7.855	7.925	8.315
CG8776:1	2R	8.955	8.545	7.54	8.02	8.49	8.09	8.01	7.65	8.12	7.78	7.56	7.94	7.635	8.105	6.19	6.29	8.205	7.795	7.67	7.99	8.375	8.145	7.855	7.525	8.035	7.385	7.085	7.135	7.8	7.24	8.86	8.3	8.195	8.045	6.525	7.055	8.76	8.44	8.32	9.52	NA	NA	8.515	8.145	9.335	8.025	8.43	8.23
CG8776:2	2R	9.87	10.21	11.565	11.495	11.31	11.49	10.942	10.938	11.31	11.35	10.865	10.395	10.53	9.93	10.155	9.785	10.465	10.835	10.605	10.355	9.025	8.555	9.425	8.715	8.915	8.565	9.97	9.77	8.41	8.15	9.76	9.52	10.69	11.47	13.47	13.33	10.84	11.58	12.185	11.015	10.305	10.575	12.065	10.415	9.815	8.585	10.115	10.985
CG8776:3	2R	12.9397	12.9403	13.49	13.55	12.675	11.965	10.725	11.095	9.62	9.66	18.525	18.315	9.21	9.15	10.71	10.91	12.93	13.47	10.735	11.065	10.54	11.22	13.45	13.37	14.12	13.94	17.05	17.21	13.6446	13.6354	10.95	10.75	12.84	12.96	16.75	16.81	9.195	9.805	11.44	11.36	10.015	10.385	15.82	15.66	12.835	12.465	14.435	14.665
CG8776:4	2R	9.69	9.79	10.09	10.25	9.81006	9.80994	9.375	9.765	9.44	9.18	10.65	10.17	8.78	8.74	9.1	9.38	9.845	9.855	9.25	9.23	9.285	9.575	9.07	9.05	10.64	10.08	11.34	10.86	10.51	10.55	9.09	8.81	9.74	9.52	9.255	9.485	8.755	8.945	10.185	10.035	9.775	9.965	15.37	15.27	12.145	11.795	10.18	10.44
CG2258:1	X	7.915	8.045	7.125	7.095	7.215	7.045	7.12	8.32	7.385	7.535	7.88	7.68	7.805	7.855	8.38	7.98	7.44	7.8	6.73	6.89	8.125	8.195	7.975	8.065	7.44	7.5	6.48	6.66	6.74	6.52	9.11	8.49	8.225	7.695	8.065	8.315	7.445	7.575	8.16	7.74	9.07	9.37	7.41	7.11	7.89	8.17	7.5	7.84
CG18803:1	3L	11.255	11.365	11.97	11.95	11.455	11.245	10.405	10.415	10.38	10.6	12.215	12.385	11.515	11.405	12.155	12.105	11.655	11.845	11.085	11.295	11.335	11.045	10.45	9.21	11.15	11.17	12.075	12.205	11.285	11.435	11.91	12.13	11.185	11.135	12.775	13.005	10.995	10.625	11.98	12.1	11.725	11.595	10.705	10.755	9.52	10.06	9.435	9.245
CG32945:1	3R	8.41	8.67	8.905	9.095	8.935	8.785	8.925	9.095	9.03	8.85	9.965	8.875	8.24	8.84	8.87	9.39	10.375	10.285	9.015	8.965	8.85	8.93	9.265	9.515	8.495	8.465	9.01	8.87	8.795	8.925	9.455	9.805	9.28	9.18	9.495	9.665	10.165	10.375	9.465	8.855	9.66	8.14	10.685	10.615	8.49	8.21	9.16	8.92
CG1924:1	X	10.765	10.715	7.04	6.86	6.265	6.035	11.06	11.22	9.565	9.535	11.04	10.88	9.93	10.33	10.64	10.7	10.6933	10.6867	9.905	9.915	9.81	10.53	9.555	9.845	11.32	11.2	11.375	10.985	10.805	11.175	9.78	10.16	9.595	9.485	9.78	10.28	9.545	9.935	10.33	11.17	9.95123	9.94877	15.29	15.17	12.0208	12.0192	11.155	10.805
CG4930:1	2L	8.35	8.67	9.315	9.245	9.165	9.195	9.805	9.335	9.285	8.535	8.98	8.74	8.345	7.895	7.655	7.785	9.235	8.485	9.825	9.335	8.32817	8.33183	8.565	7.555	7.57	7.93	8.175	8.105	9.05	8.79	8.7	9.1	11.635	11.525	10.955	10.945	8.385	7.975	6.41	7.69	7.595	7.745	7.61	8.27	7.52	8.24	8.175	7.705
CG8183:1	2R	8.39	7.95	7.435	7.305	7.255	6.305	8.095	7.425	7.64	7.4	7.54	7.9	9.125	8.475	7.335	6.625	7.16	6.52	8.815	8.765	8.485	8.355	11.07	10.21	9.12	9.36	8.835	8.905	8.44	8.02	8.99	8.75	8.98	9.14	9.275	8.685	8.545	7.555	8.66	8.62	8.695	8.705	8.92	7.76	8.1155	8.1245	8.29	7.73
CG4832:1	2R	9.29	8.67	9.25	8.61	9.7	9.54	10.345	10.535	9.42	9.4	9.58	9.18	9.155	9.165	8.93	8.17	8.995	7.965	10.225	10.255	10.115	9.425	10.725	10.995	9.87	9.29	9.93	10.15	9.285	8.895	9.915	10.105	9.455	9.945	10.06	8.98	9.93	9.61	10.195	9.125	8.625	7.855	8.345	7.715	10.185	10.375	9.575	9.725
CG2201:1	2L	8.29	8.57	8.53	9.03	8.995	8.945	9.355	9.265	8.94	9.1	9.97	9.25	8.975	9.305	6.915	7.385	9.73	9.31	9.69	8.99	8.56	8.54	8.795	8.605	7.945	7.695	7.285	7.935	9.12	8.82	8.935	8.825	8.575	8.485	9.665	9.615	NA	NA	8.79	8.27	NA	NA	8.67	6.51	9.03	6.63	7.1	9.06
CG1421:1	2L	8.38	8.22	8.97	9.39	9.82	9	9.365	8.555	7.405	7.775	10.18	9.96	8.545	8.715	10.785	11.035	10.79	10.33	10.16	9.58	9.81	9.53	10.62	9.54	9.58	9.24	10.07	10.67	9.79	9.77	9.91	9.71	9.975	10.125	11.935	12.245	12.29	12.23	10.665	10.635	10.82	10.36	7.665	7.755	8.265	8.695	8.54	8.36
CG17927:1	2L	9.105	9.455	11.25	11.33	9.745	10.095	9.57	9.81	9.915	9.305	8.915	9.705	9.63	8.59	9.16	8.6	9.05	9.31	8.84	9.5	9.23	9.15	9.865	10.595	9.72	10.08	12.055	12.025	10.195	10.185	9.51	9.33	9.66542	9.67458	10.285	9.975	9.39	9.43	10.045	9.915	9.61	10.13	15.58	15.68	13.41	11.59	11.91	13.03
CG18076:1	2R	7.935	7.625	8.27	7.69	8.62	9.02	8.255	8.425	8.16	7.88	8.495	8.645	8.495	7.945	8.66	8.6	6.865	7.735	7.92	8.6	7.78	7.98	7.795	7.525	6.6	7.02	7.28	7.18	7.66	8	6.965	7.275	7.41	7.75	6.675	7.105	8.235	8.125	8.12	8.66	7.5	7.84	6.445	7.375	7.705	7.715	8.34	8.14
CG18076:2	2R	8.005	8.055	9.475	9.165	8.62	8.86	8.57	8.61	9.94	9.36	8.43	8.39	10.195	9.825	8.455	8.225	8.025	8.335	8.08	8.62	8.34	8	7.885	7.915	7.39	7.89	7.765	7.855	8.275	8.865	8.1	8.26	8.3	8.1	7.48936	7.49064	8.73	8.43	7.59	8.29	6.855	6.805	8.335	9.105	7.55	7.69	8.355	8.305
CG3572:1	2R	9.245	9.135	9.865	9.355	9.2633	9.2567	9.14035	9.13965	9.395	9.305	8.4	8.18	9.625	9.335	8.775	8.665	8.58	8.22	8.54	9.24	8.435	8.105	7.985	8.095	7.795	7.565	7.895	7.325	8.155	8.425	8.175	8.105	8.33	8.19	7.07	7.03	8.4	8.86	8.765	8.395	8.715	9.405	8.455	7.345	7.895	7.765	7.885	8.655
CG2368:1	2R	8	7.4	7.59	7.09	7.47	7.43	7.85	8.27	7.555	8.025	6.91	7.07	7.575	7.305	6.685	6.235	6.505	7.835	6.93	7.23	7.875	8.265	8.35	7.55	6.99	7.23	6.04	6.52	6.455	6.525	6.355	6.345	7.505	7.355	6.605	5.915	7.115	8.045	6.875	7.385	7.5	7.76	6.935	6.305	7.225	7.515	7.21	8.73
CG2368:2	2R	8.17	8.39	8.165	8.295	7.615	7.565	7.82	7.44	8.025	8.735	6.995	7.905	7.265	7.935	3.9	4.12	7.34	6.58	9.36	11.06	8.145	8.295	7.74	7.8	7.1	7.36	7.245	5.975	6.82	7.14	6.52	6.34	7.645	7.915	6.545	6.175	8.29	6.75	8.145	7.915	7.74	7.44	7.95	7.83	8.08	7.96	8.21	8.49
CG4061:1	X	8.63	8.83	8.405	8.675	8.35	9.05	8.305	8.995	7.94	7.92	10.3	9.62	8.37	8.39	8.835	8.885	8.22	8.4	8.19	8.11	8.32	8.46	8	7.92	8.545	7.815	9.145	9.015	7.94542	7.95458	7.625	8.135	7.525	7.615	7.675	8.005	9.975	9.825	7.685	8.375	9.065	8.895	7.77	7.97	8.16	8.44	8.125	7.975
CG4937:1	X	7.45	8.05	7.23	7.37	7.29	6.75	7.17	7.73	7.615	7.845	7.18	6.94	7.37	7.97	6.9	6.66	6.105	6.075	7.23	7.29	8.065	8.135	7.36	8.04	7.29	7.05	6.825	6.255	6.52	6.46	6.77	6.59	8.59	9.45	7.975	8.245	11.41	11.13	7.375	7.505	7.73	8.61	7.325	7.935	8.61	8.19	7.695	7.525
CG16870:1	2L	8.39	8.17	8.535	8.725	7.65	7.73	8.215	8.285	7.275	7.245	10.655	9.885	7.895	8.025	9.055	9.465	9.39	9.05	9.315	9.225	9.975	10.265	8.835	8.765	9.085	9.035	8.825	9.555	7.835	8.085	8.31	8.13	9.5	9.96	10.595	10.705	10.825	11.415	10.9	10.36	11.865	12.115	9.14	8.34	9.255	8.265	8.735	9.365
CG8474:1	3L	9.73996	9.74004	9.4	9.54	10.485	10.335	10.22	10.32	9.915	10.185	11.35	11.77	9.465	9.315	11.195	10.885	9.315	9.625	9.965	10.315	9.39	9.31	8.995	9.025	9.45	10.19	10.69	10.51	10.015	10.425	9.05	9.01	9.09	8.93	12.16	12.24	10.59	10.85	10.43	10.13	9.61	9.95	13.26	13.7	9.53	10.03	9.275	9.445
CG6303:1	3R	9.23	9.51	10.18	10.06	10.11	10.27	10.43	10.37	9.96	9.98	11.105	10.635	9.5	9.2	9.735	9.725	9.545	9.855	10.03	10.07	8.695	9.285	8.54	9.48	8.955	9.025	10.485	10.295	9.955	10.045	9.285	9.415	9.23	9.29	11.64	11.96	10.005	9.635	9.535	9.625	8.92	9.16	10.56	10.66	8.855	10.105	9.605	9.335
CG16857:1	2L	8.775	8.765	9.535	9.465	9.375	9.065	9.215	9.165	9.34	9.2	9.475	9.285	9.275	9.145	8.865	8.595	8.55	8.79	9.455	9.805	8.545	8.215	9.345	8.795	8.605	8.995	8.87	8.55	9.14608	9.15392	9.415	9.085	8	7.94	7.89	7.91	7.845	7.575	8.53	8.97	8.145	7.655	10.67	10.37	9.735	9.425	8.825	8.955
CG11314:1	3R	9.765	9.235	10.63	9.83	10.79	10.95	10.39	10.15	10.79	10.55	10.275	9.985	9.77	9.23	9.415	9.085	9.38	8.86	10.24	9.94	8.49	7.99	8.12	8.36	8.415	7.785	8.27	7.89	8.975	8.545	9.205	9.535	11.18	10.98	10.04	9.94	8.445	8.495	7.62	7.76	7.24	6.64	10.75	10.91	9.47	9.29	9.5	9.42
CG5639:1	3R	8.165	8.295	7.79	7.55	7.665	7.795	7.22	6.82	6.015	6.365	7.37	7.61	7.83	7.63	7.115	6.965	6.495	6.725	7.53	7.31	8.475	8.425	7.755	7.765	7.685	7.795	7.095	7.205	7.435	7.205	9.36	8.68	7.88	8.78	7.005	7.015	8.81	9.19	7.535	8.545	7.14	7.36	7.79	8.09	7.795	7.745	7.76	7.52
CG17377:1	2L	9.08	8.58	7.01	6.95	9.725	9.435	9.36	8.42	8.44	8.6	9.72	9.38	9.35	9.91	9.805	9.655	11.65	11.39	10.055	9.465	9.44	8.8	9.43	9.83	9.335	8.825	7.885	8.335	9.63	9.57	11.395	11.165	13.485	13.595	16.485	16.575	13.38	13.4	13.63	13.43	14.405	14.375	12.835	10.665	10.545	8.155	10.31	11.33
CG15141:1	2L	10.065	9.615	10.03	9.97	9.44	9.92	9.61	9.89	8.005	8.095	8.59	9.41	10.315	10.385	9.465	9.575	9.98	10.36	8.65	8.37	9.085	9.055	8.285	8.715	9.14	9.34	7.47	7.37	8.97	9.25	8.915	9.105	9.045	8.455	9.015	9.405	8.455	8.265	8.64	9.42	9.79	9.63	8.635	8.885	8.725	8.735	8.1	8.38
CG7118:1	3L	7.545	8.715	7.49	7.69	7.93	8.33	7.305	7.895	7.445	8.495	8.51	9.11	7.27	8.09	7.295	7.045	6.505	6.395	6.985	7.395	8.14829	8.15171	8.215	8.205	6.975	6.685	8.695	6.865	6.61	7.09	6.865	6.735	6.64	7.24	6.52	6.88	7.52	7.88	7.965	7.735	7.49	7.47	6.66	7.52	7.28	7.4	7.745	7.435
CG4347:1	3L	8.06	8.22	9.3	8.54	8.455	8.665	8.91032	8.90968	9.01067	9.00933	8.035	8.225	9.04	8.92	8.585	8.695	7.055	6.965	8.01	8.13	7.835	8.605	8.635	8.085	7.825	7.675	7.32	7.3	7.85	7.99	9.69	9.39	8.38	8.06	6.95	7.17	7.55	7.01	9.375	8.265	8.29	8.23	8.07	8.13	8.035	8.205	8.21	7.99
CG4347:2	3L	11.565	11.595	6.97	6.79	7.93	8.69	8.26	8.78	8.73	8.79	7.55	7.35	9.295	8.885	8.485	8.195	8.39	7.87	8.005	8.375	8.16	8.24	8.045	7.735	7.47	7.45	7.205	7.015	7.76	8.1	7.005	6.935	7.31	7.75	6.785	6.655	8.01	8.33	10.02	9.38	8.09	8.87	8.235	8.585	8.265	8.895	8.88	9.46
CG31114:1	3R	7.51	9.37	5.455	6.285	6.92	7.46	7.325	7.715	7.215	7.985	7.455	6.785	7.86	7.74	7.515	8.645	6.135	6.865	8.14	7.56	8.28321	8.27679	8.34	8.14	8.055	7.245	7.805	7.055	7.83	7.29	7.34	7.1	7.735	7.545	6.11	5.87	7.99	8.67	6.22	6.02	8.18	7.3	7.135	7.525	7.26	7.34	7.82	7.62
CG13197:1	2R	7.815	8.305	9.62	9.76	9.24	9.16	9.1	8.9	9.52	9.92	8.235	7.945	10.005	10.275	9.17	9.43	9.785	10.295	9.285	9.215	8.15	8.19	8.525	8.435	7.4	7.38	7.77	8.39	8.835	8.945	9.19	9.75	8.965	9.415	8.54	9.74	9.58	9.9	7.465	7.995	9.125	8.915	6.775	6.985	7.655	7.345	7.88	7.96
CG7105:1	2L	8.6	8.38	8.78	8.72	7.505	8.035	7.565	7.995	8.025	8.135	8.865	8.735	8.13	7.49	7.795	8.205	11.94	10.54	8.145	8.175	8.56	9.1	9.39	9.23	8.585	8.515	8.335	8.405	8.58	8.48	8.075	7.925	7.87	8.15	6.625	6.075	7.99	8.01	8.98	8.38	8.005	7.395	9.33	10.53	9.405	10.115	9.745	9.335
CG9022:1	X	10.56	10	11.675	11.485	11.315	11.485	10.21	10.17	11.415	11.045	10.47	10.13	12.93	12.83	10.55	10.07	11.255	11.025	10.56	10.72	9.38	8.86	9.385	8.995	9.18	9.16	10.5	10.16	10.385	10.375	11.07	10.93	10.775	10.745	12.585	12.735	10.035	10.025	10.455	9.865	10.18	9.72	10.605	10.055	9.815	9.385	9.675	9.045
CG6496:1	3R	8.75	8.79	8.15	8.27	7.9	8.78	8.02	8.36	8.5	8.48	8.085	8.015	8.03	8.27	8.31999	8.32001	8.13	8.35	8.18	8.52	8.415	7.925	7.865	7.915	8.495	8.745	7.865	7.895	8.445	8.655	7.83	7.97	8.425	8.195	8.36	8.44	8.1	7.8	8.76	8.64	8.135	8.425	8.275	8.105	9.08	8.34	8.6	8.9
CG32267:1	3L	9.915	9.785	11.93	11.73	11.66	11.52	11.775	11.565	11.47	11.09	13.335	12.965	11.425	11.375	11.15	11.21	13.05	12.67	11.995	11.805	11.205	10.815	11.16	10.78	10.35	9.85	11.19	11.09	10.715	10.565	12.365	12.115	12.5	12.32	16.6	16.74	11.71	11.97	12.625	12.495	11.99	11.85	11.13	11.05	9.975	9.985	10.59	9.55
CG9047:1	2R	13.44	13.6	13.81	14.33	13.045	12.695	12.105	12.215	10.4	11.72	17.68	17.78	14.925	15.355	10.96	11.46	10.885	10.855	12.3524	12.3476	11.51	11.87	12.86	13.5	13.92	14	16.86	16.74	13.59	13.79	10.3	10.08	11.13	11.11	13.72	13.62	10.325	10.335	11.14	11.24	10.735	10.785	16.19	16.11	14.65	14.33	14.8112	14.8088
CG14060:1	3L	7.66	7.84	7.51	7.85	6.205	6.475	7.555	7.945	7.445	7.195	7.245	8.855	7.725	7.835	6.825	7.195	6.715	6.845	6.9	7.34	8.38	8.08	7.575	7.905	7.045	7.735	7.51	6.83	5.89	6.91	6.205	6.495	7.505	7.375	6.055	5.885	7.94	8.72	7.84	8.02	7.77	8.25	6.745	7.195	7.795	7.905	8.03	7.75
CG3629:1	2R	7.6	7.4	7.015	7.065	7.86	7.8	6.795	6.485	7.35	7.41	7.655	7.625	8.15	8.17	6.785	7.015	6.3	6.14	8.545	8.495	8.315	7.705	8.33	7.63	6.285	6.255	5.76	6.26	5.98	5.76	6.255	6.265	7.25	7.41	5.18991	5.19009	7.65	7.65	7.96	7.68	7.55	8.53	6.46	6.48	7.495	7.345	7	7.5
CG3629:2	2R	7.68	8	6.97	6.93	6.33	6.13	6.965	6.475	6.985	7.275	7.125	7.815	7.51	8.47	6.825	6.795	6.535	5.725	6.14	6.5	8.115	7.985	7.44	8.14	6.775	5.685	5.99	5.89	5.29	6.31	6.76	6.52	7.59	7.43	6.495	6.365	7.76	7.84	7.245	7.755	6.66	6.9	6.6	6.48	7.51	7.01	7.435	8.025
CG7052:1	2L	7.625	9.335	8.315	8.445	7.265	7.595	8.375	8.105	8.425	9.515	8.365	8.535	8.84	9.18	8.15	8.19	8.895	8.885	7.705	7.395	8.005	8.235	8.335	7.645	7.08	8.04	6.255	6.485	6.97	6.99	9.425	8.595	7.47	7.97	5.375	7.005	9.25	8.59	8.265	8.295	7.35	7.21	6.665	6.635	7.345	7.455	7.345	7.935
CG6361:1	X	9.295	9.445	7.05	6.75	9.405	8.435	9.25	9.23	10.085	9.575	8.44	8.26	11.13	10.77	9.095	9.385	9.235	9.525	9.595	9.485	9.105	9.115	9.825	9.575	9.465	9.615	8.625	9.275	9.865	9.755	9.36	9.64	9	8.78	11.18	11.02	9.38	8.76	8.62	9	8.745	8.475	10.15	10.69	9.15	9.57	9.7	8.92
CG1748:1	4	8.04	8.34	8.485	8.835	8.54	8.16	8.49	8.73	7.685	8.255	8.17	8.15	8.015	8.665	7.935	8.185	8.835	8.585	8.73	8.31	8.04	8.34	8.755	8.525	8.98	8.64	8.46	8.38	8.48	8.02	9.62	9.88	9.255	9.085	11.23	10.99	8.045	8.095	8.1	8.36	8.92	8.54	7.815	7.445	8.56	8.48	8.165	8.595
CG33115:1	2L	7.365	7.595	7.61	7.75	7.045	6.955	7.455	7.405	7.54	7.86	7.59	7.65	8.135	7.805	7.06	7.38	7.375	7.345	7.055	6.945	8.13	8.15	7.79	7.85	6.88	6.96	5.845	6.475	6.045	7.355	7.035	7.105	7.67566	7.68434	5.155	5.365	7.63	7.73	7.925	7.515	7.78	7.84	6.56	7.04	7.325	7.235	7.51	7.69
CG7446:1	3L	8.23	8.33	8.41	8.07	8.67	7.89	8.905	8.495	8.36	8.38	8.66	8.22	8.025	8.155	8.685	9.175	7.71	7.57	7.875	8.185	8.4	8.28	8.07	8.09	7.88	8.12	8.385	8.195	9.43349	9.42651	7.93565	7.94435	7.585	7.435	7.775	6.945	8.33	9.01	8.64	8.72	8.645	8.935	7.86	8.82	10.17	9.21	9.165	8.835
CG14233:1	X	9.01	8.59	8.74	8.42	7.335	6.965	8.125	8.635	9.29	9.25	7.735	7.625	8.96	8.76	10.45	10.53	9.66	9.68	8.255	8.585	8.635	9.345	8.42	8.36	9.185	8.975	8.59	8.21	8.3	8.54	8.93	8.87	9.71	9.67	10.615	10.845	9.375	9.545	9.74	10.12	11.525	10.995	8.34	8.68	8.095	9.025	7.94	8.72
CG3700:1	2R	9.205	8.575	8.385	7.935	7.375	6.925	7.89	8.59	7.97	7.55	7.55	8.01	8.765	8.355	8.885	9.135	8.27	7.91	7.595	7.705	8.09	8.61	7.54	8.74	7.905	7.895	6.50476	6.49524	6.365	7.075	7.78	7.64	6.725	7.495	5.42	5.34	7.12	8.1	7.945	8.215	8.35	8.11	7.085	7.755	8.355	8.405	8.005	7.515
CG31005:1	3R	7.465	7.935	8.535	8.165	7.335	9.265	12.48	13.12	7.875	7.005	7.675	9.285	8.56	9.28	6.755	7.465	7.345	6.475	7.695	7.465	8.54	7.86	7.94	7.92	8.39	7.31	6.485	6.615	7.675	7.525	9.31	7.29	7.39	7.11	10.91	8.09	7.675	7.545	6.195	6.225	6.25	7.01	7.05	6.77	7.61	7.85	8.28	8.66
CG13758:1	X	8.94	8.9	8.975	8.585	8.53	8.43	8.805	8.795	8.385	8.115	7.98	7.86	8.16	8.08	8.54	8.08	8.635	8.605	8.965	9.055	8.575	8.905	9.72	9.9	9.82	9.78	10.295	10.445	10.205	10.015	11.105	9.955	9.485	9.455	10.865	10.875	8.015	8.525	9.59	9.37	8.845	8.775	14.77	14.71	11.2	11.16	9.25	9.67
CG12193:1	2L	7.625	8.255	6.11	6.93	6.645	6.455	7.09	7.11	6.895	7.145	6.85	6.91	7.99	7.87	6.91	6.63	5.87	5.85	7.94	7.4	8.175	8.425	8.845	8.375	8.175	7.925	8.18	6.94	8.055	6.525	8.785	8.415	8.37	7.65	9.55	8.79	7.965	7.775	7.99	7.97	7.93	7.95	6.86	6.58	8.25	7.87	7.5	7.84
CG9453:1	2R	10.345	10.435	11.325	11.575	10.435	10.545	10.41	10.31	10.105	10.075	11.025	10.875	9.585	9.375	9.93	9.85	10.255	10.505	10.64	10.42	10.42	10.6	11.235	11.265	12.82	12.98	14.15	14.31	11.975	11.865	9.905	10.235	9.895	9.725	11.77	12.19	9.6	9.82	11.11	10.79	10.1667	10.1733	15.99	16.09	13.43	13.41	11.21	10.59
CG9453:2	2R	9.89	9.61	9.95	9.99	8.895	9.305	9.16	8.78	9.21108	9.20892	9.64	9.1	8.05	7.69	8.925	9.195	8.955	9.005	9.37	9.79	8.58	9.3	8.94	8.72	10.09	10.27	9.38	10.2	10.86	10.94	8.05	8.01	8.625	9.075	8.475	8.485	8.615	8.645	9.11	8.99	8.885	8.935	14.59	14.39	11.21	11.47	9.58	9.9
CG3353:1	3R	8.01	8.03	9.13	9.15	8.59	8.41	9.005	9.355	9.915	9.605	9.6	9.52	9.905	9.835	8.345	8.395	9.29912	9.30088	8.735	8.605	7.785	8.595	8.17	8.07	7.525	7.475	8.08	8.04	7.855	8.145	6.84	7.28	7.165	7.635	10.9	8.88	8.185	7.875	7.79	7.81	7.72	8.02	7.62	7.64	7.695	7.585	8.38	8.06
CG4140:1	2L	9.665	9.155	10.29	10.23	10.91	10.79	10.925	10.515	11.1	11.04	11.455	11.025	10.9	10.7	11.16	11.04	10.99	10.69	10.665	10.455	10.53	9.73	10.595	10.245	9.925	9.595	10.725	10.715	9.775	9.825	9.25177	9.24823	9.785	9.675	11.105	11.475	11.855	12.205	9.68	9.5	10.735	10.545	8.9	9.06	9.25	9.53	9.05	9.51
CG11211:1	2R	7.375	7.205	7.035	6.805	6.43	6.47	7.43	6.57	8.335	7.885	8.285	7.655	8.555	7.125	7.365	7.995	6.08	5.78	6.595	5.965	8.01	8.17	7.915	8.185	6.92	6.58	5.915	6.265	5.65	5.63	6.525	6.535	7.8	7.62	5.56	5.6	7.985	8.515	7.655	7.785	8.185	7.735	6.725	6.075	7.15	7.53	7.34	7.66
CG1338:1	X	9.405	9.795	9.615	9.905	10.49	10.57	11.36	10.82	8.25	9.19	12.835	11.905	8.97	9.81	11.12	11.64	10.965	11.035	11.405	10.455	10.415	10.385	9.78	9.68	9.975	9.045	10.16	10.18	9.96	9.84	9.9	10.24	9.6	9.32	13.305	13.535	11.71	11.89	10.62	11.1	10.41	10.21	6.915	7.085	8.37	7.77	7.765	7.835
CG8236:1	3R	8.2	8.4	6.94	6.82	7.16	7.14	8.955	7.305	7.825	8.095	9.855	9.925	8.295	8.465	9.145	9.675	9.81	8.91	9.06	8.5	8.84	9.1	8.43	8.83	8.66	9.04	7.185	7.455	8.605	8.195	7.735	8.305	8.245	7.955	8.8	8.78	7.93	7.47	9.455	9.825	9.85	9.17	6.155	6.185	7.255	7.605	7.735	7.905
CG6353:1	3R	10.38	10.22	11.79	11.69	10.58	10.86	10.96	11.22	10.085	9.835	10.73	11.15	10.135	9.465	10.285	10.295	10.255	10.685	10.34	11.46	10.8711	10.8689	10.52	10.94	11.015	11.165	12.815	12.685	11.04	11.28	9.245	9.355	9.905	9.395	10.05	9.99	10.325	10.315	10.455	10.725	9.3	6.28	15.675	15.725	12.2562	12.2638	13.97	14.23
CG10874:1	2L	8.36	7.58	8.765	8.615	6.76	7.36	7.945	8.355	8.685	8.655	8.375	8.605	8.27	8.85	7.99	7.83	7.245	7.155	6.9	6.6	8.64	7.92	8.225	8.175	7.52	7.76	6.335	7.005	7.76	7.96	6.38	5.94	7.495	7.305	5.27	5.65	8.23	8.43	8.555	8.165	6.835	7.465	8	8.34	8.755	8.885	8.655	8.405
CG7564:1	3L	8.075	7.985	7.76	7.92	7.41	7.39	7.68	7.26	8.295	8.205	8.21	9.09	7.81	7.89	7.72	8.28	7.405	7.995	7.57	7.67	8.46	7.94	8.245	8.195	7.485	7.775	6.675	6.485	7.06	7.48	6.525	7.455	7.955	8.045	7.145	7.075	8.215	8.165	8.115	7.805	7.895	8.325	6.515	6.665	8.645	8.455	7.92	8.16
CG10704:1	3L	7.965	7.615	7.555	7.625	7.27	7.15	7.205	7.275	8.09	7.63	7.505	7.355	7.475	7.545	7.315	7.385	6.5	6.94	6.815	6.865	7.96509	7.97491	7.985	7.855	7.105	7.135	7.275	7.345	6.61	6.91	5.785	7.435	6.24	7.9	6.295	6.165	7.68	7.8	7.26	6.78	8.215	8.945	6.875	6.885	7.555	7.565	8.05	7.83
CG1129:1	3R	8.22	7.84	9.52003	9.51997	10.265	9.195	7.985	8.015	9.58	9.62	7.215	7.345	10.715	10.845	7.11	6.41	8.595	7.345	8.34	7.86	8.305	7.675	10.35	9.79	6.965	6.495	6.91	6.09	8.395	8.365	8.165	7.735	8.125	7.335	9.23	9.01	8.685	8.415	8.37	7.81	8.34	8.26	7.665	7.435	8.365	7.775	7.54	7.56
CG8567:1	3L	8.755	8.825	9	9.58	9.19	9.31	9.415	9.765	9.815	9.745	9.39	9.67	9.28	9.4	9.035	8.845	8.485	8.695	8.68	8.48	8.62	8.72	8.47	8.73	8.49	8.41	8.505	8.215	8.285	8.255	7.89568	7.90432	8.225	8.335	8.825	8.955	10.5	10.96	8.54	9.28	8.55	7.59	7.375	7.825	8.46	8.38	8.41	8.29
CG32387:1	3L	8.775	8.045	8.345	8.535	6.995	6.785	8.175	8.405	7.82	8.28	7.85	8.71	7.48	7.86	7.76	7.86	7.815	7.545	8.165	7.855	8.54	8.5	8.54	8.32	8.285	8.635	7.81	7.43	8.34	8.38	6.525	6.915	7.625	7.675	8.13	7.77	7.785	8.875	9.675	9.465	8.69	8.23	9.92	9.62	11.005	9.435	8.54	9.36
CG30191:1	2R	7.985	8.155	7.74	8.08	8.155	8.325	8.565	7.275	8.26	7.96	7.64	7.92	7.965	8.335	7.405	7.175	7.97	8.15	6.74	7.36	8.21	8.31	8.47	8.57	7.965	7.495	6.92	7.16	7.65885	7.66115	6.24	6.64	7.585	6.815	5.3	5.48	8.09	8.21	8.18	8.76	7.435	7.565	7.995	8.085	8.065	7.635	8.125	7.915
CG14583:1	X	8.255	7.605	7.735	7.705	7.095	7.205	8.385	8.415	8.39	8.59	8.485	10.175	8.18	8.5	7.99	8.55	7.48	8.08	8.02	8.04	8.29	8.51	8.755	8.185	8.2	8.14	7.88	8.22	7.855	8.445	6.965	7.055	7.71	8.33	6.74	7.26	7.39	7.89	7.92	7.94	8.125	8.375	8.675	8.745	9.42	9	7.93	8.09
CG32442:1	3L	8.945	8.755	7.54	7.66	8.69	8.45	8.325	8.255	9.35	9.55	8.25	8.13	8.43	8.89	11.68	12.84	10.655	12.525	8.22	8.02	8.65	9.03	8.335	8.185	9.115	8.605	8.9	8.64	8.665	8.675	8.485	8.435	8.135	7.845	8.34	8.4	8.475	8.605	9.02	8.82	9.155	9.505	7.935	8.345	8.275	8.405	8.685	8.455
CG1140:1	3L	9.155	8.405	9.535	8.945	8.345	8.415	8.59	7.95	9.66	8.46	7.44	7.32	10.385	10.135	8.26	8.46	8.195	8.205	8.02621	8.03379	8.385	8.495	8.165	7.775	8.085	7.815	7.595	7.645	8.25	8.33	7.29163	7.28837	7.6	7.72	7.14	7.04	8.03	7.97	8.695	8.705	8.595	8.885	8.85	9.15	9.54	9.28	8.965	8.675
CG12689:1	X	9.17	9.51	7.775	8.365	5.54	6.38	9.315	8.685	8.84	7.58	8.225	8.875	8.035	7.885	10.71	10.97	10.135	9.825	8.045	7.835	10.655	10.145	8.74	8.84	9.665	9.035	7.585	7.555	7	7.1	7.315	6.945	9.055	9.485	8.675	8.605	7.65	7.75	10.48	10.14	12.195	12.425	7.83	7.37	8.295	7.365	7.11	7.35
CG4940:1	3R	7.605	7.635	7.38	7.1	6.2	6.82	6.87	7.33	7.505	7.635	7.435	7.105	7.82	7.96	8.095	7.905	7.115	7.945	7.97	7.61	8.165	8.135	8.325	8.055	7.58	8.24	6.39	6.77	6.9	6.34	8.64	8.42	8.84	9.44	7.18	6.86	8.035	7.565	7.695	7.685	8.28	7.98	7.55	6.69	7.475	7.625	7.76	7.38
CG10376:1	2L	9.575	9.665	10.515	10.385	10.01	9.97	10.055	9.925	8.72	8.2	10.885	11.635	9.03	9.29	8.835	9.225	9.22	9.06	9.725	9.735	9.61	10.03	10.42	10.62	9.97	10.17	10.485	10.675	10.195	10.065	9.97	9.47	9.56	9.74	9.76	9.6	9.215	9.205	10.4	9.98	8.675	7.925	14.805	14.955	11.855	11.845	11.25	11.75
CG10069:1	2R	9.07	8.77	9.225	8.755	9.79	9.71	9.45	9.75	9.265	8.875	9.79	9.43	9.725	9.015	9.255	9.185	8.645	9.195	9.17	9.55	8.965	9.195	9.305	8.975	8.96	9.16	9.58	9.9	9.09	9.11	10.1249	10.1151	9.765	9.815	12.075	11.845	10.62	10.44	8.47	8.21	9.61	9.85	8.395	8.685	8.75	8.81	9.34	9.12
CG13251:1	3L	8.61	8.71	7.87	8.65	8.205	8.055	8.33	8.37	8.49	8.55	7.595	7.525	7.605	7.635	7.48	8.16	8.095	7.525	8.305	8.435	8.69	8.09	8.58	8.42	8.68	9.1	8.46	8.4	8.895	9.025	9.16	9.78	9.105	9.695	9.32	9.1	8.31	8.81	7.67	7.73	8.045	8.135	12.99	13.07	10.825	10.595	8.055	8.265
CG5605:1	3L	9.385	9.155	10.9	10.54	9.765	9.535	9.725	9.695	10.36	10.24	9.88	10.22	10.825	10.215	9.635	9.305	10.9926	10.9874	9.64	9.74	8.915	8.865	8.89	8.71	8.69	8.59	9.48	9.38	9.425	9.555	9.6	9.98	9.765	8.955	10.865	11.115	9.76	9.8	8.905	9.235	10.345	9.815	9.07	9.99	8.49	9.51	9.99	9.19
CG1941:1	2R	7.41	8.37	7.42	7.88	7.74	7.88	7.41	7.47	7.305	8.695	7.54	8.78	7.52	7.82	6.72	6.6	6.42	7.02	7.93	7.97	8.15	7.87	7.78	7.66	6.565	6.575	6.07	6.97	6.865	7.075	6.625	6.755	7.635	7.605	7.995	7.525	7.76	8.02	7.155	7.025	7.715	7.945	6.38	6.34	7.35	7.55	7.33	8.09
CG7958:1	3L	8.81	8.73	7.815	7.805	7.47	7.85	8.105	8.215	9.665	9.395	9.44	9.76	8.265	8.495	8.45	9.07	8.655	8.865	8.54	8.5	8.36	8.44	8.72	8.62	8.865	9.395	8.645	8.515	9.185	8.995	7.33	7.13	8.355	8.185	8.255	8.385	7.81	7.59	8.205	8.275	8.63	8.81	9.435	8.385	8.94	9.44	8.595	8.525
CG13704:1	3L	10.6	10.52	11.545	11.775	10.935	11.285	10.25	10.71	9.73	10.29	11.395	11.625	9.7	10.38	10.47	10.73	9.85	9.59	11.375	11.325	10.305	10.635	11.35	11.83	11.805	11.775	13.15	13.55	12.225	12.215	9.75	10.15	9.585	9.015	10.465	10.595	9.625	10.235	10.85	11.03	9.235	8.605	16.035	15.825	13.755	13.585	11.315	11.405
CG5077:1	3R	12.325	12.275	13.655	13.725	14.295	14.205	14.015	14.205	11.65	12.33	17.13	17.49	14.855	15.165	14.385	14.575	12.845	13.335	13.27	13.51	13.19	13.71	12.67	13.35	14.495	14.545	17.245	16.995	13.755	13.525	14.485	14.355	13.81	13.47	17.1545	17.1455	15.765	15.715	14.315	15.045	12.1807	12.1793	15.2272	15.2328	13.975	14.205	13.75	13.41
CG15061:1	X	11.04	11.24	12.535	12.685	11.765	11.655	10.815	11.185	9.605	9.935	12.195	12.525	11.87	12.13	11.64	11.88	10.98	10.28	10.735	11.545	10.47	11.07	10.125	10.655	10.93	11.45	15.16	15.28	13.76	13.8	13.5879	13.5921	10.89	10.73	12.855	13.145	11.935	12.145	11.39	11.81	10.51	10.63	16.005	15.935	12.045	12.175	13.84	13.66
CG30145:1	2R	8.655	8.685	7.085	6.975	8.655	8.925	8.68	8.6	8.365	8.675	8.015	9.445	9.41	9.03	8.555	7.885	8.66	8.56	8.7	8.4	8.81	8.65	8.385	9.415	9.27404	9.26596	8.44	8.54	8.395	8.285	8.86	8.72	9.035	9.345	8.18	8.36	9.24	8.72	7.925	8.595	8.525	8.495	8.335	8.525	8.21	8.39	8.63	8.69
CG4713:1	2L	7.305	7.435	6.58	6.96	7.67	7.77	7.36	6.82	7.4	6.7	7.235	6.865	7.51	7.77	6.185	6.255	6.455	6.365	6.33	5.79	8.085	8.155	7.955	7.465	6.79	6.53	6.465	6.555	7.17	7.67	6.665	6.815	7.485	7.495	5.555	5.625	8.145	7.975	7.24	7.7	7.86	8.34	6.585	6.815	7.465	7.255	7.255	7.785
CG13120:1	2L	7.585	7.555	7.06	7.22	6.77	6.59	6.955	7.805	7.825	7.795	7.475	7.225	7.59	7.41	6.93	7.47	5.67	6.87	6.21	6.47	7.595	8.965	8.235	8.165	7.475	7.685	6.505	5.775	7.485	7.755	7.765	8.475	8.905	10.155	8.565	7.595	7.09	7.43	7.57	7.95	7.39	8.19	6.355	6.325	7.635	7.645	6.875	8.465
CG11113:1	2R	7.35	7.49	6.375	7.825	6.625	6.395	6.585	6.175	7.37	7.85	7.18	7.5	7.36	7.84	6.645	7.015	6.3	6.38	5.545	6.095	14.445	14.775	8.035	8.005	6.73	6.57	6.36	5.72	5.235	4.825	6.215	7.125	7.84	7.6	7.875	6.905	7.46	8.22	8.39	7.83	7.12	7.02	6.36	6.1	7.23	7.05	7.165	7.075
CG8436:1	3R	8.92	8.88	9.23	8.99	9.135	8.865	9	9.08	9.53	9.35	9.155	9.565	8.885	8.815	8.75	8.81	7.85	8.53	8.985	9.075	8.545	8.695	8.49	9.11	8.525	9.195	9.53	9.25	8.645	8.635	8.42	8.06	8.895	9.025	9.45	9.71	9.005	9.495	8.02	7.98	8.535	9.045	9.265	9.475	8.925	9.015	9.57	8.49
CG10477:1	3L	8.08	7.66	7.925	7.355	6.76	5.5	8.345	7.455	8.045	8.015	8.3	8.84	8.195	8.005	7.605	7.475	7.7	7.3	7.605	7.615	7.805	8.675	8.17	8.13	8.56	8.58	6.53	6.75	7.41	7.21	8.935	8.445	8.64	8.3	10.055	9.725	7.81	7.59	8.125	7.755	7.34	8	8.06	7.78	8.63	8.37	7.88	7.72
CG13897:1	3L	7.745	8.095	8.395	8.305	8.14	8.06	7.86	7.46	7.935	7.705	7.32	7.28	8.19	7.99	7.555	7.725	7.72	7.94	7.565	7.895	7.935	8.085	7.675	7.865	7.04	7.56	6.68	7.46	7.85	7.97	7.35	6.89	7.55	7.11	7.405	7.335	7.255	7.485	NA	NA	7.995	7.985	7.32	7.6	7.615	7.805	8.135	8.205
CG8290:1	2R	11.065	11.795	11.83	11.85	11.9	11.98	11.415	10.845	11.305	11.035	11.835	12.065	14.955	14.525	10.88	10.56	12.68	12.38	11.575	11.465	11.775	11.685	13.735	12.265	12.5116	12.5084	15.73	13.53	12.35	12.21	10.125	11.315	11.535	11.745	13.08	12.36	12	11.16	12.745	12.555	10.4	10.26	15.9	15.58	13	12.34	14.425	14.675
CG8290:2	2R	7.74	7.88	7.31	7.37	7.49	7.33	7.84	8	6.985	6.735	9.065	11.335	7.415	7.445	7.21	7.07	7.315	6.665	7.93	7.51	8.69	8.27	8.6	8.34	8.45	7.87	7.825	7.155	7.905	6.935	8.465	8.935	8.335	7.885	7.54	7.32	8.63	8.09	8.295	8.505	8.43	8.87	8.285	8.155	8.085	8.115	8.575	7.305
CG8290:3	2R	10.49	10.37	10.245	9.655	9.845	9.755	10.96	10.68	9.72	9.56	11.085	10.915	10.455	10.425	12.235	11.925	11.045	10.855	9.565	9.615	11.08	10.36	9.835	9.065	9.875	9.745	9.92	9.38	8.2	9	10.1825	10.1775	10.15	9.95	10.465	10.895	9.19	9.63	10.275	10.465	13.05	12.63	6.98	7.38	8.06	8.3	8.19	8.53
CG1501:1	X	7.9	8.82	7.68	7.04	6.915	7.625	7.685	7.695	7.745	7.735	7.195	7.505	8.23	8.35	7.935	7.845	7.115	7.305	7.755	7.345	8.275	7.925	7.61	8.15	7.515	7.005	7.13	7.03	6.935	6.785	6.88152	6.87848	7.35	7.29	5.665	6.195	8.64	8.92	8.125	8.215	8.115	8.745	7.265	7.375	8.075	7.625	8.03	8.45
CG9078:1	2L	8.18	8.32	9.2	8.8	9.37	9.27	9.855	9.785	8.875	8.965	10.015	10.005	8.545	8.415	9.1	9.42	9.055	9.205	8.925	8.495	9.04	8.92	7.965	8.075	7.93	7.99	8.17157	8.16843	8.98	8.96	9.26	8.88	8.83	9.63	10.635	10.405	8.915	8.865	7.74	8.58	7.59	7.93	6.485	7.115	7.55	7.67	8.155	8.025
CG18174:1	2L	11.455	11.285	10.275	10.865	12.095	12.105	11.79	11.73	11.205	10.695	13.965	13.775	10.725	10.075	13.02	12.96	11.3	10.96	11.21	11.03	11.13	10.99	10.325	10.595	10.835	10.865	11.78	12.06	10.885	11.035	10.5	10.12	10.54	10.46	14.185	14.275	12.585	12.395	11.735	11.885	11.95	11.73	11.335	11.605	10.85	11.09	10.13	9.97
CG3934:1	3R	7.655	7.885	7.30063	7.29937	7.51	8.53	7.115	7.465	7.895	7.945	7.7	7.1	7.295	7.845	6.69	7.45	7.16	7.84	7.625	7.515	7.585	7.775	8.2	7.68	7.475	7.965	9.47	10.85	7.455	7.265	8.515	8.065	7.795	7.425	7.335	7.665	8.01	7.77	8.025	8.215	8.045	8.375	7.645	7.775	8.035	7.925	8.215	8.485
CG3004:1	X	10.085	9.935	10.79	10.97	10.5	10.78	10.495	10.545	9.87	9.89	9.72	9.44	10.13	9.83	10.45	10.57	10.38	10.54	10.855	10.845	10.47	10.55	10.925	11.015	11.81	11.75	11.99	12.39	12.755	12.405	9.91507	9.92493	9.96	9.9	10.47	10.95	10.125	10.135	10.5496	10.5504	9.945	9.235	15.4	15.28	12.275	12.325	13.175	12.605
CG4472:1	2L	8.475	8.265	9.47	9.27	9.105	9.135	8.985	8.635	10.985	10.315	10.645	9.635	10.555	9.465	9.115	10.065	9.25	9.27	9.77	8.95	9.22	9.44	9.96	9.58	9.395	9.365	9.47	10.43	8.965	9.155	9.755	9.865	9.65	9.39	8.255	8.505	9.035	8.885	9.095	9.965	8.955	8.485	9.22	9.14	7.97	8.89	9.625	9.235
CG7611:1	3L	8.9	9.48	9.51	9.41	9.295	10.045	9.51	9.69	9.235	8.805	8.35	8.33	8.605	9.015	8.875	8.965	9.335	9.705	9.595	9.385	9.345	9.275	9.83	10.17	10.725	10.655	10.73	10.81	9.775	9.645	8.43	8.15	9.265	9.115	7.28	7.44	8.955	8.785	8.865	8.195	8.895	9.025	14.31	15.01	12.34	12.6	9.38	9.7
CG7611:2	3L	8.28	8.56	8.325	8.035	8.035	8.145	7.98	7.68	7.765	7.675	8.465	8.395	8.525	8.315	7.56	7.86	7.73	7.97	8.05	8.25	8.04	8.56	7.795	8.505	8.36	8.5	6.64	7.36	8.165	8.155	7.825	8.015	7.42	7.74	8.775	8.525	9.835	9.425	7.535	7.685	7.53	7.93	10.225	10.255	8.78	8.44	8.375	8.325
CG7611:3	3L	8.24	8.28	7.74	7.4	7.65	8.01	8.525	8.795	8.745	7.935	8.67	9.79	8.585	8.075	7.78	8.42	7.56	7.22	7.985	8.055	8.36	8.18	7.925	8.015	7.75	7.81	7.38	7.5	7.345	7.015	8.41	8.13	7.795	8.105	6.925	7.635	8.96	9.14	8.44	7.24	7.37	7.49	8.145	7.855	8.115	7.505	8.14	8.44
CG7611:4	3L	13.78	13.82	14.54	14.6	14.805	15.435	14.705	15.095	12.605	14.275	18.46	18.84	16.485	16.795	12.81	13.25	14.9	15.28	12.955	12.985	13.035	13.565	14.13	14.07	14.45	14.35	17.265	17.155	13.445	13.795	12.4	12.36	13.405	13.875	17.53	17.65	11.92	12.08	13.125	13.055	12.21	12.09	15.685	15.755	14.51	14.33	15.195	15.205
CG9899:1	2R	9.455	8.925	10.45	10.33	10.51	10.73	10.24	10.48	9.975	10.685	9.995	9.825	10.695	10.885	9.925	9.775	9.38	10.02	9.61	9.75	8.5	8.24	8.335	8.585	8.125	8.255	8.59	8.45	9.055	9.205	8.655	9.845	9.24	8.48	7.235	7.985	10.165	9.615	8.56	9.26	8.605	8.535	9.015	9.185	8.45	8.57	9.365	8.615
CG5482:1	2R	8.495	9.325	9.365	8.595	8.835	8.525	9.62	9.52	7.415	7.605	10.065	10.115	9.335	8.465	8.42	8.34	8.895	8.385	9.445	9.135	9.555	8.725	9.25	9.21	8.345	8.355	10.02	9.58	9.105	9.235	9.17	9.53	10.14	9.94	7.685	7.435	10.325	10.195	8.38	9.1	9.97	8.95	8.005	7.975	6.62	7.58	8.415	8.305
CG9036:1	2R	8.455	8.645	9.42	9.68	9.085	8.735	8.73	9.13	7.855	7.665	9.58	9.44	9.12	9.14	9.115	9.325	10.165	10.235	8.765	8.735	8.895	8.945	8.065	8.095	8.435	8.085	8.1	7.9	8.735	8.805	9.285	9.235	9.315	8.985	10.045	10.195	9.95	10.05	8.57	8.05	9.87	9.91	9.775	9.925	7.895	8.285	7.73	7.93
CG10483:1	3L	9.44	9.94	9.79	9.67	8.85	8.63	8.75	8.55	9.105	8.875	9.755	9.945	8.33242	8.32758	9.27	9.39	9.4	9.8	9.57	9.75	9.44	9.74	9.435	10.105	12.185	12.395	14.46	14.32	11.855	11.625	8.84	9	9.185	9.495	14.695	15.225	8.65	8.89	10.325	9.815	9.715	10.025	14.95	14.97	12.445	11.935	10.66	10.82
CG8210:1	2R	9.29	8.79	11.045	10.255	10.22	10	10.1	10.08	11.515	11.245	10.46	8.5	11.615	11.145	9.57	9.53	10.575	10.985	9.59	9.41	8.715	8.405	8.435	8.245	8.495	8.165	9.36	9.12	9.115	8.945	9.445	9.415	8.835	8.185	10.435	10.325	8.635	8.545	8.21	8.23	9.865	8.795	9.525	10.075	8.225	8.315	9.97	9.31
CG12632:1	X	7.605	7.975	7.81943	7.82057	7.56	7.84	7.975	7.965	7.58	7.04	8.36	8.06	8.065	7.735	7.785	7.515	8.08	7.84	8.025	7.855	8.025	8.275	8.235	8.245	7.955	7.745	7.095	7.485	7.85	7.47	8	7.78	8.73	8.31	8.08	8.26	8	8.08	8.475	8.565	8.445	8.555	7.41	7.23	7.84	7.64	7.915	7.665
CG4446:1	3L	7.665	8.935	10.005	9.875	10.235	10.085	10.515	10.565	9.57	8.73	10.335	10.585	9.59	9.23	10.085	9.695	9.59	9.53	10.985	10.595	10.295	10.605	11.66	11.48	11.535	10.985	11.86	11.9	10.2	9.74	9.905	9.895	9.64	9.9	9.88	9.38	9.75	9.07	10.795	10.505	9.405	8.375	14.435	14.265	11.575	11.525	10.235	10.265
CG31108:1	3R	12.565	12.975	13.55	13.53	10.19	10.15	10.125	9.995	9.35	9.53	10.45	10.35	9.54	9.66	9.965	10.195	10.475	10.605	9.975	9.985	9.595	9.665	11.51	11.85	10.48	10.82	13.095	13.185	13.635	13.365	9.4	9.72	9.33	9.09	9.395	9.685	10.06	10.18	10.065	10.255	9.875	10.005	15.77	15.89	12.625	12.535	9.715	9.565
CG30131:1	2R	8.73	8.57	8.46	8.36	8.94	8.9	8.75	8.85	9.015	8.725	9.16	9.24	8.245	7.995	8.71	8.83	8.19	8.95	8.48	8.86	8.345	8.375	8.61	8.51	8.945	9.995	11.48	11.6	9.44	9.68	8.24	8.28	8.44	8.52	7.62248	7.61752	8.385	8.735	8.855	8.825	NA	NA	15.04	15.06	11.185	10.955	9	8.8
CG15225:1	2R	7.72	7.52	7.635	7.305	9.19	7.47	7.27	8.01	7.855	8.185	7.715	8.045	7.735	7.465	7.165	8.035	7.57	7.33	7.445	7.355	8	8.26	7.865	7.535	7.955	8.185	7.015	7.185	7.37	7.29	8.21	8.67	6.79	7.41	6.98	7.52	7.505	7.375	NA	NA	7.67	8.29	8.5	7.66	8.675	8.385	7.665	7.715
CG8445:1	2R	9.79	9.51	8.925	9.155	9.085	9.295	9.435	9.705	9.53	9.19	10.055	10.485	9.82	10.24	9.725	9.415	9.44	9.62	10.085	10.015	10.135	9.525	10.29	10.31	9.975	10.185	10.775	10.945	10.02	9.98	9.31	9.85	9.94	9.78	11.385	11.475	8.36	8.38	8.965	10.275	9.87	8.29	9.62	9.92	10.105	10.495	9.415	8.965
CG1057:1	3R	10.95	11.07	12.285	12.375	12.495	12.585	12.095	12.065	11.925	12.015	13.485	13.275	12.01	12.25	11.97	11.95	12.21	12.37	12.335	12.265	10.715	10.045	10.445	10.675	10.865	10.955	13.05	13.13	11.775	11.905	11.94	11.96	11.3697	11.3703	14.075	14.585	12.315	12.365	11.635	11.605	10.52	10.58	14.395	14.425	11.67	11.49	10.855	10.685
CG1863:1	2R	8.4	8.24	7.335	7.405	7.19	7.01	7.445	7.635	7.855	7.985	8.1	7.82	7.88	8.02	8.095	8.425	7.135	7.105	7.965	8.055	8.33	8.27	8.24	7.88	8.2	8.6	8.81	9.09	8.16	8.38	7.03539	7.04461	7.93	8.15	7.235	7.965	8.245	8.235	8.545	8.675	8.02	8.56	9.075	9.565	8.555	8.345	8.135	8.105
CG1448:1	3R	10.08	10.02	11.935	12.325	12.36	10.24	9.935	10.305	9.535	9.525	8.8	8.76	9.08	8.54	8.505	8.235	9.505	9.095	9.185	9.295	8.71	8.75	10.48	10.68	11.205	11.875	14.26	14.46	11.005	10.895	7.9	7.62	9.315	9.005	10.105	9.975	7.7	7.96	8.905	8.695	8.23	9.01	13.985	13.935	12.77	12.23	8.815	8.825
CG10215:1	2R	8.445	8.755	8.15	8.43	9.29	8.89	9.96	9.36	8.79	9.31	8.74	8.5	8.365	8.895	8.755	8.945	8.42	8.3	8.35	8.25	8.18	8.16	8.475	8.765	8.225	7.895	7.035	7.505	7.74	8.08	7.215	7.265	7.825	7.595	9.285	9.295	5.49	5.31	7.745	8.335	NA	NA	9.08	9.4	7.355	8.145	8.39	8.49
CG10072:1	3L	7.775	8.645	7.805	7.695	7.845	7.715	7.755	8.025	8.115	7.925	7.565	7.635	8.175	8.205	8.39	8.53	6.99	6.91	7.84	7.94	8.07	7.89	7.905	7.995	7.19	7.31	6.665	6.455	7.11	6.67	8.545	9.535	7.575	8.065	9.995	9.025	8.6	9.34	8.07	7.93	8.44	8.46	7.58	7.92	8.33	8.31	8.11	8.33
CG10007:1	3R	10.285	10.195	10.86	10.56	11.995	11.925	11.985	12.035	10.2	10.14	11.655	11.385	10.725	11.135	10.43	10.41	10.725	11.195	11.435	10.945	11.07	10.73	11.99	11.53	12	11.48	12.025	11.835	11.335	10.885	10.325	10.475	10.565	10.675	10.43	10.21	10.695	10.165	11.6775	11.6825	10.575	10.525	14.295	14.225	11.94	12.1	11.31	11.07
CG12327:1	3L	8.37	8.63	6.845	6.235	9.56	9.2	9.195	8.685	8.88	9.46	8.65	8.35	10.185	11.355	7.42	7.62	10.2	10.08	9.345	8.955	8.78	8.12	8.525	8.795	7.955	7.805	7.93	8.67	9.39	9.65	9.63	9.93	9.325	9.135	10.705	10.595	9.6	9.66	8.025	8.115	8.47	7.45	8.385	6.955	7.64	7.28	7.825	8.135
CG14326:1	3R	12.31	11.45	7.42	7.1	5.99	6.47	13.505	13.315	10.815	10.805	12.805	12.355	12.365	12.555	12.26	12.2	12.01	12.33	12.17	12.03	12.255	12.365	12.065	12.175	13.36	12.94	13.935	14.145	13.375	12.925	12.065	12.075	11.55	11.35	13.54	13.46	12.595	12.045	12.69	13.43	11.965	11.635	14.3	14.34	12.915	13.905	12.685	12.015
CG6752:1	3R	7.83	8.27	9.41	9.95	9.355	9.385	8.62	8.34	8.45	8.11	7	7.26	9.96	10.9	8.565	8.395	10.21	10.03	8.37	7.85	7.925	8.335	8.54	7.58	8.05	7.93	7.315	8.005	8.785	8.615	10.43	10.23	9.29	9.61	10.14	10.38	8.755	8.405	8.21	8.29	10.96	10.42	8.02	7.9	8.13	7.79	7.51	7.31
CG4241:1	3R	8.45	7.91	9.06	9.02	9.33	9.19	9.68	9.42	8.905	8.655	9.885	9.555	9.19	9.35	9.265	9.575	10.205	10.415	9.64	9.02	8.355	8.605	8.705	8.395	8.655	8.365	9.685	9.755	8.865	8.995	9.195	9.165	8.765	8.515	10.935	10.585	9.59	9.39	8	8.24	9.505	9.335	7.525	6.915	7.385	7.355	8.26	8.44
CG3040:1	X	8.905	8.815	8.61	8.67	8.855	8.685	8.92	8.9	9.075	8.685	9.045	9.775	8.885	8.675	8.775	8.685	9.19	8.75	11.78	12.18	9.435	9.305	9.74	9.14	9.125	9.435	8.635	8.905	8.69	8.75	8.33	8.39	7.83	8.63	6.655	7.885	8.925	9.575	8.545	7.835	8.485	8.975	11.095	10.705	10.175	10.105	8.52	8.62
CG8886:1	2L	8.015	7.725	8.995	9.005	9.5	9.66	9.065	9.115	9.48	8.86	8.845	8.795	9.125	9.575	9.095	8.665	8.415	8.445	8.755	8.865	8.1	7.96	8.465	8.515	7.98	8.1	8.97	8.95	8.355	8.545	8.665	7.395	8.335	8.525	10.455	10.385	8.87	7.89	8.095	7.165	8.175	8.065	7.43	7.71	7.94	7.66	8.215	8.525
CG4695:1	3R	7.305	7.675	6.765	6.855	5.99	6.01	6.58	6.84	7.16	8.12	7.59	7.17	7.71	7.31	7.075	7.105	5.865	7.015	6.945	6.975	8.095	8.225	8.285	8.495	6.355	6.465	7.235	6.865	6.36	6.28	6.82	7.08	8.015	7.845	6.22	5.74	8.93	8.35	8.71	7.93	7.89	7.65	5.855	7.285	7.745	7.755	6.58	7.92
CG1911:1	3R	10.87	10.61	11.805	11.355	10.285	10.515	10.39	10.43	10.65	9.71	11.57	11.93	11.025	10.695	11.72	11.62	11.01	11.31	10.99	11.13	10.97	11.23	10.32	10.66	11.28	11.6	13.36	13.64	12.38	12.58	11.32	11.22	11.175	10.865	13.725	13.855	11.98	11.9	11.2	12.1	10.785	10.995	13.905	13.795	10.81	11.31	11.51	11.67
CG18241:1	2L	7.315	8.325	7.755	7.745	4.7	6.6	7.38	7.16	5.25	6.47	7.275	7.985	7.625	7.855	6.57	6.07	6.61	6.15	7.28	7.24	7.82	8.38	7.245	7.555	6.79	7.41	7.46	6.7	6.935	6.565	7.82	8.22	7.825	7.635	11.215	10.365	8.585	8.635	7.545	6.995	7.115	7.685	6.505	6.455	7.61	7.83	7.63	8.29
CG9885:1	2L	7.75	7.55	6.705	6.895	6.945	6.215	7.735	7.925	6.84	7.1	8.015	7.585	7.56	7.74	6.62	6.34	6	6.58	6.615	6.565	7.875	8.345	7.955	7.605	6.6	6.56	7.035	5.225	5.59	4.89	7.055	6.865	7.29	7.25	6.745	6.295	7.695	7.225	8.18	7.62	8.635	8.985	6.13	6.45	7.245	7.015	6.955	7.525
CG13640:1	3R	7.62	8.12	7.28	7.12	7.165	7.055	7.255	7.585	8.13	8.47	7.29	6.41	7.905	8.515	7.135	7.445	6.6	6.86	7.17	7.53	7.84	8.06	7.69	8.03	7.755	7.745	8.005	7.515	7.855	7.985	6.075	6.825	7.87	9.09	6.825	6.875	7.195	7.705	7.89	7.35	8.595	8.345	7.185	6.895	8.07	8.03	8.275	8.225
CG30085:1	2R	7.755	7.825	8.55	8.41	8.43	8.41	8.045	7.975	8.245	8.155	7.945	7.195	8.175	7.845	7.2	7.72	8	7.4	8.145	8.315	8.365	8.655	8.24	8.4	8.175	8.205	7.54	7.32	7.86	7.96	6.96	6.82	7.93	7.97	5.56	6.3	8.185	8.355	8.19	7.91	8.57	9.01	8.15	8.19	8.485	8.835	8.345	8.515
CG5384:1	2L	9.87	10.01	11.79	11.49	11.155	11.145	11.53	11.25	10.84	11.2	12.48	11.5	10.8	10.24	10.88	10.66	11.195	10.985	10.71	10.29	9.805	10.135	10.56	10.44	9.865	9.775	10.77	10.97	10.285	9.955	10.12	9.66	9.81	9.55	12.58	12.74	10.005	10.095	9.87	10.37	8.395	7.785	11.865	11.795	9.95	10.47	11.91	11.79
CG16807:1	3L	8.18	9.34	6.33	5.85	8.995	8.925	8.295	8.265	9.375	9.685	7.135	8.365	10.48	11.02	8.41	8.57	7.445	8.395	7.78	8.12	7.97	8.21	7.81309	7.80691	7.4	7.12	6.575	7.205	7.905	8.215	8.26	8.34	8.56	7.78	7.42	7.84	8.11	7.85	NA	NA	7.225	5.375	7.42	7.48	7.275	8.185	8.045	8.995
CG9395:1	2L	7.92	8.16	7.795	7.285	7.53	7.63	7.795	7.985	7.35	7.99	6.87	7.65	8.24	7.68	7.46	7.72	6.925	7.395	7.59	7.23	9.155	7.725	7.93	8.25	7.655	8.085	6.455	6.145	7.85	7.75	6.515	6.985	8.16	7.74	6.735	7.185	7.485	8.155	6.78	6.66	8.015	10.365	8.595	8.245	7.765	7.515	7.84	8.14
CG1859:1	2R	9.26	9.24	8.275	8.105	8.69	8.77	9.06	9.68	9.125	9.395	9.975	10.325	8.755	8.705	9.76	9.32	8.89	9.43	9.04	9.28	8.305	8.275	8.69	9.03	9.305	10.215	9.62	9.46	9.63	10.25	12.24	12.14	8.38	8.04	6.44	6.88	7.935	7.685	8.815	9.625	8.93	9.35	11.9954	12.0046	10.36	10.42	9.24	8.98
CG1607:1	3R	8.94	8.26	9.105	9.035	8.575	7.325	8.575	8.625	9.08	8.72	8.555	8.705	8.68	8.16	8.42	8.14	8.6	8.36	9.115	9.085	9.315	9.445	9.7	10.08	10.57	10.65	10.4	10.46	9.62	9.64	8.835	8.445	9.235	8.985	8.78	8.4	7.86	7.44	8.05	8.03	8.645	8.395	11.73	11.77	10.68	10.66	8.575	8.725
CG11207:1	X	11.055	10.405	10.5	9.94	11.7	11.8	12.065	11.695	11.49	11.85	13.82	13.8	11.615	11.965	12.645	12.475	11.29	11.13	11.36	11.46	12.31	11.45	12.12	11.34	11.485	10.835	13.585	13.555	11.32	11.12	11.26	11.12	10.77	10.69	13.085	12.995	13.99	13.69	12.585	12.295	12.525	12.455	8.7	7.98	10	9.38	8.72	8.32
CG5903:1	3R	9.41	9.37	11.19	10.75	10.53	10.67	10.705	10.715	11.03	10.53	11.67	11.73	10.665	10.475	10.2	9.88	10.575	10.325	10.05	9.73	8.57	8.53	10.16	9.34	8.81	8.61	9.085	9.195	9.375	9.285	9.02	9.04	9.635	10.225	12.97	12.73	9.925	10.055	11.115	10.505	9.69	9.81	11.23	10.85	10.28	9.66	10.49	10.29
CG14920:1	2L	8.13	8.05	6.81	8.35	7.74	7.46	7.845	8.115	8.09	8.49	7.63	7.51	7.465	7.195	7.865	7.715	7.955	7.385	7.51	7.85	8.165	8.255	8.455	9.005	7.74	7.54	6.815	6.965	7.72	7.38	8.355	9.065	8.175	8.245	8.835	8.365	7.6	6.88	7.535	8.105	7.87	7.57	7.32	6.54	7.725	8.075	7.775	8.305
CG12873:1	3R	10.655	10.625	11.235	11.405	10.75	10.73	10.41	10.49	10.225	10.315	11.39	10.47	9.905	9.555	11.14	11.22	10.135	10.605	11.085	10.955	10.455	10.785	10.115	10.985	11.355	11.305	12.115	12.245	10.605	10.455	9.985	8.855	10.695	9.985	11.62	11.56	10.515	10.305	10.835	10.885	9.7	9.96	15.055	14.985	12.17	12.85	12.06	11.66
CG32690:1	X	10.025	9.835	11.045	11.435	11.585	11.335	11.63	11.37	9.995	10.665	12.57	12.55	11.415	11.605	10.43	10.01	13.26	12.48	12.46	12.34	13.05	12.59	12.875	12.545	10.84	10.42	13.535	11.565	11.845	11.715	13.415	12.825	12.835	12.725	16.655	15.605	12.945	11.915	13.455	13.385	12.16	11.72	9.765	9.515	9.17	8.79	9.645	9.895
CG13732:1	3L	10.95	10.93	12.175	12.325	7.505	7.795	11.45	11.23	11.935	12.105	12.915	13.185	12.045	12.155	11.505	11.455	11.77	12.21	12.18	12.46	9.78	10.28	10.075	10.225	10.115	10.365	13.16	13.24	12.525	12.795	12.385	12.715	11.4	11.44	14.38	14.64	12.04	12.28	11.72	12.24	9.335	9.005	13.545	13.515	10.265	10.695	10.705	9.915
CG13165:1	2R	8.35	8.93	8.18	9.16	8.505	8.555	8.86	8.46	8.84	9.52	7.975	7.545	8.41	7.77	6.385	6.735	8.81	8.45	9.12	8.14	8.155	8.405	8.305	8.555	7.645	7.135	6.83	7.61	8.045	7.635	6.96	6.88	8.33	7.87	7.79	7.89	NA	NA	7.965	8.015	NA	NA	8.59	7.63	8.15	7.67	8.26	8.34
CG17778:1	X	7.865	7.595	7.895	7.765	8.45107	8.44893	8.095	8.065	7.675	7.665	8.985	9.415	7.88	7.84	8.22	8.8	8.2	8.26	8.53	8.57	8.13	8.39	9.12	9.02	9.035	9.445	9.815	9.985	9.315	9.345	7.57	9.31	8.35	8.71	10.2	9.76	7.34	8.1	8.93	8.65	7.985	7.975	13.435	13.145	9.95	10.01	9.42	9.56
CG16988:1	3L	8.87	9.27	9.19	9.27	9.765	9.635	9.885	9.995	9.525	9.115	11.39	11.17	8.69	9.13	10.065	10.215	10.725	10.415	10.415	10.325	9.4436	9.4364	9.44	9.32	9.505	9.035	9.9	10.1	9.595	9.405	9.61	9.75	10.525	10.775	13.91	14.07	11.21	11.57	11.375	10.985	9.585	9.675	10.57	9.27	9.84	8.94	9.015	9.145
CG7814:1	3R	7.875	8.065	8.085	8.335	8.405	8.115	8.865	8.635	7.595	7.625	9.125	8.855	7.955	7.885	7.43	6.87	8.89	9.15	8.55	8.53	8.56	8.98	8.055	7.725	7.88	7.66	6.865	7.155	8.075	7.785	7.295	7.705	8.035	7.965	8.855	9.025	7.63	7.53	7.2	7.78	7.62	7.3	7.92	7.9	7.73	8.07	7.705	7.595
CG17035:1	3L	9.08058	9.07942	8.84	9.54	9.8914	9.8886	9.3	9.96	9.49	9.97	9.85	9.81	10.365	10.455	8.875	8.965	10.09	9.93	9.925	10.195	9.125	9.235	9.215	9.405	8.535	9.285	9.44	9.54	9.52	10.78	9.865	10.355	9.42	9.44	13.76	13.92	10.325	10.295	10.14	10.88	7.23	7.23	12.99	12.73	8.93	8.81	8.59	9.21
CG9092:1	2L	9.42	9.3	9.66	9.72	9.45	9.51	9.515	9.365	8.94	8.98	9.275	9.345	8.12	8.14	9.555	9.905	9.925	10.175	9.745	9.795	8.98	9.98	8.66	8.22	9.75	9.77	10.475	10.485	10.23	10.39	8.335	8.405	8.615	8.345	7.94	8.28	9.91	9.75	9.805	10.275	8.93	8.57	15.28	15.08	12.265	12.175	13.97	14.09
CG4289:1	3L	9.97	9.81	10.49	9.89	10.035	9.565	9.725	9.615	9.74	9.12	9.03	9.27	10.985	10.895	9.455	9.005	9.7	9.34	8.56	8.06	8.51	8.21	8.54	7.92	8.275	8.125	9.105	8.335	8.43	7.55	9.24	9.02	9.395	9.545	10.385	9.975	8.97	8.03	8.27	7.95	9.82	9.88	7.58	7.96	7.875	7.965	8.585	8.735
CG16995:1	2L	7.435	7.765	7.45	7.49	6.315	6.265	6.91696	6.92304	6.025	7.055	6.3	6.94	7.36	7.74	NA	NA	5.535	6.485	6.225	5.755	7.8	8.02	7.905	8.175	6.985	6.355	11.245	10.055	6.175	5.065	9.625	9.875	10.825	10.035	9.98	9.8	7.55	7.21	NA	NA	8.09	7.85	6.735	6.805	7.555	7.745	7.38	7.54
CG3850:1	2R	8.225	8.175	8.085	7.555	6.845	6.455	8.28	7.84	8.44	7.98	7.57	7.69	9.585	9.435	8.875	9.105	8.06	8.14	7.29	7.53	8.09	8.15	8.025	8.135	7.985	8.315	7.105	7.215	6.76	6.82	6.485	7.015	7.64	7.52	7.73	8.03	7.905	8.435	7.5	7.98	7.8	7.84	7.43	8.29	7.61	8.19	7.495	7.545
CG1492:1	X	8.175	7.725	7.825	7.975	8.05	8.45	7.915	8.365	8.33	8.85	7.685	8.235	7.995	8.165	8.525	8.135	7.62	7.84	7.705	7.935	8.065	8.215	7.99	8.09	7.455	7.405	7.2	7.16	7.025	8.055	6.93	7.31	7.54	8.78	6.07	5.87	8.565	8.415	8.17	8.21	7.05	6.95	6.235	6.965	7.58	7.72	8.035	7.665
CG7925:1	X	10.175	10.305	10.625	10.755	10.115	10.205	9.865	10.355	9.705	9.595	8.105	9.215	9.93	10.23	9.895	9.765	9.945	10.375	9.725	10.015	9.44	9.28	9.305	8.915	10.075	9.805	10.265	9.735	10.23	10.31	9.8	9.64	10.075	10.085	10.39	10.61	8.735	8.785	9.71	9.67	9.775	10.025	14.16	14.22	10.82	11	12.485	12.415
CG7029:1	3R	7.935	8.265	8.035	7.705	7.515	6.805	7.935	8.245	8.415	8.465	7.9	8.28	8.025	6.475	7.96	7.82	8.015	8.185	8.3	8.6	8.54	8.76	8.18	8.38	8.61	8.43	7.705	7.755	8.865	8.335	7.04	7.22	7.725	8.055	8.13	7.99	7.355	7.245	8.14	7.46	7.935	7.985	8.405	8.575	8.24	8.82	8.785	7.895
CG11790:1	3R	8.58	8.76	8.48	8.24	9.225	8.335	9.97	8.97	9.405	8.615	9.31	9.59	7.845	8.695	8.675	8.765	8.005	8.055	10.935	11.105	7.925	8.515	9.025	9.395	8.36	8.74	7.885	8.055	8.17519	8.18481	8.17	7.99	8.34	7.56	10.745	11.195	8.02	8.74	8.995	9.085	8.31	7.87	8.655	7.745	9.675	9.345	9.65	8.53
CG7313:1	3L	7.83	9.33	7.845	7.395	7.605	6.515	NA	NA	7.165	7.255	7.43	7.21	7.685	7.755	7.205	7.515	7	7.26	7.05	7.33	8.3	7.88	7.51	7.97	6.995	7.485	6.27	6.19	6.93	6.87	8.62	9.36	6.875	6.925	7.075	8.565	7.155	8.045	NA	NA	5.5	6.12	7.375	7.205	7.755	7.745	11.335	9.905
CG8505:1	2R	8.345	8.335	8.195	8.145	8.49	8.13	8.955	9.245	8.04	7.82	7.75	8.57	8.195	8.305	7.97	7.63	7.76	7.8	7.98593	7.99407	8.26	8.4	7.685	8.655	8.12	8.1	8.34	8.48	8.83	9.11	6.665	7.295	8.365	8.315	6.945	6.595	8.805	8.955	8.465	8.035	7.935	8.325	14.075	14.045	12.16	9.64	8.69	9.53
CG32161:1	3L	10.32	10.6	10.06	10.1	10.235	9.825	9.95	9.91	9.5	9.02	10.205	10.295	9.18	9.28	9.29	9.47	10.25	10.31	10.43	10.29	10.24	10.4	10.735	10.885	11.635	11.645	12.275	12.465	11.015	10.965	9.585	9.835	10.565	10.575	10.88	10.78	11.32	11.84	11.145	10.875	7.76	7.82	6.515	6.745	7.985	7.715	9.705	10.075
CG11281:1	3L	7.75	7.73	7.115	6.845	7.035	6.765	8.13	8.49	7.585	7.395	9.07	9.37	7.88	7.82	8.74	8.6	7.945	8.135	7.775	8.045	8.7	8.5	8.21	7.71	8.105	7.715	6.695	6.785	6.815	7.005	7.2	7.26	8.115	8.385	7.355	7.545	9.955	9.485	8.83	9.33	7.425	8.155	6.705	6.795	7.17	7.59	7.495	7.585
CG3186:1	2R	11.81	11.77	13.1046	13.0954	11.85	11.77	12.515	12.305	11.445	11.315	12	11.92	12.45	12.11	11.82	11.74	12.13	12.29	11.555	11.425	11.44	11.22	10.32	10.44	12.145	11.995	13.285	13.275	13.32	13.12	11.4	11.38	10.69	10.81	12.335	12.525	10.77	10.75	11.465	11.555	12.995	12.705	16.1559	16.1641	13.7742	13.7658	11.95	11.31
CG12330:1	3L	10.17	10.35	11.95	12.07	10.595	9.645	10.345	9.735	10.3298	10.3302	11.405	11.695	10.295	10.145	11.665	11.935	10.15	10.49	11.01	11.45	9.6	9.96	10.65	10.71	12.25	12.31	15.92	15.58	13.3282	13.3318	13.36	13.34	10.075	10.025	13.045	12.875	12.535	12.325	11.575	11.925	10.06	10.04	14.865	14.975	12.76	12.5	10.075	9.625
CG15085:1	2R	7.63	8.33	8.15	7.81	7.215	6.685	6.94	6.84	8.455	8.285	7.06	6.96	7.77	8.07	7.04	6.46	7.905	7.475	7.055	6.005	8.29	8.09	8.015	7.845	7.015	7.585	7.69	7.11	7.3	6.64	10.4954	10.5046	8.115	8.185	6.245	6.275	8	8.18	NA	NA	7.4	7	6.915	6.905	7.49	7.21	8.01	8.35
CG14006:1	2L	7.85	7.91	7.9	7.78	7.575	7.665	7.39	8.13	6.375	6.605	9.155	9.885	7.63	7.53	8.26	9.06	9.28	9.08	8.63	8.19	8.635	8.905	8.78	9	8.4	8.72	7.095	7.385	7.85	8.01	7.595	7.385	8.625	8.435	7.445	7.875	9.62	9.68	8.815	8.985	8.705	6.835	6.745	7.295	8.24	8.3	8.45	8.33
CG6899:1	X	8.305	7.795	9.995	9.985	9.295	9.465	9.79	9.77	9.685	8.735	8.725	8.975	8.905	8.095	9.065	8.815	8.935	8.925	9.605	9.395	8.69	8.77	9.465	9.275	9.29	9.45	10.275	10.125	9.835	9.745	9.6	8.8	8.76	9.06	10.125	9.755	8.52037	8.51963	9.73	9.31	8.455	8.045	14.46	14.38	12.105	11.675	9.255	10.285
CG11371:1	2L	7.725	7.995	8.435	7.925	7.49	7.61	8.04	7.52	8.495	8.525	7.495	6.785	8.88	8.72	7.405	7.295	6.345	6.535	8.27	6.97	8.05	8.17	7.61	7.33	7.71	7.67	7.09	6.65	7.62	7.88	7.435	7.045	8.32	7.76	6.775	6.885	9.115	9.185	8.215	7.705	8.1852	8.1948	8.39	7.53	10.76	7.96	7.7	7.54
CG8519:1	3L	7.69	7.99	7.175	7.525	6.835	6.785	7.115	6.785	7.97	7.95	6.83	7.51	8.12	7.9	7.33	7.07	6.47	6.07	6.805	6.995	7.905	8.315	7.95	7.73	6.82	7.2	6.365	5.795	6.57	5.73	6.46	6.3	10.31	10.35	6.08	5.66	7.64	8.58	8.075	9.005	7.475	7.725	7.14	6.76	7.605	7.255	7.575	7.465
CG32246:1	3L	8.07	8.03	7.17	6.23	7.225	7.315	7.315	7.085	7.995	7.225	7.82	7.02	7.43	8.33	7.97	7.61	7.42	7.54	7.91	8.37	8.475	7.945	7.97	8.31	7.4	7.98	6.915	7.405	7.87	7.73	7.885	7.035	8.12	7.6	6.285	6.735	8.22	7.98	8.23	7.87	NA	NA	8.29	8.67	8.31	8.25	8.415	7.645
CG13766:1	2L	7.69	7.59	8.165	8.715	8.27	8.19	8.04	8.14	8.295	7.005	7.815	8.085	7.585	7.875	6.985	7.755	7.66	7.48	8.25	7.97	8.565	7.495	7.35	8.15	6.75	7.29	6.265	6.275	7.535	7.565	6.94	6.92	7.64	7.06	8.445	8.615	7.68	8.1	NA	NA	7.695	8.025	6.595	7.085	7.08	7.64	8.195	8.185
CG9373:1	3R	10.575	10.185	10.075	10.025	10.185	10.035	10.625	10.855	9.385	8.955	12.65	12.85	9.64	10.44	11.005	9.735	10.31	10.23	10.115	10.005	10.61	10.49	10.585	10.535	11.025	11.075	12.3532	12.3468	11.09	11.05	9.465	9.615	9.695	9.885	13.41	13.77	8.825	8.555	10.87	10.13	10.99	10.83	13.66	13.72	11.155	11.245	10.33	10.71
CG14850:1	3R	9.205	8.855	8.605	8.375	8.64	8.78	8.895	8.965	8.945	8.115	8.77	9.03	8.435	8.225	8.725	8.795	8.395	8.345	8.24	8.5	8.295	8.385	8.765	9.075	8.735	8.725	8.575	8.585	8.9	9.12	7.285	7.035	8.06	8.24	7.09	7.15	8.705	8.195	9.52	9.06	8.545	8.175	13.93	14.25	9.39	8.87	8.935	8.725
CG31366:1	3R	10.41	10.99	6.605	7.235	11.14	11.34	11.06	11.1	9.63	10.01	11.01	10.89	10.71	11.11	9.45	9.33	9.85409	9.84591	9.8106	9.8094	9.895	10.325	10.545	10.735	11.805	11.795	11.545	11.595	10.495	10.345	9.665	9.935	9.29	9.65	10.61	10.25	9.83	9.63	8.865	8.575	9.395	9.665	14.615	14.425	11.86	11.82	12.91	12.57
CG7460:1	3L	8.81	8.73	8.125	7.995	9.105	8.595	8.28825	8.29175	8.845	8.415	9.575	9.665	7.885	7.975	8.375	8.165	8.065	8.135	8.025	8.595	8.16	8.22	8.905	8.535	8.95	9.13	10.065	9.575	9.3	9.46	7.815	8.085	7.53	7.79	7.245	7.135	8.14	8.22	8.60595	8.61405	8.61	8.51	8.985	8.935	9.25015	9.24985	8.22	8.04
CG4609:1	3L	8.875	8.825	9.69	9.09	9.39	8.87	8.955	8.465	9.79	8.55	8.98	8.4	9.91	9.25	8.545	8.615	9.75	9.47	9.005	8.675	9.255	8.525	8.67	8.13	8.42	8.12	9.4	9.14	8.12	7.52	9.03	9.23	10.7525	10.7475	10.715	9.805	8.65	8.41	10.805	9.915	10.72	10.74	9.26	8.34	8.565	8.035	8.25	8.47
CG31099:1	3R	8.105	8.315	8.14	8.66	7.745	7.935	8.085	8.015	7.925	7.775	8.605	8.555	7.705	7.675	7.6	7.5	8.63	8.13	8.455	8.285	8.19	8.63	7.875	8.545	7.86	6.6	6.41	6.79	7.92	8.18	7.715	7.505	8.815	9.265	9.93	9.77	8.845	9.155	8.51	8.57	8.985	9.335	8.58	8.06	7.89	7.95	8.205	8.235
CG3989:1	X	8.045	7.995	9.44	9.4	9.055	9.185	9.445	9.155	10.295	9.685	11.11	10.15	10.02	9.58	8.93	9.57	10.2997	10.3003	10.675	9.865	9.83	8.89	9.485	8.935	8.79	8.99	9.15	9.45	9.27	8.81	9.725	10.135	10.05	10.17	11.685	11.635	8.42	9.34	9.51	9.15	10.145	9.775	9.115	9.265	8.155	7.945	9.825	8.535
CG4527:1	2R	7.945	8.075	7.55	7.41	7.685	7.675	7.695	7.885	7.665	8.195	7.165	7.255	7.79	7.49	6.92	6	7.035	6.905	7.23	7.11	8.11	7.65	7.555	8.105	7.725	7.535	6.895	7.045	7.745	7.235	8.52	7.24	6.235	7.045	8.36	7.48	7.53	8.03	6.825	6.315	7.365	7.535	8.895	9.125	8.49	8.87	7.73	7.85
CG4527:2	2R	8.545	8.115	8.915	9.365	8.78	8.72	7.525	7.355	7.67	7.89	8.665	8.655	7.38	7.58	7.695	7.445	8.27	8.25	8.22	8.46	8.485	8.875	8.31	8.77	8.695	8.465	8.31	8.37	8.505	8.895	7.92	7.36	8.045	7.835	7.33	7.99	8.105	8.415	8.28	7.94	7.975	8.125	11.13	11.05	8.545	9.095	8.68	8.8
CG13674:1	3L	13.91	14.07	15.315	15.225	15.02	15.2	15.39	15.51	12.76	13.6	18.905	18.975	16.44	16.4	15.205	15.615	13.585	13.935	13.9	14.02	14.685	14.815	13.845	13.955	14.64	14.64	16.705	16.835	13.55	13.57	14.435	14.605	14.185	14.475	17.505	17.535	16.135	16.185	15.95	16.45	13.97	14.15	15.99	15.63	14.49	14.33	15.3224	15.3176
CG8934:1	3R	8.155	7.945	7.9	8.64	6.91	7.17	8.255	8.265	8.625	8.435	8.325	8.795	7.84	8.96	7.63	12.27	8.05	8.03	7.335	7.485	8.52	8.62	8.535	8.385	9.06	9.16	7.285	7.215	8.285	8.495	7.93	8.19	7.965	7.835	8.155	7.545	7.3	8.52	8.345	8.835	7.755	8.285	12.735	12.745	9.195	8.805	8.755	8.925
CG6131:1	3R	7.55	7.71	7.05	7.31	8.375	8.085	7.89	8.21	8.22	8.14	7.92	7.9	7.71	7.89	6.86	7.28	6.305	6.495	6.905	7.015	8.33	8.05	7.985	7.835	7.61	7.55	7.445	7.115	6.935	7.125	7.535	7.285	7.66	8.64	7.35	6.59	7.44	8.24	7.655	7.805	8.06	8.24	6.17	6.51	7.57	7.85	7.68	7.96
CG13877:1	3L	8.24	8.34	9.525	8.975	9.095	9.185	8.485	7.915	9.785	9.635	7.435	7.525	9.96	9.38	7.945	7.835	7.39	7.19	7.88	8.14	7.93	8.05	7.81	8.09	7.79	7.71	7.955	7.065	7.84	8.3	7.835	7.445	7.255	7.745	6.76	7.02	7.21	6.31	6.645	7.195	8.305	8.855	7.965	8.555	8.215	8.445	9	9.06
CG1846:1	X	9.85	9.11	10.335	9.965	9.52	9.2	9.95	10.05	9.575	9.505	7.565	7.775	8.5	8.18	9.32	8.88	9.885	9.615	10.105	9.755	10.065	9.415	10.17	9.73	10.83	10.21	10.395	10.265	9.91	9.31	9.6896	9.6904	9.695	9.565	8.83	8.35	9.915	9.325	9.495	9.145	10.32	10.68	12.125	11.635	10.89	10.81	10.07	9.89
CG1846:2	X	8.785	8.715	8.5	8.38	8.3	8.62	8.9	9	7.825	8.555	8.72	8.64	8.12	8.64	9.01	8.69	8.88	9.12	8.045	8.115	8.62	8.56	8.37	8.21	8.3	8.22	6.87	6.85	6.85	6.99	7.805	7.715	8.085	7.715	6.595	6.365	8.475	7.945	8.58	8.5	8.725	8.515	8.085	7.755	9.525	8.635	8.01	7.65
CG32750:1	X	7.85	7.61	7.095	7.005	6.92	6.46	7.34	5.28	7.17	6.35	6.905	8.595	7.53	7.79	6.7	6.9	6.21	6.39	6.165	6.055	8.105	8.135	7.88	7.86	6.925	6.935	6.11	5.65	6.53	5.79	6.84	6.4	7.425	7.235	3.84	4.16	7.775	7.505	8.44	8.36	7.54	7.46	6.645	6.375	7.43	7.37	7.76	7.5
CG8070:1	2R	9.09	8.87	8.355	8.285	9.425	9.515	9.015	9.005	9.34	9.5	8.98	8.58	8.34	8.74	8.54	8.1	8.355	8.205	8.225	8.255	8.33	8.35	8.58	8.92	8.8	8.62	8.635	9.505	8.18	8.92	6.74	6.6	8.115	7.905	6.24	6.36	9.16	9.5	9.59	8.71	8.1	8.48	8.045	7.995	8.5	9.22	10.215	11.185
CG31517:1	3R	8.855	8.525	8.36	8.22	8.475	8.965	9.06	8.94	9.155	8.965	8.815	8.545	9.6	8.74	9.215	9.025	8.97	8.79	8.215	8.425	8.665	8.755	8.1	7.94	8.865	8.555	8.82	8.76	8.62	8.44	13.955	13.865	9.725	9.455	8.58	8.22	8.405	7.995	8.57	8.29	9.08	8.42	9.16	9.36	8.52	8.46	8.185	8.055
CG18769:1	3L	9.475	9.345	10.205	10.035	8.805	9.635	9.205	9.075	9.065	8.815	8.775	8.365	10.04	10.02	7.87	8.11	9.36	8.82	9.3	9.02	9.4	8.98	9.47	8.69	10.06	9.64	8.59	8.79	10.015	9.445	9.495	9.225	8.985	8.975	12.4	11.8	9.245	9.975	8.685	8.835	9.23	8.93	14.025	13.975	10.28	10	9.22	9.34
CG7262:1	3R	8.64	8.36	9.345	8.715	8.3	8.82	8.79	9.13	9.255	9.105	7.665	9.495	9.205	9.135	8.46	8.22	7.905	7.795	8.25	8.47	8.095	8.605	8.175	7.925	7.885	8.235	7.59	7.69	8.28	8.06	7.485	7.275	8.295	8.385	6.17	7.11	8.495	8.365	7.72	7.56	8.305	8.715	8.955	9.065	8.475	8.925	9.105	8.355
CG8363:1	3L	9.275	8.605	9.26	9.24	9.51	9.17	9.735	9.305	9.44	8.66	9.72	9.88	9.87	8.57	9.11	8.51	9.115	7.925	9.83	9.49	9.37	8.63	10.92	10.5	10.19	10.05	10.44	10.18	9.24	9.14	9.6	9.84	9.205	9.615	11.345	10.915	9.77	9.55	9.96	9.86	9.42	9	10.605	9.955	10.34	10.26	9.56	9
CG14518:1	3R	9.025	9.215	9.09	9.21	8.43	8.63	8.205	8.655	8.1424	8.1376	9.03	9.57	8.105	7.895	8.775	8.645	8.185	8.735	8.825	8.735	8.865	9.015	8.755	9.265	9.445	9.195	9.6	9.1	8.985	9.075	8.285	9.335	8.41	8.51	7.31	7.59	8.795	8.785	9.2	9.62	8.455	8.205	12.105	12.415	10.4	10.72	9.61	9.69
CG7289:1	2L	9.15	8.77	10.23	10.35	10.155	10.325	10.265	9.875	9.365	9.215	10.96	10.58	9.26	9.74	9.175	9.485	9.915	9.865	9.845	9.495	8.43	8.83	9.09	9.05	8.82	8.68	9.31	9.11	9.46	9.56	9.375	9.385	9.45	9.27	11.81	11.67	9.17	9.39	7.9	8.22	8.245	8.055	8.16	8.58	8.11	8.41	8.955	8.845
CG8811:1	2R	8.14	7.52	7.64	7.42	6.48	7.06	8.25	10.67	7.655	8.165	7.415	7.885	7.645	8.095	7.795	7.825	7.325	7.115	6.93	6.71	8.11	8.05	8.205	7.935	7.235	6.365	6.3	6.24	6.165	6.195	7.61	7.73	7.545	7.615	7.48	7.44	8.315	8.165	7.74	7.78	8.22	8.5	8.145	10.135	7.8	7.58	7.44	7.88
CG10359:1	3L	8.285	8.215	7.82	7.84	7.47	7.37	8.37	9.73	8.26	8.32	7.335	7.105	9.6	9.8	7.19	6.75	7.56	7.16	7.96	7.7	8.74	8.08	8.105	8.875	8.55	8.59	7.11	6.97	8.055	7.605	9.195	8.645	7.895	7.545	8.72	9.1	8.975	8.825	NA	NA	9.64	9.72	7.54	6.88	8.08	8.48	7.09	9.03
CG11384:1	X	7.695	7.685	8.06	8.4	7.525	7.815	8.17	7.37	8.03	8.53	7.495	7.045	8.58	8.22	8.295	6.465	7.15	6.79	7.495	7.225	8.475	7.745	8.755	8.885	7.85	8.21	7.96	7.68	8.035	5.965	7.72642	7.73358	10.025	9.935	6.94162	6.93838	6.7	6.6	NA	NA	NA	NA	6.585	6.835	8.565	8.495	8.385	8.595
CG6447:1	3R	7.59	7.67	6.57	8.33	7.97	7.85	7.83	6.81	7.56	7.42	6.925	7.735	7.62	7.9	6.61	6.53	6.16	6.84	7.05	7.13	7.9	7.4	8.38	7.72	6.89	6.63	6.27	6.67	6.57	7.01	8.335	8.985	7.72	8.5	8.035	7.665	7.75794	7.76206	7.215	7.305	7.71	8.23	7.795	6.685	7.455	7.485	7.255	7.585
CG6447:2	3R	7.955	7.525	7.69	8.25	7.43	7.69	7.725	8.075	8.315	8.045	7.585	7.055	7.915	8.205	7.24	7.08	7.165	6.855	7.195	7.705	7.905	8.255	8.21	8.83	7.685	7.615	6.96	7.38	7.98	7.9	8.395	8.425	6.935	7.125	7.015	6.525	7.77	8.05	8.365	8.095	7.91	7.83	7.68	7.66	8.095	8.065	8.34	8.26
CG32356:1	3L	9.25	9.39	12	11.68	8.52	8.46	8.395	8.465	8.455	8.305	7.78	8.26	7.675	7.725	8.69	8.17	8.655	8.905	8.82	9.34	8.605	8.475	9.09	8.51	9.2	9.1	9.465	9.715	9.405	9.515	9.59	9.63	7.705	7.975	7.56	7.64	8.38	8.6	8.93	8.61	7.755	8.285	14.38	14.4	11.325	11.315	13.09	13.11
CG32356:2	3L	9.205	8.875	8.235	8.345	8.13	8.57	8.71	8.43	8.33	7.21	8.475	8.905	8.215	7.685	8.87	8.77	8.79	9.13	7.235	7.525	8.27	8.43	8.44	8.08	8.05	7.89	6.715	7.065	6.845	6.935	6.895	6.845	7.615	6.545	5.885	6.035	8.06	8.6	8.03	8.49	9.05	9.01	6.5	6.38	7.48	7.38	7.535	7.705
CG4281:1	X	8.16	8.3	8.685	8.535	8.745	8.935	7.94	8.2	9.205	9.015	7.005	8.515	8.525	8.795	7.785	7.195	7.615	7.985	7.73	7.57	8.515	7.605	7.525	7.695	7.22	6.54	6.45	5.69	8.035	7.885	9.56	7.72	8.26	8.28	7.005	6.955	7.79	7.53	7.455	7.525	7.405	7.975	7.29	7.69	8.295	7.945	7.675	7.965
CG12766:1	3L	8.385	8.675	8.39	8.17	8.66	8.3	8.685	8.335	7.695	7.385	7.75	7.77	8.34	8.48	7.75	7.35	7.87	7.33	7.425	7.515	8.095	8.145	8.065	8.375	8.255	8.385	6.35	7.45	8.55	9.09	8.34	8.72	9.98	9.72	6.805	6.455	7.995	7.505	7.4	7.7	6.91	6.83	9.335	9.025	8.27	8.81	8.78	9.72
CG14195:1	X	8.27	8.33	7	8.88	8.005	7.755	7.95	7.51	8.34	9	7.835	8.285	8.32	7.88	8.88	8.36	8.22	8.2	8.575	8.765	8.695	7.885	8.47	8.41	7.505	8.475	9.68	9.62	8.185	8.035	9.845	9.495	8.975	8.905	9.845	10.195	8.915	9.125	8.86	8.1	7.555	6.305	8.16	7.92	8.22	7.82	8.17	8.09
CG10346:1	2L	8.615	8.325	8.53	8.33	8.79	8.65	9.125	9.215	7.13	7.21	10.52	10.1	7.595	7.645	9.565	8.395	10.96	11	9.985	10.235	10.06	10.26	8.985	9.195	8.82	8.62	8.24	8.08	9.395	9.045	10.37	9.85	10.075	10.505	12.425	12.495	9.83	9.71	10.425	10.315	7.76	7.64	8.725	8.355	7.925	8.175	7.955	8.025
CG7060:1	3L	8.37	7.93	6.885	7.135	8.74	8.42	9.09	8.75	8.26	8.42	8.105	7.815	8.905	8.695	7.85	7.51	8.08	8.06	8.695	8.565	9.035	8.345	9.32	9.68	8.555	8.805	8.41	8.23	8.37	7.93	7.48	7.42	8.935	9.265	8.54	8.88	8.61	9.61	7.005	7.075	8.255	7.945	7.56	7.9	7.9	8.04	8.585	8.255
CG3061:1	3R	9.17	9.15	10.63	11.11	10.94	10.58	9.325	9.195	10.465	10.575	9.995	9.405	11.515	11.625	10.71	10.67	11.495	11.605	10.615	10.525	9.625	9.355	9.935	8.405	9.155	9.445	10.1	10.38	11.27	11.45	12.38	12.44	11.645	11.675	14.84	15.12	11.865	11.755	10.795	11.405	10.35	9.81	7.93	8.61	7.38	8.18	8.805	8.355
CG16879:1	2L	10.92	11.24	11.45	11.51	10.045	10.395	10.06	10.38	9.345	9.895	11.93	12.55	9.335	9.465	10.43	10.69	9.405	9.175	11.03	11.23	11.4	11.34	11.79	11.97	12.12	12.2	13.35	13.51	10.845	10.675	10.235	10.645	10.12	10.6	11.32	11.28	10.3	10.9	10.955	11.045	9.545	9.515	15.4	15.5	12.835	13.265	13.41	13.47
CG12159:1	2R	11.08	11.48	11.145	11.315	11.135	10.385	9.98	9.04	9.64	10.28	12.405	12.335	10.86	10.02	12.5	12.68	13.13	13.21	10.465	11.075	12.125	11.935	11.68	11.04	11.16	11.34	11.495	11.525	10.2856	10.2944	12.455	12.365	11.585	11.315	14.165	14.395	11.59	11.79	12.195	12.665	13.485	13.095	8.165	8.615	8.665	9.475	8.33	8.31
CG6372:1	3L	11.605	11.915	12.31	12.69	11.685	11.775	11.075	11.025	9.72	10.76	13.41	13.19	11.1	11.78	12.47	12.71	13.41	13.23	12.26	11.84	12.49	12.89	12.325	12.175	13.71	13.35	16.365	16.575	13.7227	13.7173	12.87	12.67	13.175	12.865	16.645	16.615	12.22	12.4	13.76	13.7	13.32	13.5	16.205	15.635	13.595	13.585	13.885	13.815
CG3605:1	2L	7.35	8.87	7.015	7.085	6.725	6.555	7.95	8.53	8.085	8.315	7.55	7.61	10.96	10.6	8.04	8.22	6.955	6.185	7.61	7.83	7.895	7.905	7.93	8.17	6.74	6.88	6.97751	6.98249	6.965	7.755	6.685	6.655	7.735	7.245	5.955	6.125	8.51	7.49	8.63	8.59	7.325	8.435	6.455	6.625	7.36	7.54	7.37213	7.36787
CG11128:1	3L	7.855	7.985	7.24	7.74	7.665	6.955	7.355	7.425	7.4	7.32	7.235	7.345	7.815	8.005	6.37	7.99	6.23	6.87	7.425	7.535	7.815	7.905	8.36	8.3	7.58	7.48	6.395	6.605	7.515	7.625	6.445	6.495	8.09	8.97	7.13	6.35	7.45	7.61	6.65	6.61	8.25	8.09	7.88	7.34	7.73	7.61	8.35	8.53
CG11128:2	3L	8.295	8.445	8.675	8.525	7.34	7.2	7.93	7.15	7.565	7.535	7.945	7.655	10.01	10.89	7.7	7.5	7.41	8.17	8.415	7.785	8.175	8.645	8.75	8.65	8.745	8.955	7.535	8.105	8.4	7.78	8.845	8.815	9.7	10	8.85	8.93	8.7	8.24	8.505	8.395	8.18	8.62	8.115	7.605	8.48	8.7	8.7	7.92
CG11128:3	3L	7.965	7.795	8.015	8.085	7.38	7.32	7.63	7.79	8.295	8.705	7.475	7.525	7.735	8.505	7.045	7.075	7.68	7.46	7.865	8.135	9.18	8.66	7.9	8.22	8.145	8.075	7.425	7.335	7.745	7.915	10.02	8.36	7.88	7.76	6.925	7.335	8.575	9.385	8.07	7.85	8.185	8.435	8.315	8.685	8.335	8.985	8.105	7.995
CG3313:1	3R	9.255	9.565	9.17	9.39	9.155	9.145	9.37	9.23	8.06	8.26	10.21	9.69	9.32	9.4	9.4	9.62	9.83	9.99	9.465	8.715	12.03	9.59	9.33	9.93	9.75995	9.76005	9.335	9.785	9.28	8.7	9.445	9.375	9.63	9.21	11.5	11.3	8.31	7.55	9.29816	9.30184	9.645	9.135	8.825	8.495	9.295	9.685	8.96	9
CG9415:1	2R	8.72	8.34	11.305	9.935	10.17	10.35	10.2	10.44	11.81	11.35	8.675	8.425	12.61	12.15	9.24	8.82	9.995	9.785	9.315	9.005	9.12	8.86	8.63	7.97	8.385	7.775	9.315	8.385	9.02	8.3	8.36	8.32	8.925	9.215	8.765	8.355	10.035	9.885	8.55	8.19	9.055	7.685	9.675	9.825	8.685	8.295	10.195	9.225
CG2196:1	3R	7.26	8.24	7.17	7.35	6.395	6.545	6.41	7.85	7.19	7.13	8.345	9.915	7.945	8.455	7.45	7.55	6.32	6.86	6.545	6.815	7.815	8.005	7.775	7.205	6.315	6.525	11.515	9.485	5.885	6.375	6.52	6.18	7.07	6.35	9.42	7.5	7.16	7.24	NA	NA	5.435	7.405	6.725	6.375	6.92	7.56	7.49	7.57
CG12250:1	3R	9.5	10.26	9.28	9.24	10.34	9.54	10.04	9.58	8.545	8.975	12.35	11.47	8.46	9.08	11.515	11.905	10.59	10.33	10.715	10.145	10.5	10.48	10.085	10.015	10.64	10.86	11.405	11.815	10.055	10.025	10.12	10.06	11.555	11.265	14.09	13.97	12.205	12.095	11.095	10.845	11.225	11.075	12.73	12.85	9.72	9.8	9.04	9.5
CG5847:1	3L	7.21	6.79	7.525	7.835	5.605	6.415	6.87	7.05	7.52	7.84	7.26	7.14	6.92	7.42	7.265	7.555	6.695	7.585	6.785	6.995	8.11	8.17	7.74	7.96	7.335	7.505	6.46	7.06	6.675	6.845	6.635	6.765	7.055	6.845	6.16	5.54	7.44	8.08	8.14	7.96	5.845	7.855	6.825	6.795	8.725	8.335	7.62	7.52
CG15522:1	3R	8.26	7.88	8.675	7.785	7.125	6.855	7.595	7.385	7.795	7.825	6.945	7.755	7.57	7.85	7.885	7.275	7.705	8.015	7.65	6.87	8.325	8.295	8.26	7.88	8.37	8.49	6.67	7.23	7.69	7.75	9.13	8.95	7.795	7.285	6.23	6.43	7.85	7.37	6.68	6.48	8.625	9.255	8.535	8.865	8.25	8.45	7.905	8.435
CG3428:1	3L	8.77	8.89	9.705	9.815	9.99	9.79	9.92	9.62	9.775	9.485	9.525	9.675	9.66	9.38	9.535	9.545	9.61	8.91	9.27	9.21	8.695	8.725	8.715	8.565	8.93	8.75	9.59	9.21	8.96	8.74	8.925	9.395	9.955	10.145	7.77	8.05	11.5	10.88	8.115	8.485	8.33	7.23	9.39	9.61	9.155	8.705	8.3	8.4
CG17202:1	3R	9.905	9.815	9.665	9.995	8.995	9.265	9.45	10.29	9.81	9.23	7.855	7.205	9.91	9.89	10.355	10.405	10.515	10.785	9.365	9.535	8.385	8.695	8.635	8.385	9.38	9.46	10.11	9.61	9.4	9.78	8.875	9.245	9.295	9.325	11.05	11.09	9.32	9.18	9.425	9.695	10.435	10.265	9.29	9.87	8.935	9.485	8.595	8.385
CG10833:1	2L	8.86	8.52	8.405	7.775	8.53	8.41	8.905	9.235	8.97	9.15	7.765	7.595	9.375	9.605	7.815	7.545	8.795	8.245	8.815	8.665	9.11	9.17	9.065	9.055	9.35	9.07	8.995	8.825	8.835	8.165	8.91	9.01	8.92843	8.93157	7.85	7.25	9.2	8.28	NA	NA	8.21	7.91	8.575	8.125	8.43	9.49	9.15	8.69
CG13325:1	2R	7.805	9.215	7.215	7.505	7.125	6.575	7.64	7.94	7.79	7.57	7.835	8.585	7.95	8.85	7.41	6.31	7.51	6.65	8.29	7.19	8.43	8.13	8.565	8.415	8.325	8.655	7.69	8.23	7.735	7.445	8.6	7.22	7.62	8.04	8.78	7.34	8	8.44	7.955	7.825	7.775	7.685	7.98	7.62	8.325	8.435	7.97	8.21
CG8525:1	2R	9.39	8.33	9.16	9.18	9.25	9.05	9.545	9.595	8.755	8.785	11.745	11.755	9.48	9.3	10.375	10.705	10.03	9.79	10.065	9.675	10.26	9.9	9.225	9.375	9.87	9.61	10.965	11.255	8.805	9.095	8.85	9.33	9.545	9.895	11.3815	11.3785	11.43	11.53	10.42	10.06	11.805	11.935	8.37	9.21	8.48	8.78	9.185	8.975
CG1888:1	2R	7.735	7.645	8.23	7.95	7.35	7.67	7.925	7.775	8.22461	8.21539	8.665	7.995	7.98	7.94	7.955	8.065	7.345	7.915	7.505	7.015	8.905	9.535	8.28	8.5	7.88836	7.89164	7.685	8.015	7.86	7.96	8.15	7.65	7.775	7.525	6.645	7.035	7.17	7.97	7.58	7.66	7.9	8.18	7.74	8.16	8.015	8.145	8.245	8.095
CG11066:1	2R	7.01	7.61	6.645	6.915	6.64	6.5	6.79	7.17	5.99	7.05	7.175	6.785	7.22	8.18	6.535	7.545	5.42	5.52	5.99	6.35	8.145	8.055	8.07	7.59	6.585	5.895	6.425	6.235	6.235	5.665	6.285	6.895	7.755	7.745	6.31	5.61	6.815	7.145	7.11	7.05	8.19	7.97	6.35	6.15	8.465	7.855	7.64	6.68
CG6074:1	3R	13.315	13.145	14.17	14.37	13.865	13.635	12.95	13.03	10.995	11.785	18.54	18.4	14.835	15.165	12.83	12.85	11.975	12.605	12.235	12.465	12.12	12.94	12.725	12.875	13.815	13.725	16.5745	16.5655	14	13.96	12.405	12.455	11.85	11.51	13.42	13.54	13.205	12.975	12.565	13.315	12.01	11.87	16.09	15.71	14.1949	14.1851	15.045	15.075
CG4180:1	2L	9.54	9.36	9.975	9.545	10.74	10.58	11.005	10.595	9.94	9.44	11.89	11.65	10.185	10.275	10.745	10.535	9.855	9.585	10.24	9.8	9.99	9.15	10.295	10.285	10.07	9.97	9.905	10.115	9.655	9.185	8.245	8.035	9.325	9.175	12.26	12.18	10.36	10.1	9.95	9.45	9.245	8.175	9.055	8.505	9.145	9.475	9.56	9.42
CG6542:1	2R	8.905	8.855	6.32	6.6	9.755	8.985	9.555	9.385	9.72641	9.73359	6.935	9.865	10.515	9.945	9.37	8.73	9.48968	9.49032	9.61	9.81	9.9877	9.9923	10.3	9.84	10.085	9.155	10.435	9.505	9.7	9.28	9.88	9.78	9.63	10.15	10.71	9.97	10.91	10.09	10.19	9.89	9.405	9.695	10.26	9.2	9.76	9.34	9.76	9.34
CG6488:1	2L	8.305	8.015	9.22	9.04	7.35	7.79	8.73529	8.74471	8.985	9.375	7.6	7.7	9.82	9.74	8.565	8.275	8.685	8.495	8.685	8.735	8.825	8.635	9.01	8.69	9.5276	9.5324	8.62	9.64	9.05	8.87	9.57	9.29	8.42	8.56	11.69	11.41	7.635	7.505	8.1	7.68	8.56	9.1	10.69	10.65	9.405	9.695	10.03	10.27
CG9520:1	2L	7.71	7.47	7.535	7.405	6.68	6.58	7.605	7.635	7.915	7.985	7.13882	7.14118	7.52	7.56	7.515	7.245	6.81832	6.82168	6.555	6.665	8.11	8.19	7.68	7.52	7.145	7.335	6.685	6.815	6.45	6.41	6.905	7.395	7.54	7.28	4.95	5.33	7.88	8.36	8.435	9.145	7.825	8.275	6.8	6.54	7.47	7.55	7.92	7.76
CG9520:2	2L	7.505	8.035	6.78	6.7	6.475	7.365	6.89	7.05	7.615	7.805	7.405	7.175	7.28	7.76	6.695	7.225	5.08	6.28	6.705	7.335	8.795	6.365	8.245	7.235	6.97	6.51	5.815	5.925	5.42	6	6.72	6.54	7.53	7.67	5.92	5.6	7.65	6.63	7.89	7.95	7.665	7.315	6.795	7.085	7.335	7.325	7.12	7.58
CG9520:3	2L	7.62	7.84	7.255	6.725	7.3	7.16	7.83653	7.84347	7.755	7.565	7.605	7.655	7.475	7.825	7.105	8.815	7.28	7.26	6.725	6.335	8.19	8.79	8.255	7.905	7.61	6.87	7.275	6.185	6.23	6.35	7.055	6.985	7.19	8.19	5.325	5.515	7.76	7.86	7.87	8.17	7.745	7.935	6.99	6.95	7.575	7.885	7.94	8.1
CG13471:1	3L	9.555	9.685	9.505	9.335	10.205	10.175	11.15	10.77	9.11	9.97	13.72	13.26	9.885	9.995	11.765	11.935	11.9	11.78	11.12	10.7	11.665	11.535	10.735	10.845	10.81	10.59	12.15	12.45	9.915	10.025	10.095	10.505	10.38	10.26	14.145	13.835	12.46	12.7	11.435	11.245	11.995	11.845	9.04	8.84	9.185	9.155	8	7.8
CG18466:1	3R	8.755	8.265	9.765	9.735	9.625	10.075	9.575	9.945	9.49	9.25	9.915	9.965	9.735	9.825	8.775	9.125	9.15	9.63	9.45	9.25	8.13	8.79	8.86	9.22	8.955	8.885	9.49	9.73	9.235	9.265	8.885	9.475	9.115	9.265	10.145	10.475	8.07	7.55	8.45	8.25	8.295	8.105	10.385	10.675	9.555	9.885	9.39	9.65
CG5272:1	3L	8.24	8.42	8.255	8.505	8.28	8.24	8.59	7.35	9.07	8.89	8.64	8.46	8.7	8.68	8.35	7.27	11.475	9.425	7.43	6.59	8.105	8.195	7.79	7.91	7.655	8.085	6.5	5.88	7.455	6.965	7.05	6.79	8.11	7.49	10.55	7.91	8.37	7.71	7.135	7.365	7.81	8.07	7.215	8.505	8.015	7.985	8.33	7.61
CG10192:1	3R	8.865	9.395	9.125	9.495	9.855	9.905	11.145	11.055	9.665	9.715	10.265	10.475	9.665	9.895	9.625	9.995	10.01	9.73	9.495	9.785	9.15	9.25	9.42	9.78	8.705	9.115	9.015	8.865	9.16	8.96	8.575	7.565	9.625	9.395	12.385	12.495	7.83	8.35	9.79	9.83	8.2	8.76	8.905	9.575	8.335	8.485	8.93	8.39
CG31922:1	2L	8.295	8.085	7.6	7.78	6.67	6.41	8.19	8.01	8.755	9.145	9.705	8.355	8.435	8.765	8.77	8.51	8	7.16	8.19	8.21	8.565	8.355	7.885	8.115	8	6.9	9.19	8.69	7.585	8.035	7.365	8.195	7.045	7.355	7.105	7.895	9.22	9.64	7.955	7.965	9.45	9.13	8.015	8.105	8.31	8.51	7.665	7.675
CG12585:1	3R	9.67117	9.66883	9.9	9.98	7.88	8.76	9.005	9.535	8.67	8.47	7.45	11.17	9.085	8.975	8.765	9.315	9.18	9.3	9.125	9.515	9.08	9.34	8.43	9.27	10.145	10.055	9.91	10.45	10.425	10.275	8.535	8.605	8.23	9.13	9.945	10.355	8.94	8.92	9.03	9.49	8.795	8.385	15.025	14.995	10.895	11.225	10.445	10.215
CG4338:1	3R	9.385	9.475	11.075	10.865	11.21	11.03	11.585	11.495	11.235	11.425	10.965	11.155	11.695	11.985	10.125	10.215	10.83	10.91	10.455	10.405	9.69	9.13	8.945	8.975	9.16	8.98	10.09	10.17	9.785	9.915	8.95	9.03	8.805	9.115	11.05	10.93	10.14	9.9	8.415	8.145	10.205	10.355	11.905	12.475	9.06	8.48	9.12	9.38
CG15201:1	X	10.325	10.235	11.575	11.785	10.065	9.815	9.925	10.095	10.245	10.135	9.895	9.585	10.775	9.945	9.535	9.565	9.7	9.98	9.8	9.96	8.675	9.605	9.88	10.1	12.22	12.74	13.535	13.665	12.125	12.075	9.02	9.36	8.865	9.455	10.025	10.495	9.035	9.385	10.11	10.03	9.24	9.5	15.925	15.835	13.14	13.42	11.825	11.735
CG2174:1	X	8.135	7.445	7.815	7.705	8.275	8.185	7.925	8.175	7.9	8.2	7.47	7.89	8.335	8.285	6.165	5.615	8.145	8.435	8.025	8.675	8.015	8.305	8.485	8.115	7.615	8.025	6.87	7.65	8.11	8.23	7.46	7	8.33	8.47	8.69	8.55	NA	NA	NA	NA	NA	NA	7.565	7.755	7.875	7.925	8.075	8.205
CG14156:1	3L	7.71	7.61	7.26	6.8	7.53	8.09	8.265	7.955	7.46	7.52	7.34	7.68	7.635	7.885	8.725	8.255	6.61	5.83	8.695	8.045	8.515	8.465	9.235	9.285	8.595	8.465	8.35	8.37	8	7.6	8.9	8.92	7.9	8.08	8.705	8.495	7.99	7.31	7.68	7.7	7.69	7.89	8.175	8.265	8.815	8.385	8.45	8.91
CG3018:1	2L	9.13	8.93	9.725	8.795	10.6847	10.6753	9.63	8.81	10.48	10.1	8.105	7.835	9.875	9.085	9.705	9.635	9.515	8.665	9.26	8.72	8.615	8.205	8.415	8.505	8.31	8.09	8.765	8.255	7.985	6.615	9.435	9.245	10.275	10.585	9.865	9.955	10.645	10.235	9.235	9.365	9.22	9.72	8.355	7.925	8.615	8.265	8.47	8.95
CG4371:1	3R	10.375	9.545	11.265	10.695	9.85	10.61	10.705	10.635	10.475	10.205	8.43	8.41	11.025	10.595	9.365	8.975	7.06	7.28	8.09	9.23	8.085	8.255	7.945	7.595	7.775	7.505	8.555	7.725	7.54	8.06	6.67	6.47	7.415	7.825	5.685	5.815	7.415	8.585	8.34	8.26	7.275	7.485	9.76	10.3	9.735	9.925	9.625	9.035
CG7185:1	3L	9.64	9.74	8.395	8.405	10	10.34	9.65	10.07	10.095	10.085	10.175	10.225	11.22	10.82	9.46	9.32	9.8	10.14	9.64	9.6	8.97	9.59	9.175	9.265	10.005	10.115	11.425	11.375	10.855	10.925	11.87	12.21	9.445	8.915	10.305	10.435	9.685	9.515	9.985	9.795	9.255	8.925	15.415	15.165	11.105	11.015	11.505	11.755
CG15046:1	X	7.875	8.745	7.745	7.735	7.755	7.105	8.015	7.065	7.315	6.925	7.355	7.345	7.495	7.025	7.595	6.925	6.53	5.97	8.27	8.03	8.77	8.47	8.95	8.79	8.545	8.315	7.86	7.26	8.1	7.44	8.97	8.47	7.6	7.8	6.525	6.735	8.44	7.98	7.91	8.71	7.845	7.375	7.275	7.125	8.78	8.44	8.375	7.705
CG5498:1	3L	8.645	8.535	8.27	7.55	8.225	9.295	7.795	7.805	8.4	8.18	8.18	7.94	8.79	8.15	7.775	7.285	7.99	7.37	7.93	7.75	8.73	8.35	8.435	8.145	8.645	7.935	7.56	7.26	8.11	7.05	8.99	8.83	9.615	9.465	7.75	7.61	8.795	8.685	8.49	8.37	8.115	8.085	6.335	6.745	7.705	7.635	7.695	7.865
CG4280:1	2L	8.94	8.9	8.945	8.735	9.635	9.845	10.84	10.78	9.245	8.775	9.695	9.405	9.48	9.7	8.57	7.95	9.485	8.415	9.445	9.495	9.38	9.2	10.515	10.105	9.56	8.7	9.425	8.655	8.825	8.855	9.435	8.905	9.185	8.935	8.325	7.675	9.7	8.8	9.645	8.895	8.78	8.58	8.965	8.375	8.87	8.91	9.335	8.805
CG6614:1	2L	7.76	7.86	7.675	8.125	7.78	7.72	8.3	8.52	7.23	6.93	9.14	9.32	8.11	8.61	7.27	7.33	8.43	8.57	8.655	8.085	8.6	8.78	8.48	8.34	8.25302	8.24698	7.23	7.35	8.22	8.1	8.42	8.56	9.145	9.055	9.425	9.355	7.365	8.495	8.52	9.38	8.645	8.135	6.89	6.39	8.325	8.075	8.08	8.14
CG8959:1	X	8.165	7.955	8.275	8.605	7.445	7.315	8.35	8.19	7.66	7.44	7.37	7.11	7.88	8.18	8.125	8.195	8.76	8.98	8.29	7.67	8.065	8.235	7.87	7.79	7.83	7.61	6.125	5.955	8.015	8.105	9.315	9.245	8.22	7.58	7.05	7.09	8.9	8.34	7.435	7.285	8.54	9.08	7.38	7.94	7.55	8.25	8.42	7.98
CG16717:1	3L	8.43	8.21	6.42357	6.41643	9.29	9.49	8.4	8.56	9.71	9.89	7.135	7.245	10.36	10.44	7.245	7.475	9.47	9.29	8.545	8.575	8.305	8.355	8.3	8.28	7.28	7.94	7.715	7.625	8.80824	8.81176	8.675	8.605	8.6	8.72	7.88	8.54	8.775	8.405	7.21	9.03	8.45	9.03	8.195	8.465	7.69	8.13	8.56	8.82
CG10932:1	X	9.745	9.555	9.9	9.44	8.8	8.92	9.43	8.79	9.425	9.115	8.845	8.615	10.445	10.555	9.28	9.06	8.975	9.465	8.55	9.01	8.52	8.42	8.415	8.445	8.92	9.02	8.675	8.525	8.745	8.915	8.555	8.725	7.905	8.015	8.27	7.99	7.945	7.855	8.47	8.95	8.345	7.955	10.615	10.425	8.505	9.415	8.875	9.025
CG33126:1	2L	8.88	8.64	8.64	9.08	8.515	8.625	8.795	8.965	8.21	7.65	8.07	7.79	8.39	8.11	8.365	7.975	8.8	8.18	9.275	8.865	8.945	8.915	9.515	9.145	9.82	9.62	9.59	9.77	8.84	7.88	9.775	9.845	10.485	10.595	7.62	7.24	10.135	9.025	7.875	8.025	9.57	9.91	9.63	9.37	9.74	9.68	9.38	8.9
CG15098:1	2R	9.845	10.035	10.745	10.955	9.785	10.015	9.935	9.585	9.685	9.555	10.765	10.215	10.725	10.595	9.85	10.57	11.06	11.2	10.19	9.65	10.445	10.095	9.36	9.24	10.085	9.415	9.405	9.575	9.485	9.575	9.955	10.165	9.46	9.02	10.145	10.355	8.46	8.32	9.255	9.865	9.645	8.855	7.865	8.915	7.99	8.79	8.77	8.69
CG6479:1	3L	8.46347	8.45653	9.445	9.535	9.885	9.135	9.98	9.34	9.56	9.64	9.665	9.175	9.94	10.22	9.30749	9.31251	9.85547	9.86453	9.13	8.81	8.515	8.325	8.915	8.445	8.7	8.6	9.335	9.245	8.745	8.815	9.165	9.415	8.645	7.235	8.675	9.145	9.8	9.76	8.59	8.17	8.365	7.355	8.205	8.055	8.165	8.075	7.84	8.22
CG11588:1	3L	8.29	7.75	8.455	8.705	9.305	9.015	9.405	8.875	8.19	8.23	7.25	7.23	8.53	7.99	9.24	9.46	10.61	10.11	10.15	9.19	8.75871	8.76129	8.995	8.945	8.98031	8.97969	8.565	9.495	9.63	9.53	9.74	9.98	10.55	10.93	10.155	10.485	10.29	10.27	8.445	8.215	9.535	8.125	8.595	8.785	7.895	7.985	7.83	8.23
CG3331:1	3R	7.91	7.83	8.53	8.05	6.31	6.43	8.015	7.965	7.87	7.27	7.12	6.94	7.78	8.02	7.81	8.05	7.42	7.48	7.505	7.575	8.075	8.685	8.43	8.03	7.6	8.1	6.32	6.38	7.615	7.725	9.38	8.74	7.555	7.725	6.485	6.695	8.01	8.17	8.065	7.935	7.84	7.72	8.065	8.735	8.2	7.98	8.05	8.41
CG8144:1	3R	7.94	8.06	7.765	7.555	7.655	7.765	7.73	7.43	7.8	7.1	8.985	8.695	8.175	8.385	8.71	7.93	8.445	7.955	8.44	7.56	8.695	8.885	8.8	8.36	8.27	7.79	9.205	8.835	7.94	7.32	10.05	9.77	12.51	12.33	12.775	13.225	12.24	11.4	8.755	9.145	10.295	10.525	7.015	7.045	7.71	7.47	7.925	7.535
CG8144:2	3R	8.95	8.51	9.445	9.875	8.85	7.39	9.34	9.1	9.16	8.62	9.22	8.92	8.84	8.8	7.42	7.32	7.66	7.08	8.31	7.99	8.145	8.275	8.605	8.875	8.175	8.105	9.45	8.89	8.8	8.32	9.885	8.975	8.255	8.465	7.1	7.34	8.47	8.43	8.68	8.24	8.605	8.535	12.715	12.725	8.775	8.105	9.155	9.565
CG8144:3	3R	8.56	8.9	8.45	8.39	8.52	8.48	8.325	8.275	8.625	8.835	7.29	7.21	8.07	7.97	7.715	7.405	7.665	7.695	8.26	8.66	8.735	8.645	8.3	8.2	8.15	8.43	8.325	8.335	8.235	8.545	7.64	7.88	7.985	7.915	7.495	7.145	7.65	7.55	9.03	8.01	7.72	8.1	9.04	8.96	8.67	9.01	8.855	8.685
CG2139:1	3R	7.735	7.685	7.565	7.355	6.985	6.955	7.485	7.335	7.765	8.375	7.155	7.005	7.23	7.77	7.63	7.69	6.885	6.535	6.65	6.45	8.045	7.995	8.05	7.85	6.935	7.105	6.41	6.53	6.59	6.91	6.5	6.88	7.1	7.22	6.26	6.04	7.46	8.38	6.48	6.6	7.585	7.795	6.465	6.375	7.775	7.625	7.785	7.775
CG2139:2	3R	9.1	9.4	6.975	7.825	9.28	9.48	9.21	8.97	9.39	9.07	8.965	8.415	9.935	10.245	8.72	8.92	8.91	8.89	8.915	9.445	8.475	8.725	8.85	8.81	9.715	9.905	9.935	8.605	9.235	9.465	8.445	8.335	7.905	8.055	7.245	7.615	7.735	8.505	8.905	9.875	8.82	8.68	9.84	9.46	9.77608	9.78392	9.86	9.78
CG2139:3	3R	10.665	9.655	11.815	11.885	11.025	11.175	11.09	11.15	9.25	9.59	11.175	10.725	10.215	10.285	10.055	10.185	10.115	10.345	9.89	10.09	10.02	10.22	10.445	10.795	10.61	10.77	11.76	12.18	11.025	10.955	9.76	9.84	10.045	9.975	9.455	9.845	9.945	9.955	10.625	10.475	9.715	9.745	15.695	15.685	11.97	11.65	14.345	14.595
CG31019:1	3R	8.265	8.335	7.545	7.315	7.83	8.21	7.47	6.79	7.5	7.6	8.205	8.315	8.32	8.04	7.75	7.53	7.045	7.055	6.44	7.04	8.13	8.27	7.195	7.945	7.39	7.77	7.55	7.35	6.715	6.985	5.59	6.37	7.52	8.56	6.66	6.12	6.475	6.665	8.375	8.065	7.8	7.8	7.8	7	7.665	7.695	8.225	8.395
CG1910:1	3R	10.77	10.13	9.655	9.145	11.03	11.13	11.74	11.88	10.985	10.735	13.025	13.175	10.755	9.925	12.145	11.435	9.77	9.89	10.265	10.615	10.445	9.355	9.67	9.15	9.2	9.46	10.385	10.355	9.8	10.02	9.035	9.165	8.465	8.675	12.455	12.685	10.885	11.195	10.25	10.75	10.78	10.4	9.7	10.38	9.605	11.095	10.23	9.45
CG30450:1	2R	7.615	7.945	7.43	8.07	6.46	6.88	6.58	6.7	8.435	8.185	6.655	6.625	8.465	9.175	7.04	7.16	5.935	5.845	6.89	6.71	8.025	7.735	8.105	7.735	7.17	6.67	9.485	10.715	6.205	7.015	7.31	8.47	7.275	7.105	7.805	8.275	7.94	7.56	6.315	6.565	7.21	8.03	6.515	6.645	7.36	7.18	7.71	7.67
CG17081:1	3L	9.6	9.1	9.715	10.145	9.655	9.725	10	9.98	10.06	9.44	8.205	8.235	9.025	8.835	7.875	7.925	10.27	10.39	9.65	9.95	10.045	9.835	9.445	9.535	8.42	9.2	8.32	7.84	9.055	9.125	8.87	8.93	8.145	8.595	10.9	11.2	9.515	8.825	10.285	10.375	NA	NA	12.71	12.17	9.37	9.73	9.645	9.435
CG3922:1	3L	12.53	12.23	13.695	13.465	13.975	13.905	12.98	13	12.835	12.865	15.195	15.445	14.635	14.145	14.945	14.875	13.65	13.71	13.34	13.52	12.835	12.685	13.25	11.71	13.16	13.1	15.78	15.7	13.825	13.395	14.64	14.52	14.225	13.875	17.555	17.525	14.58	14.52	13.99	14.09	14.395	14.245	15.355	15.365	12.88	12.98	12.84	11.24
CG5302:1	3R	8.38	7.76	9.115	8.745	7.445	7.495	8.33	8.35	8.215	8.125	8.11	8.47	8.32	8.24	7.825	7.095	11.45	11.03	7.805	8.015	8.5	8.24	8.025	8.935	8.12	7.64	7.935	7.685	8.15	8.07	9.085	9.015	8.825	9.315	8.615	8.925	9.31	10.09	7.945	8.555	8.38	8.94	10.025	9.915	9.245	8.575	8.525	8.475
CG15120:1	2R	7.71	7.65	7.245	7.315	5.935	6.625	7.17	6.89	7.355	7.205	6.765	7.575	7.665	7.995	6.465	7.035	6.745	7.255	6.63	6.77	8.3	8.04	7.805	8.155	6.915	8.385	7.16	7.18	6.625	6.995	5.645	5.815	7.27	7.05	6.49	6.37	7.07	7.49	7.91296	7.90704	8.07	9.15	6.385	7.075	7.91	7.63	7.835	8.025
CG1817:1	X	8.985	8.835	8.485	8.555	7.845	7.935	8.8	8.5	9.25	9.35	8.26	7.38	9.405	9.615	9.165	9.035	9.945	9.895	8.855	9.005	9.07	9.11	8.425	8.835	9.615	9.025	10.2	9.84	10.375	10.165	7.66	7.26	8.425	8.475	8.355	8.945	8.105	8.115	8.83	8.43	9.02	9	8.845	8.635	8.98	8.34	8.495	8.945
CG13659:1	3R	7.725	7.895	7.27	7.45	7.23	6.63	7.4	7.7	7.915	7.845	7.385	8.095	8.23	8.09	11.795	11.985	11.865	12.855	10.37	10.27	7.88	7.9	8.11	8.33	7.775	7.945	7.61	7.65	7.935	7.785	6.565	6.215	7.84	10.02	6.975	7.085	7.165	7.835	8.185	8.595	8.385	9.235	7.13	7.53	7.98322	7.97678	8.3	7.84
CG17484:1	2R	7.835	8.305	9.45	9.23	10.315	10.965	9.59	9.15	10.25	9.51	7.375	7.225	10.07	9.61	8.975	8.505	8.735	8.965	8.855	8.205	8.055	7.645	7.81	7.87	7.48	7.88	7.515	7.265	8.06	7.92	7.525	7.255	8.145	8.235	6.12556	6.13444	9.255	9.205	6.78	6.98	7.6	6.84	7.955	8.205	7.345	7.695	7.67	7.95
CG30106:1	2R	8.855	9.065	9.025	8.795	9.01	8.41	8.83	7.95	7.735	7.445	7.975	7.285	8.49	7.81	8.56	9.5	8.74	8.76	9.035	8.525	9.285	8.915	9.695	9.425	9.57	8.97	9.48	9.12	8.825	7.715	8.295	8.505	8.55	8.51	6.13	5.87	8.26	7.6	8.625	8.495	8.365	7.615	9.23	8.75	9.78	9.84	8.80313	8.79687
CG7356:1	2L	7.81	7.77	7.025	7.215	7.07	7.25	7.57	7.69	8.055	7.925	7.69	7.99	8.305	8.275	8.145	7.735	7.065	7.395	7.21	7.87	8.245	7.975	7.91828	7.92172	7.745	6.595	7.65	6.67	6.17	6.83	6.49	7.29	7.155	7.225	6.6	6.32	7.54	7.96	8.59	8.37	7.48	7.78	6.83	7.51	7.745	7.715	8.14	7.86
CG11340:1	3R	7.835	7.905	6.935	7.525	6.79	5.69	7.045	7.235	6.575	6.785	7.33	7.53	7.985	8.055	7.04	7	6.59	6.61	6.995	6.845	7.8	8.1	8.105	7.515	7.375	7.105	6.16	6.26	7.68	7.46	6.095	7.025	7.65	7.33	6.9	6.6	7.675	6.825	NA	NA	8.32	8.58	7.18046	7.17954	7.66	7.9	7.905	8.075
CG15048:1	X	9.39	8.73	8.025	8.515	8.325	7.995	9.235	9.505	9.235	9.185	8.81	9.03	9.375	9.285	8.645	8.295	8.005	8.035	8.145	8.455	8.52723	8.53277	8.62	8.26	8.255	7.985	7.055	7.365	11.13	10.35	8.785	8.335	8.16	7.88	11.12	11.48	7.42	7.16	7.73	7.53	8.22	8.04	6.59	6.43	8.37	8.35	8.37	8.49
CG16800:1	2L	8.13	8.49	7.88	7.66	8.115	8.405	8.285	8.595	8.245	7.455	7.39	7.25	7.665	7.475	7.85	7.99	7	7.54	6.96	7.54	8.215	8.085	8.135	7.585	7.59	7.11	8.29	8.03	7.54	8.06	7.45	7.37	7.455	7.305	5.51	6.01	7.84	8.14	7.885	8.155	8.33	8.43	8.005	7.655	8.505	8.795	8.49	8.39
CG11386:1	X	9.78	9.72	11.19	11.13	11.075	10.825	10.98	10.64	9.555	10.265	12.205	12.235	9.86	9.6	10.99	10.85	10.55	10.63	11.6102	11.6098	8.75	8.71	9.18	8.96	9	9.34	10.915	11.045	10.585	10.715	10.59	10.91	10.535	10.265	13.13	13.61	10.62	10.4	9.28	10.28	8.44	6.92	8.965	10.055	8.71	9.95	9.77	8.41
CG8599:1	3R	8.77	8.67	8.2	8.8	8.835	9.385	9.01	9.05	9.225	9.135	9.42	9.58	8.695	8.605	8.96	9.16	7.69	7.67	8.43015	8.42985	8.34	8.58	8.42	8.04	8.465	8.555	8.625	8.755	8.34	8.38	8.015	7.825	7.435	6.705	8.89	8.73	8.895	9.185	8.54	9.02	7.91	8.41	8.965	9.095	9.26	9.36	8.915	8.365
CG12132:1	X	7.945	7.915	8.01	8.03	6.305	7.055	7.15	6.77	7.47	7.75	7.48	7.38	8.085	7.795	6.865	6.775	6.88	6.78	6.86	8.34	8.02	8.18	7.865	7.475	7.385	7.915	6.27	6.13	8.345	8.115	7.24	7.8	9	9.46	8.145	9.035	7.72	7.62	6.17	5.99	8.16	7.76	7.215	7.505	7.915	7.685	7.725	7.795
CG11141:1	2R	10.45	10.93	11.55	11.71	11.07	10.75	10.48	10.28	9.65	9.51	12.92	12.98	10.9	10.86	12.42	12.74	12.765	12.755	12.01	11.89	11.965	11.855	12.515	10.885	12.27	11.87	13.2529	13.2471	11.7	11.64	14.04	14.08	13.08	12.8	17.135	17.225	12.475	12.465	13.495	13.925	13.575	13.145	9.095	9.225	8.745	9.155	8.145	8.115
CG32569:1	X	7.6	7.84	9.12	8.78	13.245	13.795	7.555	8.005	7.24	6.96	8.015	8.085	8.06	6.84	8.7	8.58	7.205	6.895	7.17	7.53	8.58	8.2	8.4	8.12	7.605	7.515	8.92	8.16	7.38	6.9	7.32	8.14	8.195	7.925	8.07	7.27	8.565	9.015	9.04	9.22	8.59	8.45	9.38	8.36	8.905	8.155	10.105	9.315
CG8316:1	X	7.985	8.115	8.51	9.29	8.56	8.34	8.895	8.285	8.755	8.945	8.215	8.025	8.485	8.455	8.405	8.175	8.5	8	8.875	7.945	8.33	8.43	8.275	8.485	8.43	7.97	7.66	7.44	8.69	8.07	7.105	7.015	10.44	10.26	10.625	10.135	9.915	9.665	8.355	7.845	5.56	5.46	9.33	9.39	8.92	8.78	8.79	10.27
CG15144:1	2L	9.335	9.485	8.875	9.305	9.355	8.965	10.41	9.55	7.96	8.82	13.27	14.27	8.15	8.41	10.605	10.515	10.125	10.035	9.84469	9.83531	10.39	9.65	9.155	8.965	9.255	8.705	9.23	8.79	8.82	8.8	8.915	8.765	9.59	9.35	11.865	11.795	8.275	8.245	9.45	9.75	10.245	9.955	6.705	6.655	7.67	8.05	7.905	7.635
CG3998:1	2L	10.08	10.46	10.85	11.63	10.15	10.27	10.185	9.935	9.825	9.455	10.395	10.365	10.41	10.73	9.815	9.765	9.515	9.885	10.08	10.24	9.835	10.325	8.48	9.48	10.065	10.535	11.67	11.85	11.015	10.965	9.595	9.305	10.205	10.595	11.4	11.46	10.63	10.45	8.855	9.725	9.25461	9.24539	14.295	14.065	11.58	11.4	12.24	12.72
CG32227:1	3L	7.62	7.68	7.395	7.205	8.16	6.4	6.795	7.705	7.58	7.54	7.52153	7.51847	6.55	7.81	7.47408	7.46592	6.025	6.295	10.39	9.35	8.52	7.62	7.97	7.23	7.335	7.405	6.75	7.71	6.895	7.165	6.675	7.145	7.28	7.78	5.495	5.565	7.69	7.53	NA	NA	7.815	8.485	7.235	6.925	7.935	7.765	7.875	8.125
CG8952:1	X	8.235	7.405	11.265	9.775	8.8	8.38	8.07	7.19	7.48	7.64	7.72	8.3	7.735	7.325	7.145	7.475	7.26	7.38	7.61	7.87	8.075	8.265	7.885	7.615	7.865	7.655	7.73	7.87	7.475	8.005	7.235	7.945	8.13	8.87	5.51	5.91	7.765	8.175	8.33	7.95	7.705	7.635	7.67	7.65	8.285	7.815	8.46088	8.45912
CG4804:1	2L	8.185	7.935	7.55	7.67	7.665	7.555	7.23	6.57	7.53	7.33	6.985	6.895	6.44	6.38	NA	NA	6.63	6.33	7.42	7.06	8.025	8.115	8.095	7.965	7.84	6.96	6.615	6.685	7.59	7.13	8.6	6.96	7.1	7.2	9.885	9.575	8.17	7.89	NA	NA	7.725	7.435	7.06	7.22	7.47	7.77	7.73	8.09
CG3328:1	2R	8.28	8.58	9.135	9.105	8.87	8.59	8.745	9.055	8.15	8.27	9.19	9.17	11.21	10.41	14.935	15.485	11.825	12.475	10.27	10.95	8.70356	8.69644	8.905	8.595	8.75324	8.74676	9.015	8.925	8.255	8.405	8.405	8.655	8.34	8.5	10.71	10.43	8.33	8.39	9.25	9.01	8.95	9.41	12.975	12.985	10.355	10.205	9.045	9.495
CG5855:1	2L	9.32	9.7	9.92	9.66	10.585	10.675	10.485	10.095	9.9	9.48	11.4806	11.4794	9.54	8.74	10.8	10.26	9.755	9.945	10.325	10.015	8.76	8.46	9.23	8.65	8.91	8.83	9.735	9.385	9.48	9.16	9.43	9.41	9.5	9.3	14.235	13.885	10.82	10.58	9.895	10.145	9.32	9	8.22	8.7	8.495	8.725	9.395	8.945
CG1825:1	2R	8.72	9.2	8.01	7.89	8.05	8.17	8.29	8.21	9.07	8.95	7.705	8.375	8.37	8.51	8.58	8.74	7.72	8.16	8.04	8.48	8.32	8.6	7.7	7.82	7.795	7.785	7.57	7.05	7.34	7.74	6.51	6.83	7.945	8.455	6.09	6.39	7.165	8.515	7.935	8.585	8.425	8.535	7.155	7.085	7.905	8.235	8.075	8.005
CG32104:1	3L	7.94	7.5	7.92	7.82	8.145	7.815	8.03	7.55	8.05	7.89	8.64	8.44	8.065	7.955	7.4	7.68	7.26	7.02	7.965	7.535	8.965	8.275	8.995	8.585	7.895	7.885	6.7	7.38	7.915	7.965	7.34	7.08	7.55	7.77	7.6	6.86	8.125	6.775	8.18	7.42	NA	NA	10.67	10.11	8.175	8.645	8.49	7.75
CG8094:1	2R	9.055	8.665	8.865	8.795	9.085	9.615	8.895	8.985	9.235	8.665	8.41	8.29	8.46	8.86	8.735	9.185	8.445	8.715	8.225	8.795	8.485	8.595	8.265	8.235	8.835	8.685	8.85	8.69	8.655	8.905	7.13	7.63	8.405	8.275	7.12	7.58	9.495	10.565	8.18	8.42	8.505	8.555	10.58	10.02	8.945	8.795	8.845	8.535
CG8556:1	3L	9.085	8.215	10.225	9.575	10.005	10.075	9.715	10.005	9.665	9.775	9.925	10.075	9.835	9.065	9.785	8.915	9.505	9.755	9.265	9.275	8.855	9.245	8.81	9.23	9.665	9.475	10.94	10.76	9.815	10.085	8.15	8.53	8.95	8.67	8.735	9.265	8.87	8.85	10.225	9.775	9.065	8.975	14.475	14.565	10.96	10.78	11.525	11.395
CG5646:1	3R	7.7	7.52	7.055	7.325	7.27	7.59	7.385	8.035	7.285	7.455	7.03	7.51	8.95	9.41	6.915	7.245	6.25	6.43	6.67	6.81	7.95	8.23	7.915	7.665	6.815	7.385	6.58	6.7	6.42	6.52	6.07	7.81	7.355	7.825	7.41	7.11	8.28	8.24	5.53	5.67	7.775	7.905	7.45	7.81	8.95	8.47	7.995	7.865
CG14282:1	3R	7.645	7.795	7.67	8.21	7.585	7.135	8	7.74	8.16	7.58	9.67	8.87	7.285	7.995	8.66	9.1	10.65	9.91	9.21	8.51	9.115	8.945	8.8	8.74	8.665	8.255	8.905	8.935	8.285	8.335	8.425	8.355	9.185	9.515	11.5	11.56	10.005	10.335	7.735	7.985	10.67	10.69	7.69	6.97	7.075	7.005	8.07	8.35
CG14817:1	X	9.02	8.38	10.83	10.59	10.1793	10.1807	10.195	10.385	11.725	11.095	9.655	9.085	12.035	11.645	9.48	9.24	10.895	10.625	9.73	9.97	8.925	8.635	8.72	8.46	7.84	7.5	8.075	8.385	8.775	8.425	9.57	9.33	8.03	7.81	9.63	9.67	8.875	8.625	7.72	7.86	9.905	9.135	10.135	10.025	8.13	8.49	10.315	9.485
CG6115:1	2L	9.515	9.965	9.92	10.38	9.45	9.27	10.2031	10.1969	9.355	9.065	11.745	11.955	9.755	9.825	9.86	9.48	9.38	9.62	9.995	9.865	9.475	9.365	8.97	9.21	9.685	9.555	11.125	11.075	10.035	9.945	9.425	8.735	9.215	9.565	11.205	11.575	10.265	10.055	9.275	8.705	9.255	9.105	13.8	14.18	11.07	10.67	11.28	11.42
CG9215:1	X	9.055	8.625	8.87	9.61	9.23	8.41	7.86	7.74	NA	NA	9.535	9.505	8.845	8.415	6.145	6.295	5.655	5.785	8.965	7.395	8.41	8.49	8.395	6.785	8.955	8.705	6.415	6.165	5.785	5.975	7.315	6.065	NA	NA	5.855	5.405	6.97	7.25	8.705	8.635	7.5	7.72	7.93	7.91	8.2	8.56	8.975	8.365
CG2956:1	2R	8.46	8.6	8.165	8.495	7.85	7.81	7.66	7.14	8.17	7.99	9.425	8.075	7.52	7.56	7.97	8.67	6.775	6.885	7.745	8.315	8.05	8.83	7.75	8.17	7.925	8.135	8.255	8.665	7.94	8.08	6.925	6.875	7.775	7.945	7.565	7.455	8.44	8.66	7.48	7.86	8.63	8.73	9.255	8.685	8.13	8.45	8.165	8.395
CG4386:1	2R	7.905	7.675	7.54	7.6	7.215	5.905	7.665	8.115	7.88	8.3	7.075	6.905	8.46	8.32	7.58	7.52	7.25	6.83	7.92	7.46	8.495	7.985	8.455	8.205	8.01	7.11	7.53	8.03	7.66	6.98	7.585	7.555	8.18	8.3	7.09	7.17	7.695	7.065	NA	NA	7.185	7.215	7.41	7.83	8.105	8.475	8.44	8.36
CG9334:1	2L	8.37	8.17	8.3	8.08	7.275	7.345	7.835	7.585	7.6	7.7	7.005	7.395	7.9	7.94	7.09	7.25	7.22	7.18	7.95	7.65	8.275	8.205	7.735	8.185	7.88	7.52	9.24	9.38	7.265	7.075	10.08	9.6	9.165	9.435	7.1	7.46	8.885	8.755	7.7	7.26	8.355	8.545	8.88	8.26	8.02	7.96	8.28	8.62
CG8788:1	2R	7.76	7.96	8	8.16	8.025	7.955	8.045	8.135	7.625	7.595	7.93	8.09	7.905	8.115	10.99	10.39	13.69	13.49	12.82	12.86	10.16	9.44	12.095	10.945	13.85	13.27	12.075	11.385	10.09	10.65	14.4	14.64	10.46	11.66	13.365	12.275	13.11	13.01	12.175	12.165	10.025	10.975	7.485	7.295	7.845	7.615	8.14	8.04
CG31092:1	3R	7.93	9.59	9.71	9.93	8.565	8.015	8.76	8.18	8.415	9.025	8.715	8.265	8.405	8.035	8.49	8.31	8.545	7.975	8.8	8.88	8.515	8.585	9.325	9.855	9.55	9.79	10.175	9.645	9.095	8.625	9.925	9.595	9.95	9.67	10.98	10.2	10.84	10.68	9.105	9.515	8.815	9.105	13.96	14.02	11.59	11.91	8.285	8.795
CG8495:1	3R	10.56	10.3	13.445	13.135	12.255	12.605	11.2	11.3	12.945	12.935	11.51	11.63	14.185	14.195	11.365	11.415	12.15	12.53	11.505	11.135	9.375	9.145	10.2691	10.2709	9.875	9.325	11.495	10.525	11.425	11.715	11.58	11.82	10.82	11	13.66	13.2	11.54	11.72	9.425	9.215	9.81	9.87	13.565	13.655	10.245	10.615	11.47	10.59
CG8495:2	3R	9.25	9.87	9.295	9.265	8.775	8.985	8.85	9.05	8.895	8.985	10.15	9.93	9.585	9.015	9.79794	9.80206	10.24	9.98	9.275	8.365	10.03	9.81	9.44	9.1	9.655	9.325	9.45	9.71	9.155	8.705	9.53	9.33	10.305	10.095	11.275	11.725	8.275	7.985	9.08	8.94	9.65	9.49	7.97	8.31	8.435	9.025	8.195	8.045
CG5727:1	2L	8.96	8.6	9.29	9.33	9.36	8.94	10.055	9.365	9.22	9.32	10.455	10.025	9.365	9.075	9.135	9.385	10.52	10.3	10.27	10.17	10.09	10.25	9.905	9.735	8.75	8.99	9.265	9.675	9.66	9.6	9.63	9.35	10.32	10.2	12.435	12.705	7.675	8.845	9.955	9.865	9.1	8.54	8.09	8.57	8.18	8.58	9.13	9.33
CG7349:1	X	7.78	8.84	8.235	7.565	8.805	9.195	7.81	7.77	8.3	8.32	8.345	8.315	7.595	7.585	8.335	9.125	10.94	10.2	8.63	8.55	8.555	7.845	8.26	8.6	7.735	7.605	8.185	7.455	8.225	8.395	8.7	9.4	9.46	9.96	9.165	9.555	10.185	10.095	9.33	8.87	8.16	7.54	10.04	8.1	8.58	7.08	7.69	7.79
CG5242:1	3R	10.155	10.465	10.92	10.84	10.865	11.175	10.66	10.7	10.2	10.44	11.13	11.17	9.725	9.395	10.755	10.445	9.86	10.24	10.32	10.46	9.58	10.18	10.585	10.655	11.215	11.785	12.615	12.645	10.605	10.575	9.76	9.62	9.925	9.515	10.36	10.68	10.225	9.975	10.17	9.91	9.235	9.745	15.21	15.19	12.455	12.105	12.355	12.445
CG2811:1	2R	8.415	8.685	8.02856	8.03144	8.825	8.955	8.905	9.335	9.21	8.89	9.23	9.33	8.5	8.68	9.285	9.315	7.15	6.95	8.26744	8.27256	8.025	8.635	7.88	7.72	7.345	7.975	7.685	8.755	8.125	8.955	7.295	7.025	7.815	7.365	7.57	7.61	8.635	8.585	7.71	7.87	8.215	7.985	7.57	8.23	7.885	8.435	8.395	8.065
CG9029:1	2L	7.695	7.265	7.425	7.315	7.58	8.22	7.94	8.2	7.695	7.565	7.06	7.34	8.04	8.28	7.2	6.9	7.72	7.74	7.915	7.985	8.15	8.25	8.075	8.785	7.89	8.17	7.50753	7.51247	7.62	7.92	6.63	6.71	8.025	7.755	6.49	6.37	7.725	7.855	8.535	7.925	8.59	8.75	8.38	8.26	8.29	8.49	8.295	8.105
CG7464:1	3L	7.18	8.14	6.98	7.1	8.495	7.985	6.75	6.89	7.46	7.96	6.57	6.85	7.455	7.545	6.095	6.085	6.135	7.245	6.9	6.62	8.06	7.96	8.01	7.55	6.895	6.725	9.56	8.22	6.795	6.625	6.44	5.78	7.425	7.255	8.605	7.435	7.33	7.63	NA	NA	7.445	7.675	6.755	7.665	7.52	7.32	7.395	7.505
CG30445:1	2R	8.065	8.315	7.86	7.62	6.57	6.87	6.705	7.495	8.105	7.515	7.385	7.175	7.33	8.01	NA	NA	6.875	7.365	7.08	6.7	7.975	8.145	7.725	7.615	7.44	7.26	6.875	8.145	6.915	7.225	7.67	8.45	7.18	7.46	4.065	3.875	8.12	7.84	7.295	7.745	8.375	8.525	7.815	7.845	7.445	7.875	7.79	8.77
CG2989:1	X	7.2	8.58	5.86	7.2	5.245	4.855	6.585	6.855	8	6.88	6.94	6.86	7.815	7.605	7.1	7.32	9.85	10.33	7.53	7.25	7.995	8.045	8.46	8.72	7.56	7.5	6.435	5.645	6.54	6.76	7.515	7.925	7.18	7.52	5.83	5.63	7.335	7.825	8.085	7.795	4.27	4.85	6.94	6.58	7.485	7.255	7.14	7.74
CG18606:1	2R	8.24	8.1	8.385	8.335	7.595	7.585	7.745	7.455	8.02	7.86	7.49	7.13	7.66	8.06	7.23	7.39	6.86	7.14	8.16	8.42	8.46	8.22	7.83	8.09	8.1	8.44	9.11	9.23	8.38	8.3	7.975	8.325	8.55	8.61	6.81	6.71	7.935	8.225	7.685	7.835	8.29733	8.30267	10.455	10.785	9.065	8.455	8.45	8.53
CG5977:1	3R	8.925	9.135	8.575	8.345	8.745	7.535	8.955	8.365	8.095	8.625	9.54	9.64	9.555	9.985	9.485	9.395	9.54	9.44	8.63	8.41	8.675	8.345	8.365	8.535	9.455	9.425	8.39	8.59	8.475	8.305	8.68	8.86	9.26	8.92	6.97	7.45	7.905	8.215	8.235	8.385	9.145	8.975	8.35	8.25	8.685	8.655	7.695	7.605
CG6824:1	X	9.445	9.015	8.535	8.445	7.74	7.36	7.68736	7.69264	8.02	8.14	9.205	8.995	8.2	8.26	8.545	8.535	8.99	8.43	7.89	7.69	8.59	8.35	8.91	8.55	8.495	8.265	9.265	8.495	8.14	8.1	7.13	6.93	7.75	7.31	7.81	7.43	8.79	8.13	8.16	8.8	NA	NA	9.215	9.365	9.17624	9.18376	9.925	9.175
CG6824:2	X	7.79	8.17	7.215	7.085	6.7	7.08	6.99	7.55	7.2	7.36	7.375	7.465	7.785	7.835	7.75	8.17	7.625	7.735	7.94	7.5	8.25	8.15	8.535	8.045	7.855	7.145	6.505	6.655	7.125	6.875	6.945	6.815	7.995	7.005	5.97	6.11	7.465	7.815	7.8	8.06	7.435	8.145	7.17	7.99	8.06	8.56	8.305	7.895
CG8121:1	3R	9.505	9.575	10.36	10.44	10.035	10.265	10.285	9.575	8.165	8.455	9.04	9.82	9.09	9.61	9.175	9.025	9.64	9.76	10.145	10.135	9.895	10.025	10.625	11.235	10.695	10.785	12.035	12.405	10.27	10.11	8.555	9.185	10.075	9.945	9.58	10.18	8.485	8.195	8.715	8.545	9.015	8.285	13.74	13.56	11.355	11.245	13.27	13.33
CG4091:1	2R	7.625	7.835	7.835	7.905	7.74	7.48	7.715	8.205	7.935	8.525	8.185	8.095	7.62	7.6	7.48	7.36	7.095	7.005	8.15	7.59	8.15	8.11	7.965	7.875	7.89	8.49	8.73	8.43	7.95	8.39	9.375	8.585	8.895	9.365	8.295	7.505	8.71	9.09	8.325	7.795	7.47	7.35	11.315	11.325	8.94	8.68	8.835	10.045
CG4091:2	2R	9.385	9.335	8.875	8.765	9.73	9.53	9.545	9.295	9.875	9.625	10.11	9.83	10.05	10.75	9.95	9.31	9.435	9.365	9.68	9.76	9.665	10.155	10.385	10.415	9.72	9.94	10.79	10.99	9.505	9.475	9.395	9.345	9.875	10.065	11.43	11.21	10.595	10.545	8.97	9.07	9.395	8.825	9.36	9	10.325	10.195	8.865	8.735
CG6741:1	2R	8.055	7.725	7.71	7.41	7.375	7.965	7.805	7.595	7.57	7.83	7.545	8.035	7.64	8.2	7.265	6.895	6.73	7.37	7.235	7.565	7.93	8.03	8.265	8.035	8.035	8.305	6.805	6.835	7.4	7.46	6.885	7.535	7.61	8.03	6.925	6.815	7.725	8.075	8.275	8.465	7.73	7.75	8.16	8.24	8.34	8.38	8.63	8.19
CG9754:1	2R	9.16	9.26	9.525	9.235	9.215	9.185	9.025	9.475	9.015	9.165	9.255	9.445	9.405	9.955	9.425	9.275	9.565	8.995	8.535	8.665	8.225	8.695	8.415	8.285	8.435	7.585	8.51	9.09	8.385	8.835	8.04	8.16	8.1	8.86	7.175	7.545	8.72	9.44	8.305	8.115	9.65	8.15	12.57	12.23	8.98	9.22	8.72	8.68
CG9505:1	2L	9.395	9.225	9.64	9.52	9.545	9.815	9.25	9.93	8.685	8.275	9.985	9.895	8.755	8.645	8.865	9.175	9.085	9.595	9.5	9.7	9.235	9.265	9.82	9.98	9.405	9.975	10.055	10.345	9.76	10.16	8.775	8.745	8.45	7.97	9.265	9.475	8.265	8.855	9.695	9.425	8.86	10.22	11.6	11.9	9.775	10.705	10.5	9.96
CG9642:1	2R	8.335	9.045	8.195	7.985	8.09	8.13	8.445	8.235	8.035	7.865	7.55	7.91	8.365	8.055	8	7.12	8.215	8.285	8.52	8.68	8.355	8.405	8.02981	8.03019	8.45	8.31	7.96	8.14	8.24	8.18	7.435	8.665	8.355	8.545	12.37	11.91	9.045	9.195	7.87	8.33	7.92	7.78	8.26	8.6	7.975	9.025	8.775	8.545
CG13258:1	2L	8.1	7.64	7.975	8.205	8.415	8.345	7.675	7.345	8.775	8.805	7.495	7.385	8.51	8.25	8.345	7.915	8.415	8.585	9.11	9.59	8.465	10.215	10.13	9.57	9.855	11.025	9.115	9.745	10.21	9.95	8.69	8.41	9.26	8.72	8.305	8.155	7.475	7.285	9.335	9.125	8.57	8.07	8.28	8.5	9.28	8.8	8.485	8.195
CG10016:1	2L	9.24	9.34	9.05	9.35	8.815	8.965	9.11	9.95	8.51	8.67	9.11	8.81	9.075	9.005	8.985	9.135	8.96	9.22	8.455	8.345	8.22	8.62	7.905	8.215	8.885	9.015	9.13	9.61	9.095	9.245	8.11	8.51	8	7.74	7.605	8.535	8.49	8.29	8.315	8.445	8.345	8.635	11.055	10.885	8.375	8.125	8.515	8.225
CG10523:1	3L	10.035	9.965	9.755	10.025	9.75	9.49	9.795	9.685	9.87345	9.86655	10.295	9.825	9.16	8.78	10.535	10.625	10.35	10.33	10.785	10.815	10.455	10.005	10.62	10.54	11.975	12.405	13.41	13.25	12.6394	12.6406	9.8	9.88	10.115	10.085	10.5	10.98	8.79	8.87	10.26	10.02	10.31	10.59	14.955	15.145	13.8	13.74	10.075	9.685
CG17907:1	3R	8.265	7.975	7.87	7.73	8.555	8.005	8.285	7.675	9.19	9.37	7.605	7.235	8.295	8.545	7.645	7.255	7.77	8.37	9.2	9.02	9.045	9.015	10.065	10.215	9.745	9.655	7.945	8.115	8.82	9.1	9.995	9.425	8.54	8.68	7.745	8.095	7.225	7.135	8.47	8.37	8.14	8.22	6.85	6.95	9.48	9.2	8.53	8.33
CG32697:1	X	8.345	8.195	10.03	10.07	9.345	9.715	9.135	9.245	9.995	9.985	10.405	10.175	10.46	10.54	10.285	10.415	10.865	11.095	9.785	10.075	8.605	8.375	9.045	8.295	8.445	8.795	9.79	9.95	9.775	9.645	10.435	10.625	10.02	9.74	11.295	11.625	10.855	10.905	7.605	8.395	11.075	10.365	7.095	7.745	7.165	7.275	8.43	8.17
CG11582:1	3L	7.68	7.22	7.2	6.96	7.81	7.09	7.495	7.445	7.675	7.645	7.395	8.005	8.075	7.805	6.745	6.775	6.965	6.915	7.58	7.82	9.395	7.765	8.01	7.85	7.88	7.94	5.81	6.43	7.7	8.02	7.905	7.735	7.36	8.12	9.045	7.875	7.175	7.265	8.54	8.88	8.25	8.61	7.73	7.67	8.74	8.64	7.625	7.675
CG6192:1	2L	7.99	7.67	7.845	7.515	7.685	7.435	7.495	7.425	8.915	8.125	7.83	7.31	8.965	8.535	6.695	7.325	7.165	6.895	6.86	7.54	7.89	8.17	7.94	7.58	7.17	7.27	6.9	6.6	7.525	7.875	6.835	6.525	7.955	7.905	6.42	6.6	7.85	8.17	7.375	7.065	7.97	8.37	8.825	9.015	7.66	7.7	8.04	7.98
CG15332:1	X	9.34	9.06	9.335	10.145	8.69	8.77	9.61	9.63	7.78	7.6	10.06	10.28	9.465	10.355	10.675	10.965	9.815	9.445	8.865	8.515	9.76	10.28	8.405	8.515	9.41	9.53	10.005	10.055	9.15	9.27	8.955	9.145	9.315	9.045	10.97	11.33	9.58	9.56	10.06	10.4	10.375	10.205	6.89	6.79	7.655	7.645	7.305	7.955
CG7327:1	3L	8.43	8.61	9.145	8.955	8.635	8.625	8.07	8.05	8.37	8.79	7.23	7.15	7.8	8	7.155	7.085	8.465	8.395	8.335	8.185	8.525	8.315	8.885	8.795	8.555	8.165	8.1	7.86	8.615	8.505	7.335	7.305	8.135	7.905	7.86	7.84	7.37	8.59	8.655	8.705	8.14	6.14	14.055	13.685	10.155	9.665	9.66	9.52
CG1441:1	2R	8.825	9.015	8.805	9.295	8.47	8.53	8.825	8.795	7.535	7.645	8.795	9.165	7.895	7.245	7.965	7.875	8.09	8.49	8.585	8.655	8.965	8.895	8.825	9.415	9.365	9.375	9.88	9.86	9.195	8.965	8.77	8.57	7.79107	7.78893	7.45	7.49	8.47	8.53	8.215	8.245	9.815	9.885	14.85	15.09	11.02	10.98	10.465	10.675
CG2187:1	3R	8.525	8.575	8.115	7.865	7.905	7.435	8.85	8.65	8.78	8.8	10.565	11.035	8.835	8.345	7.405	7.195	8.085	8.255	8.175	8.085	8.36	8.68	8.505	8.275	8.925	8.615	7.66	8.14	8.67	8.85	6.905	6.575	7.82	7.7	6.67	6.77	8.305	8.515	7.945	8.055	8.33	8.75	8.76	8.96	8.945	9.075	9.015	7.745
CG9097:1	3L	8.185	8.135	7.625	7.835	7.62	7.68	7.79	8.13	7.59488	7.58512	8.59	8.71	7.835	8.225	7.375	8.065	7.91	7.73	7.905	7.915	7.85	8.55	7.85	8.11	7.49	7.63	7.325	7.275	7.615	8.085	7.22	6.94	7.635	7.625	6.085	6.175	8.01	7.75	8.08	7.58	7.975	8.145	8.7	8.38	8.46	9.04	8.555	8.265
CG9976:1	2L	7.575	7.445	6.845	7.015	6.675	7.105	7.265	6.615	7.225	6.935	5.525	5.895	7.61	7.79	6.285	6.255	6.425	6.475	6.21	6.51	8.34	8.66	8.115	7.985	6.555	6.345	6.87	6.41	5.41	6.53	6.05	7.17	7.19	7.21	5.765	5.195	7.945	7.815	7.5	8.18	7.9	7.92	6.88	6.68	7.18	7.2	7.745	8.335
CG8818:1	2R	8.975	8.765	11.22	12.1	10.03	10.31	10.09	10.05	9.96	10.12	10.06	10.44	10.45	10.61	9.45	9.49	9.435	9.465	9.395	9.505	8.69	9.07	9.155	9.605	9.275	9.545	10.955	11.005	9.885	10.195	9	9.04	9.765	9.555	11.22	10.86	11.55	11.37	12.29	11.65	10.405	10.515	15.29	15.41	11.47	11.13	9.03	9.11
CG8254:1	3L	8.21	7.69	7.195	7.525	7.465	7.415	7.835	8.085	6.735	6.865	7.77	7.25	7.7	8.16	6.57	6.49	6.68943	6.69057	6.745	6.655	7.745	8.295	7.805	7.495	7.3	7.4	6.135	6.525	5.86	5.92	6.925	6.875	6.22	6.88	9.185	9.015	7.695	7.725	7.51	7.59	7.125	7.855	7.36	7.76	7.805	7.695	7.995	8.265
CG15782:1	X	9.205	9.755	9.31	9.53	8.7	9.02	8.9	8.72	8.29	8.27	9.005	8.975	7.865	7.895	8.84	8.9	9.435	9.505	9.365	9.375	8.925	9.215	8.59	8.45	9.84	9.68	9.14	9.38	9.34	9.46	7.3324	7.3276	8.78	9.34	9.345	9.275	8.64	8.88	8.83	9.13	8.645	8.715	9.555	9.885	10.2525	10.2475	9.495	9.205
CG11202:1	X	7.6	7.5	6.455	7.805	6.7	6.5	6.785	7.715	7.14	7.96	6.95	6.83	7.445	7.455	7.23	6.89	5.545	5.755	6.025	6.415	8.185	7.875	7.725	7.715	6.42	6.46	6.17	6.21	5.605	5.675	8.35	7.79	7.17	7.83	5.69	5.29	7.485	7.255	7.21	6.99	7.555	8.505	5.77	5.85	7.135	7.545	7.325	7.235
CG10772:1	3R	8.68	8.62	8.45	8.31	8.3	8.92	8.835	8.725	7.94	7.78	7.735	7.605	7.985	7.615	8.33	8.53	7.735	8.145	7.74	8.02	8.42	8.38	8.18	8.28	8.31	8.47	8.235	8.325	8.45	8.99	7.255	6.805	7.615	7.885	5.775	6.605	8.255	8.125	8.955	8.465	8.465	8.355	12.37	12.63	8.84	8.38	8.67	8.47
CG10772:2	3R	7.965	7.115	7.595	7.485	7.165	5.775	7.105	7.535	7.385	7.715	7.455	7.445	8.325	7.535	7.885	7.955	7.225	6.675	8.44	6.72	7.915	8.225	7.865	8.355	8.46	8.38	6.935	7.865	8.075	7.005	9.31	9.51	8.76	8.14	9.505	9.395	8.475	7.825	8.295	7.745	7.735	8.025	7.705	7.315	8.16	8.3	8.005	7.815
CG1171:1	3L	8.505	8.435	7.84	7.56	8.13	8.41	7.99	8.25	7.945	8.175	7.085	7.575	7.585	7.735	7.735	7.605	7.835	7.525	7.48	7.6	8.125	8.295	8.01	8.15	7.94	8.18	6.98	7.3	7.905	8.175	7.05	6.85	7.795	8.305	6.445	6.795	8.175	8.325	8.635	8.405	7.88	8.06	11.155	10.825	8.105	8.175	8.19515	8.20485
CG12077:1	3L	9.855	9.765	10.095	9.845	9.87	9.67	9.765	9.495	8.965	9.015	10.235	10.045	9.03	10.13	9	8.76	10.05	9.67	9.605	9.295	9.54	9.88	9.605	9.775	10.105	9.695	10.225	10.155	9.565	9.095	7.895	8.325	8.995	9.345	8.555	8.665	9.145	8.695	9.61	9.41	10.085	9.375	11.69	11.39	10.25	10.47	12.5685	12.5715
CG13222:1	2R	7.845	7.695	7.39	7.51	6.75	6.89	6.845	7.095	7.59	7.55	7.035	6.825	7.93	8.71	7.815	7.025	8.75	8.07	7.29	7.11	8.615	8.805	7.865	7.995	8.57	8.17	5.95	6.21	8.195	7.705	7.81	7.07	8.08	9.58	10.14	10.02	7.455	7.565	8.32	7.78	7.945	7.695	8.05	7.53	8.355	8.465	7.74	8.08
CG14340:1	2L	8.57	8.51	8.545	8.495	8.54	8.12	8.69	8.17	7.53	6.73	9.65	10.07	9.525	9.815	7.45	7.13	7.65	7.31	8.3	7.82	8.32	8.72	8.49	8.67	8.66	8.88	9.28	9.3	8.44	8.24	8.49	8.75	9.36	9.2	7.205	6.875	9.105	9.235	8.015	8.285	8.41882	8.42118	11.71	11.73	9.9	10.22	8.87	11.23
CG32709:1	X	9.115	8.845	8.94	9.1	7.98	7.9	8.18	7.88	7.795	7.485	7.75	7.91	9.61	9.25	8.415	8.405	8.685	8.475	8.815	8.785	8.4	8.76	8.69	9.07	9.08	9.54	9.935	9.825	9.85	9.95	7.855	8.165	8.145	8.535	9.385	8.795	7.77	7.65	8.42	8.22	8.835	9.625	11.71	11.95	10.695	10.405	8.815	8.705
CG11887:1	2R	9.51	9.59	10.69	10.97	8.53	9.71	9.385	9.315	9.21	9.33	7.62	7.6	9.495	9.265	9.475	8.985	9.79	9.71	9.69	9.55	9.155	8.805	9.97	9.67	10.28	10.38	9.63	9.93	9.79	9.67	9.72	9.52	9.16	9.3	7.905	8.075	8.565	8.255	8.195	8.345	10.5	10.68	13.63	13.35	10.755	10.645	10.105	10.095
CG12223:1	X	7.355	7.225	8.64	9.38	7.085	6.755	7.35	7.05	8.505	7.855	6.97	7.45	8.36	8.2	7.225	6.675	7.35	6.73	7.515	5.965	8.47	7.93	7.635	7.465	7.12	6.52	7.725	6.755	7.22	5.04	8.535	7.845	9.085	9.255	8.96	8.9	8.115	7.765	7.805	6.875	7.575	7.745	6.79	6.77	7.03	7.37	8.125	8.115
CG10465:1	2R	9.23	9.43	10.745	10.675	10.65	10.63	11.065	10.975	10.725	10.775	11.645	11.255	10.26	10.12	10.49	10.07	10.58	10.56	10.87	10.71	9.32	8.88	9.475	9.085	8.17	8.01	9.49	9.17	10.48	10.32	11.02	10.54	10.465	10.135	13.35	13.33	9.995	9.685	9.61	10.21	10.13	9.99	8.005	9.335	8.15	8.27	9.975	8.865
CG9716:1	3R	8.845	8.515	8.72	8.42	8.35823	8.36177	8.155	8.045	7.93	8.21	8.52	8.82	8.865	8.295	8.215	7.645	8.58	8.72	8.235	8.225	9.005	9.295	9.4	9.34	9.17	9.03	8.92	7.46	8.42	8.4	7.395	7.345	8.335	8.865	6.97	6.79	6.715	6.585	8.73	8.55	8.05	8.05	10.185	9.895	8.665	8.655	8.82	8.92
CG6563:1	3R	7.8	7.94	8.855	8.785	9.035	9.205	9.115	9.345	9.415	8.845	10.35	10.57	9.82	10.28	9.13	9.31	8.375	8.685	8.7	8.98	8.4	8.6	8.385	8.335	8.19	8.49	9.83	9.49	8.065	8.595	8.11	7.81	8.345	8.855	8.985	9.415	9.58	9.4	7.385	8.215	9.99	10.37	8.18	7.78	7.925	7.775	8.34	8.2
CG15371:1	X	8.555	9.045	8.39	9.55	6.925	7.555	7.01	6.57	5.525	7.295	7.38	6.76	7.77	8.27	7.83	7.33	7.685	7.855	8.6	8.26	8.57	8.69	8.75	8.77	8.84	8.94	8.715	9.065	9.02	8.66	9.89	9.17	10.435	9.865	10.73	10.41	8.98	8.56	8.3	8.06	6.43	5.81	9.015	9.325	8.24	8.3	8.155	9.445
CG10513:1	3R	7.93	7.51	7.74	8.94	7.465	7.915	7.34	7.24	7.51	7.63	8.445	8.615	8.145	8.355	7.655	7.785	7.345	6.835	7.325	7.495	7.94	8.14	7.75	7.89	8.535	9.205	7.18	6.32	7.82	7.98	9.205	7.975	7.53	8.03	8.95	8.01	7.86613	7.87387	7.95	8.45	8.075	8.265	7.91	7.85	8.355	8.545	7.655	7.305
CG14675:1	3R	8.32	7.9	7.935	8.945	8.415	7.065	7.905	8.015	7.47	7.39	8.605	8.275	7.5633	7.5567	9.535	9.865	9.99	10.13	8.545	8.255	8.435	8.265	8.835	8.545	8.175	7.985	7.94	8.24	8.375	8.045	9.58	9.44	9.215	8.825	10.855	10.905	9.695	8.605	7.62	8.84	10.63	9.97	8.27	7.41	8.075	8.185	7.465	7.475
CG31195:1	3R	7.97362	7.96638	9.4	9.32	9.43	8.73	7.94	7.82	9.51	9.29	15.725	18.355	9.76	9.34	7.84	7.64	8.395	8.085	8.13	8.39	8.12	7.9	7.565	7.835	7.76	7.02	8.81	8.49	8.02	8.54	8.655	8.645	8.145	7.555	8.845	8.875	8.38	8.64	7.47	7.55	8.1	7.86	7.68	7.94	7.8	7.92	8.49	7.97
CG2861:1	X	8.445	8.555	8.04	7.68	9.075	8.845	10.315	9.925	6.975	7.465	10.23	9.85	8.14	8.98	8.565	8.615	8.73	8.41	8.875	8.245	8.63	7.89	8.145	8.495	7.875	6.865	7.365	7.055	7.59	7.31	7.05	6.99	7.825	7.875	9.155	9.465	8.35	8.57	8.475	8.305	7.76527	7.77473	6.305	6.475	7.27	7.15	7.62	7.02
CG2861:2	X	9.905	9.775	7.645	8.235	9.015	8.245	10.82	10.52	8.095	7.965	10.94	10.32	8.83	8.97	10.925	10.795	9.43	8.99	9.19	9.21	10.47	9.57	9.065	8.775	9.145	9.115	9.595	9.585	8.145	8.335	7.79	7.91	8.475	8.305	6.365	6.435	7.945	7.815	9.82	9.86	10.5013	10.4987	6.905	6.775	7.92	7.76	7.665	7.475
CG7130:1	3L	8.89	8.91	9.65	9.09	9.02	9.26	9.275	9.605	8.815	8.725	8.955	8.565	8.32	8.38	8.495	8.445	8.775	8.385	8.935	9.405	8.62	8.9	8.835	7.625	8.385	8.355	8.12	8.18	8.48	9.18	8.49	8.57	9.435	9.565	9.325	9.675	8.11	7.87	9.275	10.165	8.42	9.08	8.9	9.56	8.325	8.675	9.34	8.96
CG13989:1	2L	8.755	8.965	9.85	10.85	9.855	9.845	9.715	9.345	7.89	8.05	11.455	11.045	8.985	9.655	9.545	9.895	10.92	10.76	11.035	10.745	8.985	9.575	9.515	9.325	9.34	9.04	10.24	10.32	10.2409	10.2391	10.83	10.81	10.605	10.255	12.875	13.125	10.1	9.86	10.835	11.165	9.645	9.475	7.885	8.135	8.225	8.095	8.6	8.7
CG14186:1	3L	8.33	8.37	7.895	8.385	7.305	7.375	7.495	7.405	7.945	9.455	8.62	8.22	8.19	8.05	9.19	7.59	7.62	7.36	8.54	8.24	8.56	8.42	9.32	8.96	7.88	7.9	9.585	9.435	8.345	7.255	9.18	9.08	9.005	8.555	7.13	6.97	8.505	8.675	8.315	8.345	8.225	7.235	7.58	7.98	8.235	8.305	8.605	8.455
CG4980:1	3R	11.48	11.4	10.66	10.82	11.19	11.01	11.25	11.19	10.0021	9.99791	13.025	12.735	10.125	10.155	12.4911	12.4889	12.07	11.43	11.44	11.02	12.8433	12.8367	11.93	11.69	12.515	11.965	12.485	12.275	10.595	10.825	10.875	10.785	11.595	11.905	10.31	10.89	10.37	10.45	13.04	13.08	12.525	12.535	11.615	11.765	11.38	11.26	9.43	9.11
CG13679:1	3L	8.685	8.135	8.395	8.625	7.405	7.175	7.745	8.175	7.435	7.705	8.425	8.715	7.53	7.75	7.62	8.02	7.6	8.38	8.135	8.225	8.16	8.92	7.18	8.62	8.195	8.545	7.31	7.45	8.17	8.67	6.41	7.71	7.795	6.765	6.205	6.475	8.485	8.515	8.16	8.52	8.18	8.7	8.985	8.715	8.805	8.895	8.465	8.655
CG13679:2	3L	11.005	10.895	11.365	11.055	11.56	11.34	12.815	12.925	10.42	10.18	11.825	11.895	10.975	10.785	12.81	12.57	11.98	11.76	10.79	11.07	12.51	12.09	11.49	10.63	11.645	11.255	12.7	12.08	10.635	11.165	12.155	12.245	11.495	11.005	11.845	11.715	11.125	11.395	12.82	12.78	14.425	13.955	9.685	8.795	10.51	10.07	9.37	9.23
CG18107:1	2R	8.91	8.71	8.295	7.565	8.97	8.71	9.165	8.735	9.4	9.14	9.41	10.17	9.765	9.755	9.15	8.39	8.56	7.76	8.98	8.78	9.115	8.405	10.185	10.055	9.39	9.15	8.075	7.485	8.895	9.105	9.5	9.66	9.815	9.725	11.05	10.91	8.345	7.995	8.39	8.27	9.27	9.33	9.25	8.35	9.875	9.525	8.825	8.415
CG12024:1	3L	8.455	7.605	7.335	7.425	6.52	6.46	6.95	6.97	8.55	9.07	8.21	8.43	8.235	7.785	6.91	7.43	7.58	7.54	7.66	7.46	7.905	9.215	7.39	7.51	7.9	6.68	6.36	6.44	7.32	7.72	6.57277	6.56723	7.115	7.245	7.385	7.075	6.98	7.36	8.2	8.52	7.67	7.37	7.845	7.455	8.155	8.125	7.95	7.81
CG32574:1	X	7.47	7.49	7.59398	7.58602	7.31	7.85	8.58	8.04	7.43	7.91	8.355	8.105	7.67	7.95	8.45	8.33	8.475	8.005	8.605	8.255	8.24	8.54	8.29	8.43	7.8	7.62	8.105	7.875	7.975	7.345	7.635	7.825	8.885	8.315	7.43	7.09	12.095	9.625	8.815	9.145	8.875	8.785	6.485	6.295	7.6	7.26	7.525	7.415
CG31548:1	3R	9.25	9.33	10.135	9.725	9.775	9.905	10.47	10.43	11.005	10.715	9.845	10.235	11.035	10.225	9.83	9.21	8.915	9.165	9.255	9.045	8.38	8.72	8.47	8.07	8.395	8.765	9.815	9.585	8.505	8.255	10.28	10.08	11.035	11.505	10.585	10.695	10.385	10.495	8.185	7.675	8.335	8.385	9.69	9.91	8.995	9.205	9.81	9.39
CG14685:1	3R	7.83	8.07	7.525	7.615	7.83	7.47	7.02	6.2	8.945	8.835	7.995	7.525	8.29	8.57	7.585	8.295	6.435	7.285	6.93	6.81	8.185	8.155	7.615	7.465	6.735	7.205	6.13	5.89	5.965	6.735	6.475	6.745	7.3	6.9	5.445	5.255	7.495	8.765	7.125	7.195	7.35	7.01	7.14	6.7	7.35	6.97	7.655	7.605
CG17492:1	2L	8.92	7.94	9.215	9.125	9.85	9.81	10.075	10.005	9.21	8.85	9.715	9.625	9.2	9.32	9.165	6.955	9.41	8.87	9.79	9.59	8.825	8.015	8.73	8.07	8.155	8.145	8.555	8.285	8.935	8.485	8.965	9.075	10.5	10.36	13.23	13.11	10.59	10.91	11.035	10.105	10.34	10.4	10.155	7.985	9.64	7.48	8.945	9.455
CG32854:1	3R	10.19	9.95	9.235	9.065	10.35	10.03	11.71	11.53	10.105	9.895	12.435	12.265	9.855	9.825	10.9	10.76	10.395	10.085	10.215	10.285	10.685	10.675	9.57	10.03	9.78	10.18	9.27	8.95	9.615	9.525	9.635	10.005	10.07	10.37	13.29	13.33	11.22	11.32	11.8	10.78	11.965	12.375	11.015	11.245	10.51	10.19	9.38	9.88
CG9127:1	2L	8.105	8.175	7.765	8.935	8.3	8.7	7.765	8.495	9.215	8.745	7.655	7.525	8.78	8.02	7.72	7.64	8.435	7.965	7.585	7.795	8.3	7.94	8.23	8.27	8.35	7.99	6.71	6.67	7.16	6.6	9.405	9.435	8.825	8.755	11.945	11.435	9.055	8.745	8.58	8.38	8.205	7.795	11.59	8.73	8.18	7.94	7.86	7.82
CG12063:1	3R	9.17	9.09	8.39	8.01	7.67	8.41	7.92	8.56	8.11	8.17	8.075	7.985	7.725	7.775	8.51	7.55	7.845	7.535	8.475	8.725	8.035	8.405	7.495	8.365	8.31	7.83	7.35	7.33	7.605	7.955	6.825	6.515	8.1	7.88	7.25	6.45	7.505	7.555	7.75	7.91	7.505	7.275	7.605	8.155	8.105	9.135	8.415	8.085
CG31174:1	3R	8.8	8.98	9.025	9.495	8.695	8.405	9.17	8.81	7.76	8.08	8.3	9.06	8.125	8.115	9.475	9.385	10.47	9.93	8.76	8.38	9.78	9.54	8.905	8.875	9.335	8.665	6.99	7.15	7.5	7.46	9.915	10.005	9.825	9.555	10.73	10.75	9.13	9.37	9.705	9.435	12.135	12.005	6.82	6.38	7.575	7.325	7.42	7.54
CG31079:1	3R	7.485	8.635	7.165	7.275	6.635	7.045	7.25	7.71	7.825	7.375	6.23	6.63	7.51	7.37	6.84075	6.83925	6.305	6.435	6.205	6.335	8.01	7.73	8.26	8.88	7.035	6.645	6.66	6.26	6.21	6.35	8.585	8.735	6.975	7.465	5.335	5.205	8.06	7.76	6.77	6.57	7.8	8.12	6.855	6.465	7.635	7.465	7.88	7.72
CG4269:1	2R	9.655	9.645	11.265	11.595	10.545	10.635	10.81	10.41	9.795	9.745	10.475	9.985	9.75	9.33	9.385	9.095	9.8	10.22	10.055	10.325	10.1	10.14	10.13	10.77	10.895	10.905	12.495	12.645	11.015	10.905	10.175	9.965	9.485	9.795	9.63	9.59	10	10.18	9.845	10.175	9.57	9.29	15.67	15.77	12.28	12.06	11.985	11.575
CG7718:1	3R	9.4	9.56	9.965	9.895	10.06	9.96	10.51	10.43	9.545	9.695	11.365	11.395	9.785	9.835	11.075	10.965	10.335	10.265	10.35	10.39	9.2	9.88	9.705	9.275	9.86	9.98	11.595	11.725	10.145	10.035	10.5446	10.5354	9.99	9.65	12.095	12.325	11.9	11.84	9.28	9.76	10.355	9.805	11.49	11.53	10.39	10.19	9.57	9.53
CG1349:1	3R	8.595	8.425	6.48	6.32	9.34	9.4	8.585	8.575	10.32	9.78	7.12	8.02	11.27	10.93	8.48	8.12	9.085	9.535	8.25746	8.26254	8.31	7.83	8.05	8.09	6.82	7.04	5.69	5.23	7.845	8.195	8.505	8.715	8.065	7.895	7.485	7.655	7.585	7.955	6.375	7.045	7.91694	7.92306	9.125	9.615	7.46	7.84	8.675	7.805
CG8376:1	2R	8.15	7.77	7.745	7.915	8.735	8.525	9.245	8.275	8.93	8.33	7.585	7.595	9.695	9.505	8.275	7.845	8.075	7.845	8.9	8.62	9.04	8.86	9.31	9.73	9.79	9.47	8.755	8.165	8.4	8.08	8.89	9.05	9.89	10.07	9.615	9.065	9.69	9.15	8.765	8.355	9.095	9.245	8.195	7.045	8.88	8.68	8.875	8.005
CG31626:1	2L	9.155	9.425	10.21	10.13	9.195	8.565	9.65	9.17	8.97	8.77	9.665	10.715	9.065	8.915	8.99981	9.00019	9.325	9.195	9.555	9.505	9.6	9.46	9.92	10.42	10.125	9.915	11.685	11.855	9.73	9.55	8.9	8.76	10.025	9.975	9.76	9.86	8.935	8.465	10.05	9.81	9.26	8.92	14.19	14.05	11.5	11.24	12.6214	12.6186
CG1742:1	X	8.115	8.145	7.825	7.915	6.96	6.98	7.595	8.065	7.88	6.42	7.69	7.31	7.715	7.765	7.91	7.53	7.59	7.43	8.055	8.465	8.195	8.265	7.745	7.375	8.09	7.81	7.755	7.605	7.89	8.17	6.55	6.81	7.74	7.9	6.245	6.655	9.585	9.575	7.89	8.41	7.97	8.23	8.53	8.03	8.18	7.8	8.44	8.64
CG1742:2	X	10.5	10.62	10.26	10.6	10.085	9.915	9.96	9.5	9.545	8.235	11.04	11.7	9.975	9.805	10.9	10.22	9.3	9	9.61	9.99	9.15	8.41	9.195	9.985	9.935	9.945	10.83	10.93	9.56686	9.57314	8.53	8.73	9.42	9.84	12.435	12.945	8.075	8.045	9.41	9.57	9.3	9.64	10.795	10.665	10.92	10.78	9.275	9.105
CG1970:1	4	9.63	8.99	10.505	9.995	10.88	10.82	10.435	10.585	10.995	10.505	10.595	10.665	10.265	9.675	10.035	9.685	9.005	8.575	9.865	10.195	7.795	8.405	8.195	7.965	8.08	7.8	9.275	9.165	9.025	9.055	10.36	10.42	9.485	9.915	12.29	12.35	9.44	9.42	8.39	7.63	9.075	8.525	7.84	8.86	7.645	8.675	9.54	9.06
CG11518:1	3R	7.85	8.53	6.845	7.635	8.3	8.8	8.245	8.755	7.905	8.215	7.865	8.415	8.61	9.05	8.01	7.95	9.22	8.7	7.715	7.185	8.365	8.555	8.42	8.32	8.635	8.745	7.05	6.95	7.935	7.245	8.57	7.73	9.505	8.995	9.55	9.85	8.04	7.76	8.205	8.635	8.2	5.48	10.285	10.155	9.02	8.86	8.565	9.075
CG17725:1	2R	8.04	7.9	8.32	8.44	8.995	9.065	9.155	9.145	7.915	7.925	9.195	9.145	8.19	7.55	7.845	8.055	9.745	9.935	9	9.12	8.91	9.53	8.63	8.99	7.705	8.555	6.82	7.44	8.05	8.31	8.395	8.505	9.005	8.975	10.635	10.985	6.765	7.095	9.715	9.785	6.955	6.285	7.67	7.63	7.53	7.19	8.22	8.6
CG10391:1	2L	8.845	9.375	8.54	8.84	8.195	7.305	8.705	8.075	7.69	7.49	9.045	8.795	8.79	8.85	9.93	9.39	10.2	9.08	8.325	8.495	8.465	9.035	8.315	8.405	9.205	9.235	8.26	8.22	8.61	8.41	9.305	8.815	9.935	9.745	11.11	11.33	9.51	9.09	8.915	9.425	11.93	10.71	8.965	9.595	8.67	8.63	8.125	8.355
CG32341:1	3L	9.935	9.725	10.545	10.795	9.66	9.5	9.39	9.55	8.55	7.81	8.995	10.825	8.97	7.85	9.37	9.29	9.36	9.72	9.985	10.295	8.63	9.13	9.44	10.14	10.355	10.705	12.275	12.385	10.805	10.755	8.5	8.56	8.93	9.27	10.005	9.975	10.06	9.98	9.66	9.76	9.515	9.505	14.805	14.715	11.29	11.41	13.575	13.645
CG7320:1	3L	8.32	9.16	8.195	7.425	8.685	8.475	8.52	8.22	8.69	8.91	8.45	8.35	8.145	8.155	8.395	8.505	8.4	8.32	9.35	9.03	9	8.86	8.56	8.9	9.375	9.105	8.535	8.765	8.925	8.555	9.045	8.215	8.285	8.255	10.745	10.075	8.155	7.665	8.88	9.7	8.605	8.435	9.01	9.29	9.04	9.5	9.355	8.225
CG32252:1	3L	8.815	8.505	9.035	8.965	7.855	7.425	9.27	9.65	8.635	8.265	8.87	8.95	9.21	9.27	8.91	8.95	9.19426	9.18574	9.095	8.825	9.47	9.01	8.81	8.83	9.15	9.43	8.775	8.985	8	7.68	9.2	8.62	9.995	9.805	10.55	9.75	8.205	7.855	9.575	10.505	9.6	9.14	9.38275	9.37725	9.825	9.035	8.835	8.605
CG6725:1	3R	7.825	8.135	8.53	9.63	7.815	8.845	7.65	7.29	7.915	7.325	8.035	7.985	7.98	8.06	8.66656	8.67344	8.615	8.805	8.14	8.1	8.085	7.895	9.72	8.94	7.575	7.545	7.64	7.38	8.45	8.53	9	8.94	9.12	8.78	8.1	8.76	8.16	8.86	9.79	9.59	12.63	12.15	7.69	7.27	7.89	7.99	8.28	7.94
CG2042:1	2L	7.645	7.735	7.595	7.405	6.86	7.2	7.955	7.705	7.665	7.755	7.39	7.07	8.085	8.055	7.425	7.015	7.54	6.62	7.505	7.675	8.03	7.79	8.155	7.725	6.9	6.6	6.025	6.515	6.985	7.495	6.265	6.675	7.39	7.53	6.33	6.95	7.475	8.585	7.645	7.275	7.4	8.24	7.57	6.55	7.765	7.935	7.56	7.7
CG30374:1	2R	8.65	7.51	7.75	7.73	8.535	7.665	8.685	7.915	8.62	8.52	7.72	7.38	8.05	7.67	8.165	8.135	7.96	7.74	7.905	7.255	7.99	8.19	8.42	8.22	8.46	7.86	6.865	6.595	7.34015	7.33985	8.585	8.635	8.19	7.33	8.08	7.4	8.175	8.185	NA	NA	8.715	8.885	7.335	7.205	8.33	7.93	8.755	8.585
CG16914:1	2R	8.025	7.755	8.16	7.78	9.085	9.355	8.02	8.26	7.995	8.565	7.595	7.445	8.035	7.745	7.925	7.595	7.05	7.87	7.69235	7.68765	8.215	7.845	7.775	7.825	7.775	8.225	10.725	9.715	7.19	7.37	9.525	9.175	6.895	7.045	7.715	7.685	8.55	8.95	7.595	7.545	7.285	6.755	7.53	9.35	7.59	8.43	8.295	8.165
CG4087:1	2L	10.775	10.585	12.6	12.38	11.335	11.245	10.395	10.565	12.325	12.095	10.805	10.355	13.755	13.025	10.74	10.18	11.485	11.795	10.87	10.55	9.68	9.26	9.595	8.925	9.515	9.365	10.15	10.61	10.515	10.485	11.19	11.23	11.23	11.59	13.4485	13.4515	11.055	11.125	11.625	10.695	10.78	11.1	12.43	12.59	11.175	11.625	12.23	10.37
CG17904:1	2L	9.6	9.64	9.95	9.69	8.95	7.93	9.35257	9.34743	8.81	8.01	8.75	8.83	9.89	9.27	9.555	9.085	9.125	9.175	9.03	9.09	8.77	8.51	8.255	8.385	9.03	9.15	7.71	7.99	8.065	8.335	7.485	7.255	8.895	9.405	8.13	8.17	7.805	8.235	8.14	8.12	10.09	10.23	9.845	9.535	9.85	9.23	8.77	8.45
CG1736:1	3R	8.21	9.15	8.205	8.355	8.415	9.125	8.81	8.31	7.935	8.725	11.21	10.53	8.06	7.7	9.78	10.08	10.475	9.845	9.52	8.52	11.005	10.715	9.925	10.195	10.175	9.645	9.15	9.75	8.98	8.2	10.19	9.97	10.205	10.015	12.18	11.98	8.735	8.225	11.2	10.92	11.31	10.97	8.86	8.22	8.76	7.92	7.935	8.005
CG11663:1	X	8.875	8.425	8.945	9.395	8.88	8.86	8.2	8.82	8.87	8.97	9.335	8.825	8.77	7.75	8.85	8.87	9.615	9.605	8.76	8.8	8.55	8.83	8.75	8.87	8.875	9.485	9.245	9.215	10.525	10.715	9.455	9.445	8.59	8.47	9.93	9.97	8.76	8.36	9.21	9.45	8.565	8.155	8.075	8.425	8.22	8.72	8.11	8.23
CG13566:1	2R	8.38	8.48	8.27	8.03	8.35	8.25	8.73	8.27	8.13	7.81	7.645	7.535	8.47	9.01	8.225	7.675	8.2	7.4	9.43	9.15	9.375	9.185	10.4743	10.4657	9.795	10.025	10.4	10.46	9.335	8.985	9.05	8.85	8.915	9.025	8.325	8.235	8.895	8.465	9.22	6.76	8.655	8.185	9.92229	9.91771	9.63	10.25	9.305	8.895
CG30358:1	2R	7.735	7.085	7.35	7.49	5.665	5.975	6.675	7.165	7.02	7.14	6.92	6.98	7.51	7.53	6.335	6.765	6.725	6.115	6.14901	6.15099	8.15	8.73	7.71	7.85	7.055	7.665	8.29	8.51	6.075	5.725	9.89	9.75	9.01	8.45	10.75	10.87	7.97	7.67	7.595	7.685	7.33	7.75	6.46	6.7	7.55	7.07	7.56	7.78
CG32476:1	3L	9.71	9.05	10.155	9.985	9.105	8.675	9.485	9.515	9.21	8.53	9.085	9.135	8.845	8.455	8.825	8.595	9.245	8.795	9.745	9.595	9.32	9.26	9.96	9.34	9.36	9.48	9.49	9.53	8.985	8.895	9.2	8.74	9.5	9.62	9.54	9.28	9.57	9.81	10.01	9.49	10.015	10.285	12.145	12.515	10.3	10.6	12.995	12.685
CG12755:1	3L	8.22	8.28	8.48	8.14	7.935	7.825	7.975	7.785	7.65	7.51	7.59	7.19	8.02	8.3	7.625	7.655	7.89	7.83	8.24	8.52	8.63	7.47	8.09	8.57	8.405	8.395	7.03	7.55	8.36	8.16	7.23	6.77	8.645	9.095	8.16	7.08	8.355	8.205	8.28	8.34	7.885	8.015	8.635	8.705	8.495	9.185	7.835	7.905
CG31056:1	3R	8.18	8.46	8.095	8.005	7.84	7.26	7.92	7.64	8.125	8.015	7.755	8.965	8.235	7.665	8.125	8.915	8.74	8.14	8.23	8.07	8.845	8.635	7.89	8.31	8.33	7.91	7.375	7.465	8.02	7.96	8.28	9.74	12.985	13.255	16.38	16	12.155	12.525	13.96	13	15.565	15.755	12.335	10.185	11.68	8.62	9.77	10.77
CG5929:1	2L	8.325	9.095	9.21	9.13	8.01	8.33	7.675	7.425	7.99	7.11	8.11	7.43	7.725	7.575	7.25	7.85	6.875	7.525	8.725	8.475	8.45	8.29	8.905	9.035	8.12	7.66	9.335	9.465	8.765	9.015	9.4	8.78	7.92	8.38	8.195	8.005	9.23	9.45	7.37	7.97	7.87	8.27	10.985	10.915	9.23	8.71	10.285	10.295
CG13622:1	3R	7.64	7.8	8.095	7.425	7.295	6.825	7.705	7.595	7.675	9.025	7.28	7.6	7.775	7.765	6.26	6.42	6.745	6.295	7.58	6.6	8.305	8.235	8.03	8.11	7.58	7.08	9.5	10.16	6.93	6.85	7.95	8.43	10.29	9.97	7.085	6.355	8.575	8.765	NA	NA	6.7	7.48	6.62	6.98	7.825	8.155	8.365	7.735
CG2125:1	4	8.115	7.525	7.335	7.705	6.85	7.19	7.75	8.19	8.815	8.325	8.06	7.12	8.055	7.685	6.775	6.605	7.28	7.4	7.36	6.96	7.94	8.2	7.89	7.69	6.65	6.25	6.03	6.09	6.27	6.61	7.16	6.58	7.57	7.95	7.97	7.91	NA	NA	NA	NA	NA	NA	7.01	6.25	7.57	7.51	8.545	8.195
CG10189:1	2L	8.765	8.775	8.445	8.255	9.25	9.13	8.855	8.905	8.34	7.46	8.415	7.565	8.395	7.225	8.705	8.395	7.325	7.395	8.515	8.485	8.435	8.465	8.865	8.955	8.865	8.715	9.595	9.605	8.855	8.465	9.345	8.395	9.44	10.02	9.675	9.505	9.06	8.26	8.365	7.935	8.195	7.865	9.62	9.48	8.63	8.37	8.6	8.8
CG9913:1	3R	7.545	7.475	6.765	7.015	7.03	5.89	6.97	6.65	7.19	7.89	7.355	7.165	7.2	7.54	6.755	6.545	6.31	6.29	6.575	6.585	8.18	8.08	8.315	6.345	7.145	6.435	7.195	6.705	5.69	4.81	6.465	6.855	7.77	7.91	5.45	5.17	7.555	6.805	8.02	7.5	7.73	7.27	5.915	6.045	7.35	6.93	6.965	7.135
CG11335:1	3R	9.285	8.235	8.85	8.71	7.56	6.76	7.77	7.43	9.16	9	8.465	10.015	8.99	8.57	7.48	7.34	8.135	8.125	11.48	10.76	7.995	8.285	8.26	7.92	7.61	7.53	6.055	5.825	7.81	7.77	6.975	7.165	7.895	7.505	7.87	8.13	8.14	7.58	6.77	6.75	8.83	8.37	6.815	6.825	7.67	7.77	7.85	8.41
CG5632:1	3L	9.17	8.51	9.91	9.07	9.185	9.355	8.885	8.415	9.725	8.755	9.385	8.775	10.635	10.145	8.715	8.225	9.2	9	8.945	8.755	8.775	8.805	8.885	8.795	9.315	9.605	7.935	7.765	9.055	8.885	9.88	9.3	8.44	8.32	8.885	8.875	8.59	8.67	8.33	8.71	8.57	8.05	8.39	8.89	8.795	9.245	8.205	8.375
CG31147:1	3R	8.4	8.02	8.47	8.41	8.15	8.13	7.21	7.27	7.48	6.12	9.195	10.005	7.795	7.785	7.85161	7.84839	7.79	7.57	8.29	8.61	10.46	9.8	9.17	9.53	8.95	8.73	8.89	8.95	8.845	8.875	7.91	8.09	8.29	8.11	7.505	7.675	8.6	8.08	9.075	8.965	8.27	8.31	9.875	10.685	9.8	9.08	8.82	9.64
CG10521:1	X	8.495	8.205	7.05	6.95	5.535	5.625	8.705	8.635	8.735	9.385	7.755	7.645	8.755	8.865	8.08	8.04	8.855	9.105	9.0669	9.0731	9.195	8.945	9.565	9.135	11.46	12.54	14.055	14.025	10.565	10.995	10.145	10.395	9.785	10.795	10.86	11.38	8.1	8.4	8.695	8.445	8.775	9.245	15.46	15.36	12.595	12.585	13.405	13.335
CG9327:1	2R	10.29	10.03	11.75	11.43	11.535	11.685	10.41	10.21	12.39	11.91	11.54	11.62	12.075	11.765	10.57	10.47	11.1	10.76	10.59	10.51	9.43	8.61	9.975	8.945	9.11	8.83	10.76	10.48	10.24	9.96	10.985	10.575	10.755	11.065	14.8	14.66	11.25	11.57	10.97	10.67	9.685	9.595	10.88	10.62	9.875	8.965	10.3	9.84
CG18067:1	2R	8.78287	8.77713	8.06	7.9	8.44	8.58	8.63	7.57	7.825	8.015	9.83	10.13	7.98	8.14	9.01	9.51	9.33	9.41	8.77	9.05	9.115	8.965	8.935	8.605	9.235	9.225	8.745	8.835	9.01	9.29	8.13	7.65	8.48	8.1	8.125	8.595	7.835	7.985	9.455	9.205	9.5	9.6	8.26	7.98	9.585	9.135	8.545	8.675
CG13739:1	2R	7.51	7.53	7.01	6.79	7.25	6.47	7.195	7.085	7.47	7.11	6.75	6.91	7.31	7.79	6.155	6.705	6.085	6.335	6.93	6.55	8.0941	8.0859	7.83	7.51	7.065	6.095	6.365	6.095	6.59	5.29	6.715	6.185	7.135	7.085	5.93	5.75	8.185	7.835	8.045	8.295	7.65	7.33	6.945	7.375	7.69	7.35	7.1	7.18
CG12861:1	2R	9.415	9.765	9.835	10.605	10.55	10.05	11.69	10.91	9.12	10.62	13.63	12.85	9.9	10.02	11.55	11.85	12.485	11.815	11.575	10.685	11.83	11.61	10.78	11.32	11.505	10.475	11.48	11.88	9.905	9.775	10.6	10.3	11.035	10.245	16.2	16.18	13.28	13.24	11.36	11.38	12.445	12.395	8.645	8.315	8.655	8.505	8.275	9.025
CG9070:1	2R	8.605	8.175	9.13	9.29	9.16	10	9.025	9.415	8.915	9.265	7.835	9.305	8.6	8.82	8.11	7.95	8.365	8.235	8.175	8.245	8.02	8.18	8.34	8.36	8.705	9.075	8.935	8.565	8.505	8.755	7.125	6.775	7.745	7.995	6.66	6.88	8.31	7.79	8.585	8.675	8.4	8.32	13.93	14.31	10.17	9.43	8.46223	8.45777
CG13867:1	2R	8.425	8.235	9.94	9.56	8.835	8.865	8.58	8.2	9.75	9.89	8.7	8.62	8.995	9.485	9.115	8.985	8.435	7.605	9.025	8.975	8.98	9.38	8.39	8.69	9.03	9.65	9.945	10.275	10.165	9.895	7.885	7.555	8.385	8.175	9.725	9.595	8.785	8.735	8.015	7.945	9.175	9.425	12.125	12.095	8.99	9.51	9.07	9.61
CG30056:1	2R	9.71	9.77	9.515	9.885	9.115	9.385	9.81	9.61	8.34	8.82	10.505	10.515	9.065	9.635	11.1	11.48	11.37	10.95	9.54	9.28	10.755	10.625	9.53	9.49	10.39	10.41	9.325	9.595	8.865	9.035	10.705	10.675	11.875	12.165	12.465	12.495	11.095	11.505	13.05	12.25	14.88	14.92	10.815	9.245	10.31	9.23	8.94	9.8
CG7538:1	3R	9.055	8.905	8.985	8.615	9.105	9.375	9.005	9.155	9.205	8.895	8.49	8.03	9.02	9.08	8.97	8.13	8.6	8.1	9.02	9.1	8.535	8.945	9.18	8.48	9.04	9.22	9.31	9.53	9.09	8.73	8.885	8.915	8.525	8.615	9.885	9.875	9.25	9.61	9.06686	9.07314	8.56	8.46	10.585	10.775	9.745	9.295	8.97	9.03
CG14973:1	3L	7.62	7.38	6.925	7.335	7.005	6.555	6.97	7.73	7.5	8.38	7.48	6.86	7.785	7.535	5.61	6.57	5.36	5.86	5.85	6.65	8.225	8.495	6.745	8.355	6.65	6.93	6.4	6.36	5.83	5.09	6.495	7.165	7.03	7.55	7.105	6.855	7.045	6.975	NA	NA	7.205	7.615	6.9	6.88	7.25	7.33	7.815	7.985
CG18777:1	3L	11.785	11.775	12.74	12.88	10.915	11.125	10.935	11.225	10.105	11.115	10.78	10.64	11.26	11.52	10.075	10.205	9.915	10.245	11.285	11.455	10.73	10.99	11.975	12.505	12.635	12.825	15.65	15.77	13.685	13.315	10.145	10.175	10.47	10.53	11.2836	11.2764	11.145	11.255	11.4	11.6	9.785	10.035	15.955	15.805	12.685	12.675	14.74	14.58
CG13477:1	3L	8.645	9.775	9.145	9.395	9.04	8.06	9.3	8.96	7.67	8.29	11.165	10.795	9.145	11.395	10.64	11.14	11.84	11.26	10.345	9.575	10.63	10.45	10.495	10.185	10.1	9.52	9.985	10.255	8.965	9.395	10.73	10.55	11.27	11.19	13.545	13.695	10.84	11.14	9.785	9.855	12.93	12.79	8.765	7.315	8.87	7.53	7.56	8.02
CG8152:1	2R	8.265	9.115	9.08	9.6	8.82	8.78	8.34	7.88	8.07	7.75	8.495	7.945	9.7	9.28	8.19	7.55	9.165	8.875	8.24871	8.25129	8.25	8.33	7.975	7.945	8.49	9.03	7.51	7.85	9.26	9.36	9.275	9.745	9.13	9.09	8.84	9.58	8.21	7.59	7.3	7.84	9.08	9.22	8.305	7.215	8.535	8.125	8.47	8.87
CG5225:1	3R	8.47	8.63	8.28661	8.29339	7.04	6.36	8.385	7.275	7.705	7.855	8.76	9.08	7.94	7.66	8.925	7.115	8.57	7.79	8.5	8.22	8.845	9.215	7.86	8.34	8.595	8.225	9.49	8.83	8.73	9.11	10.225	9.455	8.215	7.925	10.11	10.59	9.3	8.92	8.885	8.775	7.965	7.755	8.53	8.47	9.125	8.615	9.03	8.49
CG11735:1	3R	8.325	8.055	7.46	9.28	7.63	7.79	7.935	8.145	7.855	7.205	7.69	7.07	7.845	7.455	8.185	7.635	6.88	7.54	7.81	7.95	8.54	8.86	7.905	8.595	7.54	7.64	8.14	8.12	6.655	6.705	8.13	8.81	7.44	7.58	9.16	8.3	8.045	7.995	7.665	7.875	7.74	7.64	9.155	8.205	8.055	7.905	8.335	8.205
CG15321:1	X	9.18	9.58	10.195	9.965	10.07	10.29	8.79	9.77	9.695	9.765	9.065	9.215	9.98	9.54	8.78	8.96	9.29	9.13	8.975	8.705	7.73	8.85	8.945	9.255	9.215	9.065	8.615	9.325	9.13694	9.14306	9.355	9.165	8.775	8.565	9.485	9.895	8.765	8.915	9.55	9.45	8.28	8.68	12.2	12.02	9.84	9.58	11.83	11.53
CG10637:1	2L	8.325	8.555	6.95	6.63	8.42	8.34	8.595	8.685	9.125	9.275	8.985	7.955	8.49	8.21	8.56	8.74	8.135	8.665	8.26	8.5	8.59	8.81	8.255	8.585	8.4	8.3	7.875	8.225	8.715	8.925	7.39	7.33	8.295	8.805	6.745	6.855	8.265	8.575	8.635	9.105	8.715	9.205	12.105	12.215	8.355	8.445	8.455	8.685
CG9568:1	2L	8.03	8.13	8.32	8.34	8.87	8.69	8.835	8.905	8.28	8.2	8.895	10.485	8.515	7.765	7.89	6.65	8.575	8.205	8.815	8.405	9.14	8.9	9.79	9.19	8.9	8.92	8.415	8.665	13.375	13.545	8.46	7.7	8.755	8.325	8.3	8.98	8.35	7.51	9.015	9.005	8.66	10.7	8.74	8.24	8.845	8.815	9.145	9.575
CG6388:1	2L	7.915	7.765	8.58	8.22	7.935	8.585	7.685	8.075	9.38	8.58	7.6	7.5	9.405	8.995	7.47	5.97	7.395	6.725	7.99132	7.98868	7.9	8.1	7.8	7.58	7.47	7.25	9.855	10.685	7.91	7.23	9.655	9.225	7.37	7.45	6.785	8.075	7.805	6.115	NA	NA	8.35	8.31	7.21054	7.20946	8.01	7.97	8.3	7.08
CG6146:1	X	11.455	11.785	12.16	12.36	9.945	9.815	10.035	10.165	9.475	9.225	10.87	11.75	9.97	10.05	9.77	9.43	9.6	9.76	10.2903	10.2897	10.315	10.145	11.23	11.39	11.94	12.18	13.75	13.81	11.11	10.97	7.81	8.65	9.895	10.105	12.98	12.88	10.33	10.13	10.395	10.425	9.45	9.61	15.465	15.675	12.965	13.235	11.65	12.01
CG14950:1	3L	8.245	8.275	8.33	8.23	7.205	6.935	7.355	7.665	7.96233	7.95767	7.07	6.95	7.99	8.13	8.07	7.69	7.61	7.53	7.655	7.605	8.32599	8.33401	8.345	8.195	8.1	8.12	6.745	7.415	7.78	7.9	8.635	8.625	8.235	9.265	7.15	7.13	8.195	8.345	8.23	8.37	7.63	7.33	8.24	9.02	8.13	8.71	8.445	9.095
CG2887:1	X	9.135	8.785	6.74	6.3	10.58	10.36	9.335	9.185	9.66	10.4	9.425	8.875	11.22	11.5	10.235	9.985	10.525	11.095	9.65	9.99	8.755	9.085	9.645	9.015	8.97	9.15	9.45	9.73	10.35	10.43	11.58	11.66	10.885	10.315	13.59	13.99	10.73	10.21	9.86	9.98	10.105	9.735	8.225	7.755	7.7	7.86	8.535	8.585
CG7786:1	2R	8.11	8.99	8.325	8.375	7.83	8.37	7.58	8.16	7.555	7.265	7.51633	7.52367	7.795	7.885	7.92	7.86	7.93	8.51	7.975	8.645	8.525	8.515	8.2	8.3	8.165	8.135	7.27	7.49	7.765	7.875	6.51	6.67	7.745	8.295	7.605	7.335	8.455	9.105	8.095	8.105	8.34	8.6	11.965	12.455	10.26	9.9	8.445	8.315
CG32418:1	3L	9.115	8.365	7.825	8.255	7.105	6.635	8.61	8.99	8.85416	8.84584	7.8	9.4	9.04	9.6	8.595	8.365	8.35	8.33	7.555	7.885	7.785	8.695	8.375	8.265	7.5	7.74	7.56	6.7	7.47	7.77	7.4	7.36	7.53	7.63	5.93	6.15	7.86	7.96	8.175	8.805	8.875	8.705	6.92	7.68	8.19	8.21	8.27	8.29
CG3134:1	2R	7.97	7.71	8.56	8.14	9.15	9.21	8.33	7.71	9.075	8.865	8.955	8.305	8.94	9.3	8.195	7.845	7.64	7.9	8.275	7.805	8.38	8.34	7.97	8.03	7.99	7.91	9.595	9.285	8.21	7.51	9.575	9.185	8.17	8.21	7.43	7.35	8.125	7.575	NA	NA	7.665	7.235	8.01	8.17	8.055	8.045	8.415	8.725
CG1311:1	3L	8.305	8.235	9.315	9.145	8.7	8.92	8.835	8.645	9.16	9.48	8.97	9.01	9.04	9.16	8.295	8.925	8.75	9.01	8.51	8.73	8.75	8.59	8.665	8.495	9.005	8.995	9.59836	9.60164	9.975	10.425	8.495	8.285	9.2	8.02	8.605	9.075	8.44	8.8	8.68	9.46	8.22	7.8	8.87	9.09	9.275	9.585	9.255	9.165
CG11309:1	3L	9.63036	9.62964	10.485	10.755	9.935	10.345	9.565	10.255	9.565	9.595	10.975	10.905	9.48	9.42	9.86	10.02	9.115	9.725	9.92	10.16	9.085	9.655	8.515	9.045	9.305	9.215	10.865	11.035	10.205	10.315	8.88	9.4	8.845	8.995	10.84	10.92	8.88	8.84	9.825	9.715	8.8	8.74	13.77	13.95	10.435	11.065	13.54	13.74
CG3848:1	X	9.095	7.885	9.08	8.64	8.895	8.305	8.185	8.175	8.285	8.115	8.725	8.995	8.24	7.74	8.05	8.15	8.52	8.7	8.875	8.805	8.41	9.01	8.35	8.49	9.395	9.365	9.95	9.23	9.01	9.15	7.455	7.125	9.02	8.96	9.415	9.905	8.15	8.43	10.175	9.865	8.395	8.745	11.59	11.63	11.535	10.965	8.345	8.015
CG6913:1	3R	8.16	7.72	7.825	7.495	7.245	7.115	7.37	7.53	8.47	8.59	8.095	9.945	7.725	8.035	7.595	7.425	8.235	8.525	8.035	8.205	8.485	9.255	7.785	7.495	8.06	8.08	6.97	6.83	8.065	8.115	6.695	6.505	7.57	7.35	6.89	6.45	7.625	8.035	7.885	8.055	7.505	7.715	7.27	7.69	8.165	8.515	7.96	8.98
CG33191:1	3R	8.575	9.005	8.845	9.135	8.53	8.29	8.54	8.66	8.96	8.8	9.315	9.565	8.075	8.425	9.045	9.735	9.99	9.85	8.99	8.71	9.765	9.655	9.495	9.485	10.325	10.355	10.255	10.225	9.49	9.75	9.64	10.02	9.325	9.435	10.945	10.875	9.115	9.165	9.695	9.925	9.71	9.49	12.985	13.335	11.31	11.03	8.915	8.905
CG9668:1	3L	7.83	8.29	7.385	7.475	8.415	7.885	7.575	7.705	8.245	10.435	7.86	7.8	7.85	8.61	8.435	8.585	7.765	7.235	7.735	7.685	8.595	8.445	8.395	8.565	8.77	7.61	7.6	7.98	6.755	7.085	6.745	6.955	8.04	7.52	6.915	6.565	9.71	9.95	9.18	9.24	9.32	9.26	7.55602	7.56398	7.68	7.78	7.975	8.005
CG32770:1	X	7.985	8.415	7.805	8.255	6.935	7.325	7.81768	7.82232	7.945	8.195	8.415	8.665	7.685	7.835	7.385	6.995	7.65	7.39	7.22	7.46	8.11	8.25	8.39	8.55	7.965	8.255	9.17	8.35	7.455	7.645	6.815	7.245	7.58	7.7	6.995	6.905	8.11	8.25	8.36	7.74	7.535	7.765	7.71	7.85	8.595	8.205	8.935	8.105
CG17639:1	3R	8.34	8.46	7.695	7.645	7.49	7.85	7.125	7.575	7.57	7.47	7.31	7.23	7.455	7.625	7.645	6.735	6.945	6.315	8.07	7.49	8.475	8.225	7.835	8.785	7.79	8.35	7.35777	7.36223	7.82	7.78	8.72	9.02	7.69	6.75	6.385	6.155	7.825	7.475	7.99	7.87	5.47	7.51	8.085	8.115	7.82	8.14	8.245	8.895
CG5363:1	2L	10.2373	10.2427	11.005	10.655	10.765	10.875	10.545	10.795	10.06	10.04	11.11	10.91	11.43	11.31	10.08	9.92	10.45	10.51	10.02	10.06	10.01	9.77	10.47	10.43	10.765	10.515	10.215	10.625	10.075	9.585	9.425	9.995	9.885	9.575	10.21	9.61	9.74	8.56	10.09	9.61	9.51	9.15	10.33	10.77	9.71	11.01	10.12	9.32
CG12945:1	3R	8.015	7.845	8.22	8.64	7.595	8.225	8	8.2	9.28	8.04	8.405	7.115	8.85	8.73	7.445	7.675	7.55	7.95	7.51	7.61	8.18	8.14	7.87	7.73	6.86	7.68	6.86	6.8	7.115	7.545	6.805	6.795	7.44	7.3	6.78	6.44	7.845	7.915	7.91	7.85	8.135	8.145	7	8.04	7.76	7.44	7.78	7.6
CG1988:1	3R	11.28	11.52	12.255	12.605	9.955	9.745	9.845	9.535	8.86	10.84	10.395	10.325	9.415	9.645	9.61	9.63	10.465	10.735	9.48	9.64	8.415	8.965	8.815	8.945	9.565	10.315	11.465	11.375	10.995	11.085	9.405	9.355	9.635	9.585	11.825	11.715	10.255	10.405	8.325	8.415	9.075	8.525	15.085	15.175	11.325	11.115	10.785	10.555
CG30324:1	2R	8.075	8.265	10.645	10.115	8.465	7.895	9.445	8.655	8.955	9.165	9.57	8.85	10.305	9.875	9.565	9.155	11.015	10.785	9.19	8.53	9.475	8.985	8.745	8.375	8.68	8.62	8.86	9.28	9.44	9.1	10.045	9.455	10.325	9.935	12.44	12.28	12.205	12.495	10.405	9.955	7.88	8.24	8.86	7.82	7.9	8.18	9.215	9.985
CG13822:1	3R	8.355	8.185	8.195	8.305	8.135	7.905	8.77	9.11	8.77	8.27	7.88	7.96	8.64	8.16	8.96	9.82	8.91	8.09	8.875	7.785	8.545	8.395	8.975	8.905	8.755	8.585	9.87	9.21	8.595	7.385	9.775	8.225	9.245	8.715	11.71	11.79	7.37	7.13	8.8	8.02	9.285	9.335	8.19	8.41	8.375	8.625	8.21	8.29
CG11007:1	2R	9.29	9.31	10.145	10.115	10.165	10.035	10.195	9.745	10.325	10.095	11.745	11.635	11.12	10.76	10.47	10.31	10.805	10.615	10.455	10.025	9.21	9.17	9.055	9.185	9.9	9.16	11.08	11.04	9.885	9.855	9.87	10.09	9.39	9.31	12.7	12.48	11.195	11.405	8.04	8.44	8.885	8.115	10.5	10.46	8.445	9.755	9.44	8.68
CG32700:1	X	9	8.92	10.09	10.27	10.585	10.335	10.14	9.88	8.505	9.235	9.805	9.955	9.22	9.42	10.975	11.245	10.785	10.875	10.805	10.775	8.625	8.875	9.49	8.55	8.72	9.2	10.765	10.935	10.815	10.705	11.435	11.285	10.685	10.375	14.485	14.715	11.53	11.37	9.995	10.405	8.97	8.05	7.715	7.385	8.05	8.19	7.93	7.83
CG8550:1	2R	8.905	8.395	9.14	9.2	8.975	8.965	9.18	9.2	8.735	8.745	8.685	8.795	8.8244	8.8156	8.56	8.16	8.11	8.39	8.475	8.445	8.765	8.695	8.86	8.78	8.665	8.635	7.655	7.985	8.705	8.595	7.4	6.5	12.005	11.855	7.035	7.505	8.51	9.27	8.58	8.7	8.4	8.62	8.485	9.055	8.85	8.87	9.07795	9.08205
CG1099:1	2L	9.145	9.435	9.79	10.17	10.265	10.195	10.27	10.51	9.51	10.09	11.33	11.57	8.88	8.38	10.465	10.695	9.9	10.26	10.495	11.045	8.875	9.085	9.38	9.44	8.85	9.07	10.175	10.205	10.13	10.47	9.815	10.265	9.855	9.865	12.805	12.915	10.67	10.71	10.065	10.475	9.035	8.225	11.875	11.945	9.54	9.48	9.625	9.275
CG13216:1	2R	7.455	7.845	6.65	6.83	7.1	7.02	6.9	7.04	8.335	9.185	7.4	6.82	7.08	7.68	6.87	7.67	6.39	6.47	6.51	6.93	7.725	7.475	7.92	7.82	6.91	7.83	6.425	6.295	5.68	6.58	5.915	7.045	7.62565	7.63435	6.57	5.87	7.14	7.7	7.61	7.87	7.725	8.035	6.875	7.225	7.395	7.245	7.41	7.89
CG17219:1	2L	9.205	9.315	9.115	8.865	8.865	8.615	8.575	8.425	9.795	9.445	9.03	9.01	10.08	8.96	8.97	9.19	9.555	9.105	9.345	9.095	8.73	8.47	8.65	8.75	9.46	8.94	9.495	9.445	8.725	9.075	7.65	7.75	8.105	8.695	8.31	8.35	8.795	9.345	7.72	7.52	7.435	8.185	8.17	8.43	7.86	8.12	9.1	8.38
CG14872:1	3R	9.6	9.16	10.555	10.625	10.285	10.375	9.625	9.635	10.735	10.225	10.21	10.37	11.19	11.03	9.065	8.875	10	9.86	9.575	9.685	8.52	8.42	8.885	8.815	8.685	8.955	9.365	9.135	9.245	8.815	9.515	9.325	10.005	10.135	11.99	11.83	9.07	9.45	10.02	9.8	9.425	9.575	10.575	10.565	9.52	9.68	9.465	9.355
CG9969:1	3L	9.99	10.13	10.825	10.815	10.86	10.88	11.05	11.01	10.62	11.3	11.755	11.465	11.43	11.17	10.98	11.02	10.665	10.995	11.085	10.835	9.065	9.355	10.21	10.31	10.43	9.99	11.61	11.73	10.14	10.18	10.435	10.625	10.605	10.255	10.86	10.78	11.48	11.52	9.665	10.255	11.325	11.235	9.535	9.545	8.315	8.725	9.925	9.135
CG4510:1	3R	9.705	9.095	6.815	6.765	9.35	9.25	9.89	9.67	9.83	9.77	8.99	8.57	10.175	9.705	8.82	9.56	9.33509	9.34491	8.23	8.33	8.49	8.33	8.6	8.64	8.795	8.645	8.055	7.365	7.935	8.565	8.37	7.97	7.85	7.09	6.56	6.9	8.19	8.55	9.21	9.71	8.69	8.53	8.455	8.825	8.37	8.89	8.325	8.055
CG5948:1	3R	8.35	8.01	7.87	7.65	7.035	7.545	7.335	7.685	7.725	7.595	8.125	8.755	8.09	8.39	8.275	8.665	8.08	7.86	8.5	8.68	8.13432	8.12568	7.56	8.34	7.955	8.285	8.03	8.01	8.06	8.04	6.64	6.8	8.395	8.405	8.78	8.58	8.53	8.25	8.12	8.08	8.505	8.115	7.7	8.3	8.535	8.425	9.085	10.035
CG5793:1	3R	9.635	9.305	10.905	10.655	10.455	10.425	9.665	9.955	10.465	10.335	9.7	9.8	12.2	12.16	9.875	9.425	10.375	10.305	9.195	9.125	8.975	8.365	8.845	8.375	9.605	9.535	10.11	10.25	10.52	10.62	10.83	10.99	9.665	9.715	11.435	11.665	9.4322	9.4278	9.19	9.35	9.38	9.02	12.5	12.22	9.5	9.76	9.595	8.885
CG18111:1	3R	7.675	7.685	8.585	7.275	7.755	7.685	8.08	8.42	8.85	9.05	10.88	10.54	8.11	7.79	8.985	9.155	11.36	11.12	10.2	9.64	9.505	8.895	8.59	8.91	8.575	8.425	8.46	8.78	8.58	8.46	8.845	8.615	10.495	10.985	12.445	12.315	11.21	11.79	9.75	9.33	12.675	12.905	10.92	8.7	9.095	7.405	9.575	10.545
CG17544:1	2L	9.065	8.955	8.75	9.05	8.655	9.045	8.94	8.46	8.684	8.676	9.01	9.03	8.595	7.865	8.735	8.865	8.16	8.1	8.79	9.11	8.935	9.025	9.095	8.825	9.285	9.735	8.91	9.39	8.805	8.855	8.63	8.47	9.515	8.965	8.6	8.42	8.61	8.79	9.235	8.485	8.69	8.19	8.34	8.48	8.505	8.855	8.815	8.905
CG11527:1	2L	9.89	9.23	9.86	9.38	8.965	8.995	9.785	10.015	10.725	10.435	10.13	9.51	10.51	10.75	10.995	10.245	9.235	9.805	8.825	8.835	9.03	8.81	8.385	7.495	8.36	8.84	9.43	9.45	8.33	8.61	9.645	9.915	8.455	8.845	8.88	9.32	9.54	9.66	8.16	9.52	10.44	10.36	9.12	9.38	9.07	9.65	8.83	8.81
CG31475:1	3R	8.695	7.985	8.19	7.85	8.94	8.62	8.635	8.765	8.42	7.76	7.245	7.195	7.945	7.315	8.295	8.145	7.87	8.01	8.32	8.56	8.255	8.185	8.575	8.365	8.285	7.975	8.45	8.47	8.465	8.135	8.12	8.06	8.595	8.705	10.065	9.675	7.74	7.66	8.64	8.6	8.11	7.67	9.185	8.655	8.78	8.42	8.18	8.6
CG16849:1	2L	8.785	9.115	9.955	10.005	10.08	9.88	9.895	9.205	8.765	9.455	11.125	10.415	9.065	9.315	9.63	9.77	10.475	10.465	10.915	10.625	9.245	9.355	9.26	9.06	9.155	8.965	8.92	8.52	10.165	10.175	10.5011	10.4989	10.51	10.87	13.71	13.83	10.215	10.525	10.985	10.455	9.43	8.95	11.965	12.075	10.095	9.045	8.985	9.715
CG9610:1	3R	10.14	10.44	10.015	10.545	9.595	9.965	9.355	9.245	9.105	8.855	11.355	10.885	9.12	9.5	10.36	10.38	9.565	9.935	10.04	10.24	10.4	11.06	9.295	10.145	10.585	11.095	11.37	11.63	10.54	10.7	8.295	9.645	9.19	9.47	12.335	12.365	11.3	11.58	11.755	12.085	9.54	9.44	13.54	13.94	11.305	10.855	13.725	12.855
CG31796:1	2L	8.225	7.995	8.055	7.645	7.735	8.105	8.64	8.56	8.415	8.485	7.145	6.895	7.975	7.805	7.445	6.415	7.49	7.11	8.72	8.28	8.675	8.365	9.045	9.095	9.615	9.505	8.735	9.265	8.735	8.305	9.105	8.655	9.175	9.065	9.765	9.655	8.165	8.035	8.7	8.46	8.385	7.855	9.04	7.6	9.395	8.805	8.65	8.61
CG8822:1	2L	8.12	7.98	9.08	9.12	8.795	7.325	8.755	8.745	9.41	9.81	10.24	10.8	8.525	8.955	9.53	9.75	10.22	10.38	9.55	9.11	11.685	10.715	8.94	8.76	8.855	8.605	10.35	10.15	9.35	9.09	10.58	10.38	10.975	10.805	13.725	13.815	11.575	11.485	10.575	10.625	9.605	9.775	10.025	8.415	8.89	7.95	10.79	11.59
CG32235:1	3L	8.47	8.31	8.13	7.81	8.41	8.85	7.87	8.19	8.265	8.015	7.645	7.695	7.83	7.77	8.205	8.235	7.755	7.885	8.03	7.97	8.04	8.32	8.43	8.09	8.45	8.41	7.27139	7.26861	7.5	8.06	7.175	6.865	7.955	7.685	6.035	5.665	7.455	7.765	7.975	8.245	8.39	8.79	13.69	13.93	9.21	8.87	8.235	8.085
CG3566:1	X	9.37	8.55	10.09	8.99	9.34	9.7	8.845	8.895	9.845	9.255	7.48	7.3	10.225	10.435	8.735	8.585	8.53	8.37	8.4	9.34	8.4	8.16	8	7.92	7.605	7.755	7.24	6.84	8.47	8.69	8.4	8.26	9	9.54	7.75	7.59	8.665	8.335	9.185	8.935	8.97	9.49	9.57	9.33	8.19	8.49	9.41	8.69
CG12532:1	X	9.06	8.96	7.845	8.035	7.835	7.145	8.875	8.985	9.57	9.17	8.5	11.4	8.3	7.7	9.18	8.2	7.8	7.18	8.075	7.665	8.495	7.825	8.61	8.57	7.74	7.16	7.43	7.83	7.565	7.035	8.775	8.125	8.395	8.785	6.765	7.315	7.85	8.55	8.485	10.515	8.97	9.99	7.35	7.39	7.88	7.9	8.425	8.815
CG8918:1	X	8.89	9.19	8.37	7.87	8.9	8.54	9.66	9.52	8.425	8.135	9.245	9.255	8.885	8.695	8.55	8.93	9.08	8.18	9.42	9.18	9.39	8.99	10.17	10.39	9.65	9.49	9.82	9.48	8.765	8.515	9.37	10.09	9.22	8.7	8.96	8.58	9.96	8.42	8.94	8.58	NA	NA	8.97	8.83	9.265	9.455	9.585	9.055
CG13096:1	2L	8.85151	8.84849	10.335	9.685	10.105	10.295	10.305	10.655	10.895	11.465	9.94	10.08	11.105	11.115	9.535	9.325	9.425	9.955	9.635	9.705	8.12	8.36	7.885	8.035	7.52	8.12	9.325	9.415	8.995	9.265	8.135	8.025	8.41	8.03	8.03	8.39	8.625	8.795	7.65143	7.64857	8.055	7.825	7.79	8.73	7.76	8.08	9.375	8.405
CG12014:1	3L	8.08	8.36	7.425	7.495	NA	NA	7.79	7.07	7.365	7.715	7.175	6.945	7.825	8.195	7.625	6.955	6.585	5.635	6.985	7.235	8.905	8.315	8.49	7.95	7.055	6.765	6.885	6.515	10.72	8.82	8.595	8.285	7.005	6.935	7.19	6.33	7.565	8.795	6.33	6.35	15.25	15.17	6.76	6.48	7.635	8.165	7.88	7.94
CG14620:1	X	9.905	10.095	9.055	8.785	9.53	8.99	9.865	9.355	8.72	8.22	10.88	10.66	10.035	10.025	11.18	11.32	11.095	10.725	9.09	8.35	11.62	11.32	9.97	9.65	10.51	10.73	10.285	9.915	9.435	9.585	9.605	9.495	10.59	10.23	7.92	8.42	9.555	9.325	11.405	11.155	12.36	12.28	9.535	9.445	9.92	9.4	7.935	8.205
CG14731:1	3R	9.59	9.91	9.755	9.845	10.36	9.28	10.675	10.145	9.56	9.32	10.575	10.085	9.37368	9.36632	10.28	10.48	10.995	10.605	10.505	9.935	9.995	10.385	9.945	9.695	11.51	10.91	10.8	10.42	9.925	9.895	9.78	9.8	10.115	9.825	9.72	10.2	9.275	9.065	9.875	10.205	11.835	11.245	8.845	8.695	9.415	9.325	9.36	8.92
CG15693:1	3R	11.425	11.795	11.775	11.505	10.82	10.94	11.89	11.79	10.71	10.51	11.765	11.355	11.21	10.61	12.02	12.04	11.34	11.48	10.945	10.655	11.32	10.92	10.1	9.58	10.625	10.335	9.89	8.95	8.535	9.125	10.47	10.71	9.615	9.005	8.025	8.315	8.695	8.865	10.3594	10.3606	11.41	11.05	10.245	10.775	10.655	11.285	10.485	8.695
CG15017:1	3L	8.095	7.865	7.4	6.9	6.46	6.96	6.685	6.975	NA	NA	7.465	7.015	8.06	7.22	7.38	6.98	6.515	6.045	13.67	13.53	12.17	11.75	7.825	7.955	7.07	7.11	6.14	6.34	5.6	5.76	6.39	5.91	6.545	6.235	6.205	5.955	6.395	6.505	6.955	6.585	8.355	8.165	6.63	7.25	7.78	7.02	8.185	7.015
CG8171:1	2R	8	7.92	7.49	7.65	7.89	8.61	8.425	8.835	8.175	8.425	8.56	8.36	8.32	8.2	7.585	7.835	7.195	7.965	8.015	8.465	7.53	8.73	8	8.12	7.895	8.265	8.3	8.18	7.635	7.845	7.525	7.015	7.26	7.2	8.635	8.505	7.9	7.72	7.46	7.94	7.9	8.3	7.635	7.225	8.665	9.235	8.46	8.84
CG14177:1	3L	7.955	8.205	7.2	7.46	7.055	7.385	7.15	7.87	7.43	7.87	7.275	7.145	7.715	7.965	7.62	8.18	7.31	7.69	7.65809	7.66191	8.105	8.195	8.025	7.955	8.055	7.925	7.385	7.695	7.125	7.095	6.52	6.22	7.1	7.36	5.285	5.415	8.09	7.43	8.385	7.915	8.525	8.715	6.525	6.615	8.52	7.58	7.645	7.635
CG3329:1	3L	10.565	10.375	11.24	10.9	10.9	10.96	11.715	11.525	11.77	11.67	12.26	12.86	11.665	11.555	11.21	11.03	11.435	11.665	11.305	11.115	10.4821	10.4779	10.76	10.6	10.705	10.455	12.46	12.24	11.265	11.135	10.02	9.36	9.78	9.64	12.37	12.17	11.43	10.49	10.165	10.335	10.71	10.61	11.985	11.755	9.24	11.02	11.555	11.165
CG8859:1	2R	8.615	8.745	8.8	9.28	8.63	8.79	8.225	8.575	8.57	9.03	7.895	8.105	8.17	7.31	8.97929	8.98071	8.545	8.615	8.645	8.795	8.47	9.19	8.81086	8.80914	8.795	9.345	9.315	9.345	8.875	9.545	6.945	6.655	8.92	9.22	8.835	8.905	9.225	9.415	10.075	10.165	8.945	9.835	10.515	10.105	9.025	8.735	9.02	8.58
CG17762:1	X	9.24	9.02	9.11	9.17	8.91	8.55	9.05	8.39	9.055	9.225	9.165	9.175	9.935	10.125	8.625	8.875	9.405	8.455	9.305	9.195	9.905	9.135	10.065	10.215	9.805	9.615	10.3	10.04	8.765	8.615	9.87	9.69	10.385	10.195	11.575	11.665	10.77	10.83	9.945	9.155	9.395	9.305	9.235	8.545	9.77	9.61	9.24	9.2
CG17762:2	X	8.9	9.06	8.065	7.895	9.605	8.755	8.985	8.815	10.11	10.65	8.385	8.375	8.80467	8.79533	7.205	8.275	8.49	8.39	8.12	8.62	8.405	8.435	9.945	10.375	9.295	8.965	8.93	7.95	8.425	8.435	8.255	7.445	8.785	8.715	7.795	7.185	NA	NA	8.375	9.005	NA	NA	9.655	8.305	8.83	8.67	8.685	8.375
CG11228:1	2R	9.455	9.405	11.02	10.16	10.3903	10.3897	11.14	10.56	10.17	10.13	11.27	11.41	9.875	10.025	9.715	9.445	10.165	9.675	10.5	10.24	9.965	9.715	10.965	11.115	10.475	10.085	10.39	10.67	10.125	9.615	8.94	9.18	9.74	9.72	10.125	9.795	9.895	9.765	10.6	9.98	9.72	9.46	14.085	14.075	11.18	10.98	11.815	11.945
CG15116:1	2R	9.665	10.495	11.28	11.04	10.595	10.305	10.005	10.095	8.815	8.445	11.6703	11.6697	10.42	10.42	9.49	8.97	11.15	10.39	10.49	10.27	10.475	10.205	11.865	11.835	11.2	10.76	11.32	11.86	11.155	10.225	9.54	8.94	10.405	10.235	11.205	11.015	8.61	8.61	11.065	9.855	7.68	7.68	15.755	15.505	11.785	12.135	12.485	12.215
CG6601:1	2L	8.06	8.36	9.36	9.06	8.485	8.935	8.5	8.58	9.89	9.95	7.375	8.485	10.445	10.335	8.41	8.27	8.145	8.675	7.8	8.18	7.83	8.45	8.415	7.705	6.74	7.08	6.795	7.045	7.215	7.925	6.745	7.415	7.435	7.265	5.6	6.26	8.5	8.26	7.99	7.87	7.535	7.705	7.025	8.055	7.66	7.96	7.89	7.75
CG31864:1	2L	8.015	7.925	7.49	7.15	7.875	7.585	8.265	7.855	7.23	6.75	7.91	7.95	7.54	7.78	7.89	7.81	6.625	6.995	7.85	7.73	8.47	7.95	7.675	8.265	7.675	7.125	6.82	7.28	7.385	7.375	8.375	8.465	7.395	7.465	10.055	10.105	8.755	9.125	8.38	7.8	8.47	8.39	7.115	6.965	7.67	7.51	7.81	8.05
CG14462:1	3R	7.7	9.32	8.375	8.045	7.415	7.465	8.245	7.635	8.26	8.86	8.785	8.495	7.825	8.075	8.615	7.705	7.84	8.06	8.4	6.98	7.745	8.835	7.715	8.065	8.145	8.035	7.36	7.5	7.485	7.855	7.365	7.155	8.105	7.875	7.05652	7.06348	7.7	7.22	8.68661	8.69339	8.675	9.345	7.18	7.22	8.34	8.1	8.01	8.13
CG17797:1	2L	9.38	8.84	9.66476	9.65524	9.67	9.81	9.455	9.805	7.665	7.235	7.88	9.18	7.685	7.515	8.61	8.77	9.29	9.47	9.6	9.56	8.885	9.435	9.345	9.795	9.82	9.9	10.615	10.805	9.955	9.765	7.49	7.57	9.085	8.475	8.115	7.805	8.665	8.875	8.52	8.18	9.865	10.195	15.005	14.875	10.765	10.635	12.245	12.415
CG32048:1	3L	9.125	9.135	9.335	9.225	8.89	9.17	9.065	9.315	8.23	8.51	10.54	10.14	8.505	7.595	9.35	9.29	9.285	9.315	9.335	9.465	8.895	9.285	8.81	9.15	8.885	8.895	9.4	9.34	9.14	9.44	8.865	8.815	8.985	9.335	10.6781	10.6819	10.205	10.455	10.385	10.215	8.715	9.025	9.235	8.765	9.56	9.52	9.445	9.215
CG32048:2	3L	7.375	7.445	8.005	7.695	7.525	8.375	7.425	7.235	7.9	6.56	7.745	7.615	8.045	7.715	7.295	7.485	6.885	7.915	7.07	7.01	8.17	8.37	7.875	7.725	7.365	7.015	5.225	4.855	6.105	6.735	7.32	6.9	7.355	7.265	5.09	5.63	7.895	8.065	8.015	8.165	6.86	7.18	6.225	6.675	7.37202	7.36798	7.935	7.665
CG7512:1	3L	8.15	8.05	7.66	7.9	8	7.88	7.85	7.95	8.295	8.665	7.485	7.335	7.755	7.665	7.49	7.61	7.18	7.44	7.9	7.34	8.19	8.09	8.535	8.905	8.275	7.885	7.23	7.05	8.205	8.375	7.49	8.41	7.335	7.525	7.775	9.385	7.38	7.94	NA	NA	7.65	7.75	7.95908	7.96092	8.045	8.155	7.98	7.5
CG9964:1	2L	7.535	7.425	6.765	6.455	7.535	6.645	5.235	6.285	6.365	6.855	6.6	6.9	7.375	8.005	6.775	6.785	6.045	5.455	5.985	7.055	8.105	8.035	8.08	7.64	6.81	5.83	5.295	5.085	5.465	5.055	6.465	6.695	7.505	7.135	6.38	6.22	7.91	7.57	8.285	8.395	7.76	7.62	6.475	6.385	7.37	6.97	7.11296	7.10704
CG17198:1	3R	8.27	8.29	8.315	9.225	9.625	8.615	8.98	8.8	8.46	9.04	11.575	11.105	8.165	8.075	10.225	10.935	11.915	10.885	11.03	10.51	9.4	9.22	9.74	9.28	9.535	8.965	10.825	11.015	10.19	10.01	11.925	11.735	12.15	11.99	14.995	15.405	13.005	12.895	12.085	11.995	10.485	10.275	10.61	8.25	9.3	7.44	8.33	9.01
CG3639:1	2L	7.505	7.415	6.8877	6.8923	6.425	6.815	8.74	7.56	7.015	6.525	9.69	8.51	7.26	7.44	7.02	6.32	6.125	6.675	6.48	5.48	8.22	8.02	7.625	7.855	6.28	6.82	6.605	6.175	5.61	5.63	7.12	7.42	7.875	8.005	5.93	5.59	7.585	7.075	7.59	8.09	7.76	7.94	6.41	6.27	7.275	6.845	7.225	7.315
CG2346:1	2R	7.575	7.545	7.075	7.065	6.715	6.585	6.955	7.265	7.085	7.135	7.305	7.555	7.375	7.405	6.875	7.225	6.615	7.225	6.665	6.835	8.115	8.165	7.685	7.635	6.805	6.155	6.315	7.205	5.655	6.065	5.39	7.09	7.085	7.415	5.065	5.155	7.89	7.77	8.295	8.885	7.18	7.58	6.565	7.295	7.405	7.195	7.685	7.995
CG31022:1	3R	8.105	8.215	9.375	9.005	10.105	10.035	9.46	9.26	9.345	9.215	10.1	9.82	9.285	9.415	9.285	9.515	8.46	8.74	8.85	9.09	8.39	8.27	8.67	8.83	8.32	8.26	10.655	10.625	10.035	10.125	7.965	8.835	7.93	7.77	15.55	15.15	8.39	8.87	7.675	7.725	8.29	8.21	13.4	13.48	10.55	10.29	7.66	7.8
CG30154:1	2R	9.865	9.955	10.085	10.075	9.86	10.12	9.445	9.455	9.75	9.65	9.285	9.415	10.065	9.555	8.02	8.18	9.88	10.04	9.08	8.84	9.53	9.21	10.025	10.355	10.3863	10.3937	12.64	12.34	10.385	10.855	7.965	7.795	9.14	9.2	10.155	10.085	9.555	9.205	10.14	10.5	7.45	7.15	15.035	14.885	10.09	10.39	10.63	10.03
CG15403:1	2L	9.565	9.375	10.11	10.57	9.64812	9.65188	10.08	9.6	9.205	9.335	12.71	12.73	8.5	8.68	9.795	9.785	10.38	10.14	10.16	10.26	10.29	10.39	9.69	10.21	10.315	10.285	11.7	11.56	10.815	11.065	10.76	10.8	10.41	10.01	12.745	12.915	10.465	10.315	11.71	11.97	9.95	9.19	10.395	10.685	9.745	10.195	10.095	9.785
CG5213:1	3R	8.885	9.435	10.21	10.83	9.95	9.73	8.895	8.585	8.88	8.98	10.35	9.73	9.705	10.155	9.25	9.35	10.995	10.785	10.345	9.835	8.935	8.345	9.255	9.045	8.96	8.82	10.16	10.3	10.05	10.01	10.5528	10.5472	9.48	9.14	12.805	13.035	10.38	10.1	9.205	9.855	9.445	8.675	6.635	6.385	7.305	8.135	7.95	8.15
CG17632:1	2R	9.16	8.4	9.14	8.92	9.42	9.02	9.945	9.195	9.125	8.515	9.255	9.305	7.74	7.7	8.675	8.845	8.485	8.455	9.32	8.96	9.3	9.02	9.355	8.985	9.54	9.38	9.715	9.925	9.29	8.79	7.775	7.565	9.075	9.645	9.575	9.625	9.965	9.815	9.275	9.505	9.335	9.425	11.815	11.245	10.745	9.495	9.905	10.195
CG31414:1	3R	8.83	9.25	9.885	9.935	8.325	8.035	9.27	9.21	8.33	7.89	9.655	9.145	7.945	7.735	8.705	9.055	8.795	8.665	8.97	9.11	8.775	8.965	9.44	8.6	9.48	9.68	10.3727	10.3673	9.245	9.375	8.145	8.035	8.28	8.36	10.41	10.39	9.435	9.265	8.11	8.27	9.67425	9.66575	14.145	13.855	11.285	10.715	9.77	9.07
CG7650:1	3L	9.265	9.135	9.085	8.595	9.05	9.11	10.385	10.475	7.935	7.785	9.985	10.035	8.61	8.15	9.475	9.225	9.24	9.22	8.89	8.81	9.39	8.97	9.14	9.24	9.055	8.545	7.45	6.85	8.1	8.64	7.845	7.895	8.57	8.21	11.075	11.045	NA	NA	9.425	9.415	7.9	7.9	8.605	8.775	8.48	8.22	8.665	8.455
CG12794:1	X	7.745	7.915	7.19	7.03	7.72	7.16	8.62	7.02	8.22	7.94	7.19	7.25	7.64	7.72	7.56	7.46	6.875	6.565	7.985	7.515	8.325	7.895	8.51	8.61	8.005	7.635	8.35	7.91	7.71	6.89	8.265	8.215	7.565	7.395	7.455	6.585	9.025	8.635	9.285	8.275	7.76	7.18	8.315	7.345	8.055	8.005	8.075	8.425
CG13081:1	2L	8.085	7.655	7.58	7.4	7.635	7.685	7.675	7.405	7.475	7.885	7.15	7.49	7.595	8.025	6.7	6.98	6.135	5.985	7.705	6.875	7.72	8.16	8.415	8.725	8.065	7.695	9.105	8.615	7.735	7.285	7.39	7.93	7.32	8.14	7.58	7.4	7.305	7.235	7.51	7.93	7.43	7.71	8.115	7.825	8.57	8.21	8.015	7.785
CG5161:1	3L	9.56	9.22	10.67	10.29	10.805	10.735	10.845	10.695	9.58	9.46	10.205	10.135	9.885	9.335	9.595	8.805	9.805	9.635	10.625	10.435	9.225	9.035	10.365	11.055	10.405	10.075	11.295	11.165	10.325	10.015	9.885	10.015	10	9.94	11.72	11.36	10.05	9.23	10.555	10.145	9.35	9.39	13.665	13.415	11.815	11.605	9.665	8.895
CG5191:1	3R	9.61	9.35	10.05	10.09	9.335	9.205	8.51	8.53	8.36	9.9	9.195	8.885	8.85	9.63	8.19	8.15	10.56	10.4	9.535	9.265	9.265	9.655	11.11	11.03	10.92	10.4	11.78	11.42	10.12	10.2	8.57	8.53	8.985	8.775	10.275	10.225	7.385	7.815	9.155	9.325	8.31	7.85	15.71	13.33	11.185	9.875	11.7	13.16
CG5191:2	3R	8.225	8.875	7.89	7.93	8.905	8.595	8.01	7.71	8.835	9.285	9.63	9.59	9.295	9.185	8.47	8.53	8.875	9.085	8.52	8.9	8.575	8.565	10.21	9.61	9.325	9.055	10.07	10.31	9.62	9.64	7.29	7.57	8.51	8.29	10.24	10.18	7.995	7.765	8.37	8.59	8.35	8.43	8.885	8.875	9.085	8.775	8.57	8.59
CG1937:1	3R	9.625	8.955	11.08	11.02	11.635	11.025	11.01	10.89	10.405	11.395	11.31	11.15	10.535	10.305	11.755	11.445	10.675	10.965	10.645	10.675	9.375	9.725	10.495	10.225	10.305	10.295	11.615	11.685	10.885	10.275	10.34	10.48	11.36	11.04	11.345	11.315	12.38	12.12	9.945	10.055	9.87	8.97	11.06	11.28	10.3	10.9	11.555	11.505
CG3168:1	X	7.855	8.745	7.395	7.825	7.315	7.985	8.225	6.895	8.585	9.335	7.11	8.27	8.42	8.1	7.545	7.355	7.57	7.69	7.865	7.395	8.305	8.355	8.525	7.475	7.33	8.01	7.375	7.425	7.445	7.195	7.48	7.9	7.8	7.72	7.32	7.18	8.13	8.35	7.825	7.635	7.97	7.99	7.51	6.89	7.1629	7.1571	7.845	7.795
CG31223:1	3R	8.255	8.585	8.41	8.49	8.96	8.7	8.9	9.04	9.005	8.935	7.6	7.68	10.025	10.095	8.7	8.52	8.185	8.395	8.365	8.715	8.205	8.395	8.705	8.735	9.295	9.445	8.93	9.01	8.98	9.52	7.765	7.775	7.71	7.29	7.02	7.1	8.66	9.46	9.07	8.55	8.71	8.73	9.65	9.39	9.295	8.465	8.915	9.565
CG12493:1	3L	11.07	11.01	13.47	13.15	12.715	12.765	13.255	13.225	12.405	12.715	14.28	14.32	12.465	12.155	12.205	11.915	13.405	13.335	13.49	13.35	12.475	12.365	11.26	11.58	10.31	10.21	12.96	12.84	12.185	12.315	12.2365	12.2435	12.505	12.215	16.93	17.09	12.1	12.6	12.42	12.96	11.655	11.085	10.26	10.98	8.61	9.69	11.49	9.41
CG8065:1	3L	8.09	8.01	7.11	7.43	6.635	7.345	7.12	8.28	7.33	7.51	6.49	7.75	7.25	7.17	6.06	5.98	6.075	7.525	6.3	7.14	8.16	7.62	7.95	7.85	6.42	7.02	5.29	6.47	6.035	6.285	6.575	6.845	7.755	7.565	6.04	5.9	7.865	7.815	6.76	5.6	5.57	6.95	6.77	6.61	6.57	7.53	7.58	7.92
CG3947:1	3L	9.3	8.94	7.99	8.77	7.795	8.005	8.11	7.73	7.675	8.165	7.885	8.515	10.1	10.54	9.205	8.815	8.43	8.31	7.985	7.695	8.44	8.36	7.91317	7.90683	7.94	8.34	8.085	8.255	7.775	7.905	7.69	7.43	7.935	7.825	7.375	8.085	7.805	7.835	7.59	7.85	8.395	7.985	6.99	8.11	7.84	7.96	7.81	7.35
CG12676:1	2L	7.915	8.225	7.89	7.45	7	7.32	7.85	7.67	8.68	8.8	7.92	8.4	7.84	7.72	7.52	7.6	7.31	7.03	6.87	6.83	7.745	8.075	7.845	7.835	7.09	7.47	6.565	6.815	6.935	7.145	6.705	6.695	7.5	7.26	5.89	6.03	7.34	7.38	8.515	8.245	7.48	7.78	7.365	6.995	7.775	7.905	7.985	7.955
CG7135:1	X	7.585	7.775	7.045	7.175	7.13	7.23	7.56	7.02	6.195	6.665	7.335	7.525	7.035	7.425	6.705	7.315	6.68	6.36	6.8	7.28	7.975	7.905	7.85	8.15	7.015	6.845	5.91	5.81	6.285	6.655	7.37	7.03	7.1	7.58	8.275	8.145	8.31	7.85	7.99	8.05	7.78	8.34	6.665	6.995	7.425	7.675	7.73	7.67
CG11221:1	2L	7.36	7.5	6.985	6.695	6.15	6.81	7.28	7.36	7.58	7.4	8.06	7.72	8.01	7.33	7.14	7.28	5.9	6.12	5.85	6.41	7.875	8.165	7.965	7.935	6.29	6.37	7.14	7.34	5.055	5.365	6.95	6.79	7.11	7.41	5.695	5.945	8.8831	8.8769	7.71	7.59	7.265	8.155	6.4	6.44	7.6	7.34	7.105	7.315
CG4654:1	2R	11.23	10.85	12.765	12.135	11.8	11.84	12.47	12.35	12.8	12.58	13.055	12.905	13.17	12.69	11.89	11.73	11.825	12.035	11.655	11.605	10.855	10.405	10.385	9.935	10.365	9.855	12.395	12.345	11.45	11.43	11.69	11.51	11.67	11.87	13.105	12.855	11.81	11.65	10.41	9.95	12.445	12.355	12.735	12.185	10.84	10.78	12.56	10.68
CG4016:1	2R	8.4	7.84	9.04	8.62	9.06	9.22	9.01	9.29	9.135	9.225	8.975	8.725	8.56	8.14	8.625	8.535	8.585	8.255	9.075	9.085	8.3	8.4	9.82	9.42	9.175	9.005	9.11	9.03	9.08	8.78	9.39	8.47	8.345	8.215	7.81	7.59	8.17	7.07	8.55	8.45	8.705	7.575	9.195	9.805	9.08	9.36	9.575	9.125
CG4753:1	3L	7.845	7.775	7.285	7.395	6.955	6.745	7.045	6.775	7.195	7.285	6.845	6.915	7.675	7.825	6.715	6.945	6.135	5.925	6.245	6.615	8.38	8	8.23	7.51	7.005	6.635	5.845	6.335	5.975	5.585	7.135	6.585	6.78	6.52	5.72	5.9	7.43	7.25	7.715	7.525	7.205	7.295	5.635	6.605	7.2	7.38	7.4606	7.4594
CG4206:1	X	9.09	8.69	8.98	8.8	8.75	8.81	9.06	9.54	8.235	8.105	8.72	8.94	9.11	8.61	8.395	8.145	8.735	8.645	9.08	8.92	8.815	9.065	9.005	8.715	8.785	8.815	8.92	9.28	8.89	8.57	8.285	7.795	9.275	9.585	10.24	10.02	8.89	8.41	7.37	8.85	7.735	7.645	8.455	8.845	8.775	9.185	9.225	9.235
CG17212:1	2L	7.45	7.99	7.615	7.885	6.685	6.535	7.725	7.795	7.24	7.44	7.89	8.69	7.495	7.065	8.955	8.945	9.78	8.58	7.94	7.76	8.245	8.675	7.8	8.1	8.81	8.33	6.705	6.875	6.925	5.775	7.74	7.62	10.445	10.415	9.28	8.96	8.495	8.645	8.85	8.59	10.68	10.72	8.935	7.545	8.72	7.6	7.47	7.57
CG1785:1	X	8.555	8.405	8.495	8.205	8.43	8.65	8.895	8.125	8.915	9.005	9.16	8.54	8.415	7.545	8.34	8.52	7.56	7.68	7.82	7.94	8.02	8.24	8.02	8	7.89	8.09	8.215	8.205	7.715	8.105	6.84	7.08	7.605	8.095	6.24	6.26	8.38	8.58	7.615	8.225	7.28	7.6	7.375	7.765	7.355	7.625	8.365	8.155
CG1162:1	3R	7.99	7.69	7.935	7.705	7.09	6.91	7.96	7.98	7.925	8.135	8.005	6.495	7.545	7.515	6.32	6.44	6.52	7.86	7.42	7.38	7.82	8.14	7.765	8.135	7.37	7.65	7.235	7.905	7.46	7.5	6.945	6.435	7.705	8.055	4.39	4.57	7.38	8.02	7.675	8.485	7.93	8.21	7.72	7.88	7.97493	7.96507	8.22	8.38
CG14840:1	3R	7.84	7.76	8.38	8.82	8.3	7.84	8.01	7.89	7.07	7.43	9.02	9.68	8.16	8.42	8.94	10.12	10.625	10.915	8.76	8.7	8.645	8.795	8.585	8.515	8.7	8.68	6.77	7.35	7.975	8.105	9.125	9.715	9.2	8.74	9.735	9.945	8.585	8.475	9.56	9.5	10.58	10.94	8.775	7.705	7.645	7.615	7.785	7.895
CG3492:1	2R	8.705	9.315	9.045	9.375	8.98	8.86	8.29	8.35	8.345	8.435	8.73	8.07	9.085	9.395	9.37	10.19	10.85	10.63	9.425	8.935	8.75	9.05	8.83049	8.82951	9.285	9.175	9.81	9.71	9.41794	9.42206	10.51	10.77	10.1	10	11.56	11.8	9.94	9.78	9.96	10.1	9.59	9.23	6.975	7.025	7.98	8.18	7.975	7.865
CG8025:1	3L	9.065	9.355	9.86	9.3	9.76	9.46	9.565	9.395	9.345	9.335	10.21	9.63	9.975	9.585	9.055	8.405	9.64	8.88	9.365	9.215	8.88	9.06	10.015	10.345	9.625	9.455	9.835	10.105	9.425	8.775	9.025	9.155	11.94	11.22	10.015	9.645	9.015	8.425	8.98	9.18	8.645	7.735	9.705	9.855	9.505	9.955	8.48	8.38
CG2901:1	X	8.31	8.45	7.575	7.725	7.95	7.73	6.185	5.715	6.855	7.025	8.9	8.68	8.135	9.165	7.75	7.89	8.21	7.57	8.205	6.875	8.135	8.045	7.995	7.965	8.015	7.525	7.155	7.205	7.425	7.255	8.315	9.725	8.445	9.335	9.19	8.69	8.97	8.87	8.1	8.42	7.985	7.415	7.07	7.17	7.48	8.04	7.86	7.82
CG14207:1	X	10.18	10.02	10.19	9.85	9.675	9.825	10.625	10.915	9.68	9.5	11.39	12.57	9.695	9.885	10.335	10.425	10.235	10.625	9.775	9.785	9.94	10.14	9.245	9.655	9.96	9.6	10.825	10.795	10.58	10.64	8.35	8.85	9.145	8.915	10.715	11.285	8.24	7.56	9.18	9.24	9.5	9.08	12.695	12.625	9.75	10.61	10.125	8.855
CG17141:1	3R	10.375	10.485	10.525	10.235	9.855	9.685	10.175	9.885	10.475	10.365	10.29	10.47	11.21	10.99	10.89	10.63	10.895	10.645	9.71	9.27	10.195	10.385	9	9.44	10	10.4	8.685	8.955	9.235	8.805	9.595	9.765	9.995	10.045	10.64	10.74	9.29	9.21	9.395	9.465	10.765	10.575	10.085	10.395	9.755	9.965	9.635	9.305
CG11154:1	4	10.76	9.6	10.225	9.755	11.055	10.745	11.125	10.715	10.875	10.265	12.375	13.065	9.865	9.435	11.635	9.805	8.915	9.065	10.34	11.32	9.885	10.175	9.505	8.755	9.87	9.73	11.9	11.06	10.445	10.975	10.345	10.175	10.47	9.55	10.91	10.75	10.72	10.24	11.1	11.38	10.405	10.115	8.38	9.2	8.355	8.905	10.935	9.385
CG30388:1	2R	10.58	10.22	10.745	10.915	9.93	9.81	9.915	10.045	9.63	10.23	12.515	12.785	10.84	11.2	10.645	10.315	9.685	9.655	11.225	11.315	10.5	11.08	10.32	11	12.365	12.595	14.185	14.275	12.805	13.015	12.445	12.135	11.38	11.52	13.7803	13.7797	10.86	11.32	12.06	12.38	9.935	10.285	14.315	14.245	12.815	13.105	13.185	12.235
CG15266:1	2L	8.935	9.145	8.685	8.975	8.66883	8.67117	9.165	9.195	9.18	9.42	10.715	11.345	8.51	8.79	9.675	9.565	8.995	9.185	8.89491	8.88509	9.355	8.645	8.665	9.195	9.215	9.085	10.035	10.005	9.455	9.585	8.485	8.515	8.44	7.96	7.7	7.86	8.13	8.67	10.1	9.28	9.485	9.275	9.37	9.05	8.99353	8.98647	8.815	8.965
CG14145:1	3L	8.77	8.59	9.11	9.43	8.26	8.5	8.97	8.57	8.29403	8.28597	7.635	7.785	8.895	8.645	8.585	8.675	8.245	9.175	7.955	7.705	7.99	8.55	7.95	7.83	7.91	7.13	6.34	6.36	6.475	6.725	7.52	7.32	7.955	8.165	5.755	6.045	7.765	7.735	7.85	8.81	8.985	8.935	6.87	7.63	7.185	8.015	7.99	8.17
CG7988:1	3R	9.445	9.415	9.93	9.63	9.87	9.19	9.365	9.875	9.46	9.6	9.28	9.4	9.76	9.78	8.93	9.13	9.285	8.975	9.64	9.32	8.765	8.875	9.37	9.51	9.75282	9.74718	10.6	10.44	9.785	9.815	9.62	8.94	9.325	8.955	10.47	10.07	8.325	8.535	8.005	8.055	8.965	8.595	12.695	12.625	10.625	10.875	10.13	10.27
CG13213:1	2R	8.625	7.655	8.45794	8.46206	9.005	8.015	8.775	8.805	8.24	8.9	7.91	8.89	8.07	8.01	7.945	8.215	7.745	7.435	8.125	7.855	8.065	8.015	8.275	8.285	8.565	8.175	6.555	6.305	8.16	5.86	9.3	8.68	10.74	10.2	8.705	8.675	9.38	9.12	7.71	6.67	8.325	7.075	8.49	8.43	8.645	7.955	8.385	8.515
CG13213:2	2R	7.695	7.525	6.825	7.295	6.66	7.28	7.345	6.895	7.235	6.805	7.005	7.155	7.415	8.405	7.275	7.745	6.71	7.41	6.655	6.745	8.04692	8.05308	7.595	8.465	6.99228	6.98772	6.44	6.78	7.63	8.21	6.96	6.28	7.935	7.725	5.91	5.77	7.765	8.215	7.995	8.005	NA	NA	6.875	7.005	7.655	7.745	8.11	7.75
CG15651:1	2R	7.765	7.895	7.11	7.41	7.19	7.17	7.28	7.36	8.19	8.73	7.305	7.075	7.67	7.69	7.97	7.93	7.055	7.325	7.315	7.785	7.76	8.42	7.745	8.115	7.045	7.015	6.42	7.1	7.07	7.23	6.695	6.765	7.33	7.43	6.185	6.395	7.795	8.065	8.25	7.41	8.08	8.16	6.88966	6.89034	7.4	7.68	8.205	7.855
CG12816:1	3R	7.625	7.795	8.025	8.415	6.965	6.995	6.955	7.005	8.35	8.25	7.44	7.86	9.185	8.975	8.21	8.15	7.595	7.325	7.52	8.16	8.445	8.135	8.195	7.605	8.11	8.33	7.295	7.605	7.85	8.35	6.92	7.24	7.265	7.695	5.745	5.675	7.655	7.565	7.96	8.2	8.28533	8.29467	7.63	7.45	8.78	8.72	8.345	8.155
CG16961:1	2L	9.13	8.71	8.95	8.91	8.46	9.06	8.84485	8.83515	8.555	7.585	8.46	8.66	7.965	7.875	7.96	8.16	8.785	8.575	8.825	9.575	9.435	9.385	9.64	8.98	9.285	9.415	9.165	9.015	9.565	9.435	7.76	7.8	8.465	8.215	11.935	11.425	10.5	10.26	9.305	9.235	9.66	9.58	9.88	10.08	9.44	9.96	9.52	9.04
CG18735:1	2R	7.74	7.52	8.035	8.285	7.51327	7.50673	7.52	7.26	7.845	7.675	9.205	8.555	7.725	7.695	8.16	7.62	6.86	6.26	7.83	8.19	8.75	9.07	8.7	9.14	9.79	9.45	11.485	11.555	10.725	10.495	10.795	10.685	10.475	10.225	11.285	11.695	8.885	8.495	10.395	10.425	7.79	7.91	7.875	7.545	8.085	8.055	8.13	8.25
CG2031:1	3R	8.375	8.765	6.95	7.09	8.625	7.995	8.865	8.875	8.1	8.08	7.685	7.635	9.56	9.62	8.27	8.11	8.455	8.585	8.005	7.815	9	8.26	7.845	7.895	7.67	7.55	6.39	6.87	8.605	8.075	9.05	8.47	9.385	8.315	10.045	10.395	8.095	7.705	8.42	8.56	8.395	9.945	7.44	6.76	7.375	8.265	7.57	7.75
CG15441:1	2L	8.85	9.25	9.15	8.81	10.13	10.65	9.245	9.795	9.755	9.845	8.695	9.645	9.56	9.8	9.645	9.735	8.43	8.33	8.59	8.73	8.46	8.48	7.91	8.29	7.865	8.155	8.155	8.085	8.305	8.675	8.495	9.165	7.945	8.255	7.615	7.885	9.17	9.25	7.515	10.005	7.92	7.82	8.15	8.51	8.135	8.465	8.155	7.885
CG15441:2	2L	8.68	8.14	8.19	8.31	7.71	7.51	7.595	7.905	8.365	8.055	8.35595	8.36405	7.925	7.915	7.805	7.875	7.84	7.98	8.03	8.39	8.21	8.29	8.17	8.23	8.375	8.405	7.455	7.985	8.07	8.29	7.51	7.43	8.575	8.905	9.41	9.65	8.095	7.865	9.405	9.755	7.86	7.94	8.85	8.77	9.095	9.145	9.1	9.42
CG32214:1	3L	7.735	7.645	7.51	8.33	7.12	6.78	6.615	7.125	6.805	7.235	7.35997	7.36003	7.445	7.555	6.89	6.95	5.675	6.225	7.205	7.355	8.23	8.07	8.195	7.985	7.645	7.835	6.6	6.56	6.735	6.065	10.57	10.09	7.465	7.655	11.115	10.685	7.96	7.8	6.91	7.25	7.345	7.355	6.5	6.86	8.27	7.31	7.785	9.495
CG3158:1	3R	9.06	8.82	8.025	8.155	8.44	8.34	8.55	8.05	8.19	8.23	8.4	7.88	8.765	9.315	8.885	8.275	8.35	8.17	7.835	7.445	8.445	7.895	8.31	7.99	7.945	7.455	7.135	6.885	6.54748	6.55252	8.23	7.89	8.415	7.205	8.825	7.555	7.31	7.95	6.81	7.23	8.165	8.195	8.45994	8.46006	8.745	8.955	8.44	8.1
CG14010:1	2L	8.44	8.86	8.205	8.515	8.26	8.1	7.975	8.365	8.195	7.965	8.41	8.11	7.82	7.9	7.625	7.355	7.135	6.285	7.745	7.715	8.01	8.71	7.945	7.875	7.925	7.875	8.05	7.89	7.645	8.015	7	7.6	8.11	7.67	6.525	6.615	7.685	7.915	8.955	8.925	8.2	8.38	8.5	7.56	8.43	7.99	9.07	8.65
CG6439:1	3R	10.03	9.55	10.345	10.695	9.985	10.215	9.77	9.51	9.43	9.51	10.2	9.8	10.915	10.605	9.545	9.535	10.675	10.325	9.895	9.825	9.15	9.81	9.8	10.12	10.635	10.805	9.99	10.51	10.08	9.84	10.185	10.075	10.095	9.805	12.245	12.875	9.315	9.385	9.535	9.965	9.645	9.195	11.035	10.925	10.455	10.725	9.67	9.43
CG13775:1	2L	7.915	8.165	7.375	8.305	8.1	7.82	7.615	7.205	7.615	7.705	7.12	6.98	8.05	7.45	7.75	8.13	6.775	6.505	7.5	7.58	7.835	8.025	7.06	8.64	7.52	7.26	6.445	6.175	7.285	6.955	7.385	7.535	6.96	7.56	6.58	6.28	7.155	7.345	6.605	6.295	7.81113	7.80887	7.48	7.92	8.22	8.34	8.525	7.895
CG6583:1	2L	8.66	8.98	9.29	9.07	9.335	9.705	9.64	9.96	9.56	9	10.3	10.26	9.47	9.11	9.155	9.525	9.595	9.185	9.32	9.44	8.855	9.045	8.805	9.035	9.29	9.07	10.19	10.09	9.225	9.455	8.44	8.24	9.46	9.08	9.855	9.905	8.22	8.78	9.47	9.45	9.41	9.23	13.155	13.405	10.47	9.63	8.85	9.17
CG14838:1	3L	8.8	8.1	7.45	7.79	6.675	6.865	9.01	8.63	8.27	8.69	9.54	9.58	8.965	9.255	9.25	9.65	8.655	8.845	8.105	8.195	9.02	9.2	8.255	7.905	8.97	8.21	7.81	8.01	7.555	8.265	8.475	6.545	8.385	7.955	5.305	5.955	7.395	8.185	8.5	8.4	9.605	8.955	7.095	6.865	7.77	7.17	7.405	7.735
CG31666:1	2L	8.065	7.715	8.505	8.055	8.615	9.045	8.69	8.81	9.58	9.08	7.575	7.205	10.655	11.085	8.42	8.4	9.51	9.55	8.225	7.475	8.175	8.085	8.045	8.115	8.525	7.415	7.415	7.105	8.055	8.025	9.17	9.15	8.385	7.855	9.115	9.665	8.36	8.58	7.745	8.035	7.85	6.81	6.84	7.12	7.115	7.765	8.05	7.45
CG3039:1	X	8.905	9.035	8.985	8.775	9.45	9.99	9.325	9.375	10.545	9.395	8.72	8.98	9.66735	9.67265	7.52	7.7	7.99	8.13	8.48	8.02	8.055	8.085	7.845	7.695	8.005	7.915	7.915	7.405	7.695	7.805	7.44	7.3	9.085	9.575	9.63	10.35	8.63	8.53	8	7.56	7.38	7.58	8.475	8.845	9.17	8.37	8.53	8.67
CG3039:2	X	7.89	7.67	7.15	7.27	6.72	6.92	6.995	7.085	7.085	7.155	7.415	7.585	7.74	7.64	6.8	6.82	6.75	6.79	6.805	6.395	8.68	7.94	8.195	7.445	7.74	7.54	6.18	6.2	6.95	6.65	7.105	6.595	7.045	7.095	9.245	9.455	7.85	7.87	7.445	7.535	8.095	8.425	8.205	8.875	8.21	8.13	7.57	7.45
CG4659:1	3L	6.865	7.395	6.94	6.08	10.76	9.28	10.92	10.36	8.39	7.87	7.105	7.275	8.685	8.395	NA	NA	6.075	4.705	9.135	7.465	9.96	9.78	8.645	8.355	10.065	10.055	6.805	6.355	NA	NA	6.575	6.025	8.37	7.37	6.54	5.48	9.985	8.995	6.085	6.315	6.47495	6.46505	6.55	6.05	8.31	8.09	10.175	8.485
CG4247:1	3R	8.575	9.885	10.115	9.745	9.605	9.215	9.515	9.685	10.765	10.855	8.96	8.58	11.135	11.045	9.105	9.115	9.37	8.71	9.72	8.68	8.485	8.855	9.045	8.575	8.155	7.985	8.54	9.16	8.355	8.425	9.145	9.355	9.38	8.78	8.63	9.19	10.375	9.885	8.23	8.43	9.685	9.655	9.26	9.38	8.155	8.165	9.14	8.2
CG3876:1	2L	9.655	10.545	11.26	11.32	8.455	7.505	8.42362	8.41638	8.455	8.265	8.865	9.795	7.755	7.505	8.105	8.455	8.93	8.77	8.685	8.795	8.895	8.685	8.315	8.185	10.565	11.415	10.445	10.495	10.09	10.21	8.9	9.04	10.73	9.65	8.36	8.4	7.71	7.57	8.615	8.905	8.08	7.86	14.505	14.775	11.62	11.78	11.545	12.295
CG31426:1	3R	10.325	10.255	10.445	10.635	10.73	10.79	11.375	11.865	10.39	10.51	12.52	12.6	10.485	10.195	10.55	10.81	10.275	10.165	10.355	10.365	10.2922	10.2878	10.02	10.28	10.44	10.48	10.78	10.82	10.015	9.965	9.155	9.605	9.1	9.28	12.575	12.345	9.99	9.57	10.765	10.455	9.78	10.12	14.71	15.05	11.45	10.61	11.675	12.285
CG10268:1	2L	8.15	8.01	9.705	10.115	8.93	8.77	9.01962	9.02038	9.73	9.67	8.345	8.335	10.06	9.72	8.54	8.6	9.4	9.52	9.14	9.08	8.01	9.17	8.12	8.04	7.605	7.615	8.175	7.725	8.745	8.975	8.515	9.265	9.105	9.015	8.375	8.765	10.0576	10.0624	7.925	7.795	8.66	7.54	7.015	7.425	7.79	8.21	8.5	7.74
CG9637:1	3R	9.235	9.265	9.205	9.315	8.72	8.36	8.675	8.205	8.9	8.1	8.71	9.01	8.6	9.02	8.825	8.615	9.7	10	10.21	10.17	9.85	10.05	9.795	10.145	10.665	11.155	11.205	11.315	9.845	10.075	9.975	10.225	9.97	10.47	12.325	13.295	10.065	10.515	10.19	9.95	8.105	8.095	13.785	13.755	11.585	11.595	12.915	13.185
CG17524:1	2R	8.19	8.87	9.08	8.68	8.675	8.285	9.405	8.475	9.125	9.195	10.82	9.8	8.845	8.495	8.47	8.67	9.53	9.49	9.935	8.665	9.515	8.505	8.87	9.09	9.04	8.58	9.13	8.87	9.095	8.745	9.255	9.365	9.275	9.345	10.03	9.83	8.215	7.985	9.12	9.58	8.39	8.23	7.78	8.5	8.195	8.385	8.515	7.705
CG33048:1	3L	7.84	7.94	8.47	8.89	7.55	8.21	8.16	8.38	8.325	7.895	8.9	8.96	8.325	8.055	8.9	9.3	8.855	8.565	9.22	8.12	9.18	8.58	8.795	9.125	9.055	8.945	9.24	9.34	8.96	8.46	10.11	9.39	8.38	7.74	8.15	8.31	8.005	7.575	8.32	8.1	7.9	7.16	7.455	8.205	8.475	8.805	8.54	8.66
CG13422:1	2R	7.695	7.925	6.415	6.085	6.98	7.1	7.565	7.295	7.975	8.185	7.195	7.345	8.365	7.775	7.555	7.705	7.71	7.95	7.63	7.43	7.955	8.085	7.66	7.48	6.545	7.415	5.02	5.36	6.895	7.185	7.09	6.47	7.935	8.125	7.515	7.205	8.025	7.875	7.05	6.65	6.595	7.285	7.065	6.775	7.51	7.53	7.83	8.09
CG9422:1	2R	8.45	8.43	8.17	7.93	8.97	9.15	8.875	8.805	8.575	8.225	9.07	8.93	8.82	8.48	7.985	7.895	7.7	7.92	8.19	8.77	8.14	8.4	8.41	8.55	7.91	8.19	9.22	9.18	7.96	8.56	8.27	8.87	7.61	7.81	9.895	9.505	8.05	8.01	8.335	7.565	7.915	8.345	7.405	7.335	8.21	8.15	8.77	8.53
CG12115:1	X	8.465	8.575	8.805	8.455	8.24	8.4	8.56	8.12	8.315	8.145	8.16	7.7	6.79	7.35	8.405	8.555	7.585	8.395	8.7	9.46	8.12	8.38	7.795	8.505	8.16	8.72	9.47	9.53	8.815	9.245	7.385	7.575	8.42	8.24	7.48	7.76	8.63	9.03	7.68	7.84	8.34	8.04	10.055	9.885	8.645	8.795	8.835	9.065
CG14949:1	3L	8.965	7.595	7.97	7.71	7.95	6.99	7.855	7.725	8.44	8.48	7.04771	7.05229	7.48	8	7.585	8.135	7.525	7.935	7.515	7.845	8.065	8.035	8.015	7.825	7.74	8.1	7.88	7.84	7.625	8.255	6.565	6.415	7.905	7.515	5.885	6.515	6.65	7.97	7.73	7.93	7.705	8.595	7.985	7.735	7.775	8.165	7.64	7.6
CG3632:1	X	8.44	7.96	8.095	8.445	8.03	8.45	7.73	7.55	8.495	8.005	8.265	8.815	10.275	10.605	6.86	6.94	8.895	8.345	8.93	8.65	8.635	8.545	9.53	9.63	9.46	9.44	10.265	10.155	9.065	8.855	9.55	8.61	9.99	10.89	8.705	8.715	8.475	8.425	8.47	8.45	8.985	9.235	10.175	10.585	10.94	10.64	9.045	8.395
CG3632:2	X	8.21	7.73	6.895	7.085	6.27	5.79	7.73	7.45	8.06	7.22	7.515	7.725	8.615	8.925	7.485	7.315	7.395	7.865	7.54	7.58	7.985	8.215	7.975	7.625	8.065	7.695	7.58	6.86	7.145	6.975	6.8	6.64	7.56	7.26	6.13	5.91	7.87	8.39	7.065	7.215	8.47	8.59	7.12	6.98	8.55	8.11	7.955	8.205
CG2617:1	2L	11.41	11.27	11.055	10.905	10.75	10.53	10.665	10.715	9.88	10.26	11.715	11.905	10.8	10.94	12.27	11.89	12.155	11.945	10.19	10.51	11.83	11.87	10.62	10.32	11.965	12.355	12.365	12.195	9.955	10.565	10.675	10.545	10.345	10.195	10.62	10.96	10.245	10.115	12.17	12.25	13.115	12.865	14.2389	14.2411	12.715	12.705	8.625	8.675
CG14122:1	3L	7.59	7.61	7.03737	7.04263	7.42	8	7.495	8.445	7.325	7.215	7.775	8.025	7.94	7.64	6.955	7.145	6.735	5.785	7.25	7.57	8.065	7.955	8.26	7.84	7.04	7	7.545	7.375	6.005	6.255	6.425	6.655	7.015	7.365	6.49	6.87	7.045	7.535	7.625	7.695	7.56	7.76	6.84	6.86	7.475	7.385	7.765	7.995
CG9728:1	3R	8	8.1	5.95	5.99	6.56	5.82	7.09	7.49	7.885	8.375	7.41	7.39	7.825	8.015	8.045	8.095	6.905	7.855	7.04	7.64	8.145	8.175	8.16	7.74	7.135	7.045	6.105	6.715	7.415	7.765	6.71	6.95	7.265	7.335	5.37	5.63	7.645	7.775	7.8	8.1	11.13	10.39	6.86	6.88	7.49	7.65	8.1	8
CG31763:1	2L	9.765	9.655	10.59	10.55	9.59	9.07	9.585	10.275	9.16	9.38	11.0672	11.0728	8.595	8.585	9.795	10.365	9.745	10.855	9.905	10.355	9.06	10.44	9.525	9.475	9.875	10.105	11.14	11.2	10.13	10.31	9.095	9.185	9.275	9.445	11.17	11.39	9.64	9.78	10.205	10.835	8.765	10.895	11.715	11.905	9.705	10.455	10.71	10.41
CG17522:1	2R	7.84	7.32	7.86	7.26	7.34	6.88	7.63	7.85	8.47	7.55	7.875	7.405	7.98	8.26	10.545	10.675	7.3	6.88	7.365	7.775	7.965	7.955	7.605	7.535	7.975	8.005	9.62	11.1	7.18	7.86	7.23	7.07	7.84	7.5	7.4	7.2	7.795	7.645	8.1	8.94	7.29	7.35	7.26	7.06	7.545	7.595	8.335	7.525
CG8208:1	3R	9.01	8.95	8.975	9.645	8.88	8.74	9.07	8.61	8.92	8.84	9.705	9.795	8.9	9.18	8.595	8.445	8.82	9.34	8.795	9.065	8.325	8.615	8.83	9.33	9.73	9.47	12.33	12.19	11.065	11.115	8.18	8.64	8.355	8.785	7.685	8.515	8.48	8.74	10.015	9.765	8.425	8.535	14.755	14.685	12.7	12.82	9.65	9.85
CG8208:2	3R	9.625	9.875	10.66	11.12	9.795	10.065	9.19	9.45	9.63	9.47	10.255	10.205	10.015	9.965	9.165	9.395	9.635	9.645	9.76	9.88	8.78	8.98	10.165	10.075	5.99	5.65	12.77	12.55	10.565	10.455	9.285	9.255	9.56	9.5	11.35	11.37	9.295	9.405	9.435	9.165	8.285	8.035	13.195	13.145	11.805	11.595	11.63	12.09
CG8134:1	X	7.785	8.135	8.065	7.735	8.425	8.515	7.995	8.405	8.435	8.885	7.25	7.29	8.145	8.175	8.255	8.145	6.34	6.7	7.615	8.065	7.89	8.29	7.835	8.365	7.62	7.76	7.33	6.43	7.38376	7.37624	7.325	6.935	7.725	7.195	7.125	7.555	7.945	7.895	8.29	8.23	7.765	7.715	7.285	7.875	7.915	8.125	8.095	8.425
CG14070:1	2L	9.23	9.33	10.285	10.275	10.095	9.485	10.08	9.66	8.38	8.58	11.6	11.1	8.49	7.93	10.495	10.745	9.945	9.835	10.74	10.34	9.89	10.15	10.44	10.64	10.985	11.055	12.8	12.64	10.725	10.555	9.655	9.245	9.77709	9.78291	13.07	13.27	10.39	10.55	10.35	10.61	9.885	9.955	15.74	15.62	13.035	13.025	9.15	9.61
CG30110:1	2R	7.62	7.8	6.875	6.885	6.26	6.6	6.865	6.975	7.96	8.64	7.78	7.7	7.585	7.715	7.735	8.725	7.76	7.68	6.94	6.92	8.34	8.16	7.8	8.76	7.315	7.245	5.49855	5.50145	5.82042	5.81958	6.88	6.56	7.715	7.625	5.345	5.835	7.08	7.12	7.825	8.255	9.94	9.36	6.05	6.39	7.045	7.195	7.205	7.175
CG11345:1	3L	7.925	7.575	8.69	8.61	8.21	7.89	8.795	7.725	7.03	6.69	7.595	7.445	6.91	7.89	7.34	7.3	6.705	6.515	7.205	6.895	8.89	9.05	8.485	9.275	8.64	8.58	6.88	6.18	8.805	8.215	9.625	9.195	8.375	8.065	9.06	8.72	8.305	8.155	6.975	7.765	7.545	6.375	12.345	12.535	9.665	9.535	8.355	8.825
CG11053:1	2L	7.36	7.96	6.91	7.07	6.93	6.97	7.01	7.29	7.34	7.54	6.39	6.47	7.675	7.785	6.69	6.89	6.005	5.895	6.495	6.085	8.005	8.115	7.655	7.565	6.48	6.5	9.28	8.4	6.09	5.45	6.68	6.12	5.98	6.42	6.035	6.125	7.485	7.415	7.91473	7.90527	7.765	7.715	7	6.88	7.375	7.405	7.32	6.98
CG1979:1	3R	7.66	8.08	7.155	7.565	7.485	7.275	7.575	8.025	8.115	7.805	7.695	7.605	7.725	7.915	7.96	8.9	8.955	9.205	7.815	8.045	7.7	8.4	8.02	8.32	6.805	7.015	6.58	7.1	7.81	7.95	8.435	8.145	8.925	8.995	6.955	7.885	9.185	9.695	8.1	8.58	8.775	7.645	7.49	7.21	7.27	7.49	7.97	8.99
CG7266:1	3L	7.815	7.885	8.125	8.495	8.255	8.585	8.455	9.105	7.75	8.11	10.605	10.135	7.575	7.945	7.86	8.18	10.31	10.79	9.09	10.03	8.92	9.74	8.815	9.105	8.11	8.47	8.18	8.48	9.015	9.125	9.96	10.38	9.685	10.055	12.61	12.47	8.99	10.77	9.53	9.83	7.835	7.525	8.715	8.725	7.02	8.42	8.465	8.655
CG7266:2	3L	8.115	8.205	7.34	7.6	6.56	6.52	6.895	7.685	8.23	8.69	7.56	7.4	9.49	8.97	7.285	7.055	6.49	6.13	6.915	6.765	8.21	7.95	7.995	8.225	7.405	8.055	7.115	6.625	7.61	7.45	9.68	9.34	11.165	10.375	9.54	9.38	7.33	6.99	7.485	7.375	9.615	9.865	7.005	7.175	7.03	7.31	7.575	7.825
CG4141:1	3R	8.04	8.34	7.73	8.65	8.425	8.615	8.87	7.59	7.995	7.665	7.935	7.765	8.36	8.82	8.145	7.715	7.73	7.53	7.84	7.94	8.325	8.635	8.805	8.455	7.96	7.66	6.745	6.875	7.295	7.565	6.495	6.885	7.32	7.3	6.9	8.28	8.55	8.31	7.65	7.69	7.565	7.475	7.15	7.17	8.655	8.245	7.93	7.85
CG12625:1	X	7.95	8.13	7.625	8.255	6.17	6.03	6.64	6.92	7.595	8.045	7.08	7.06	7.16	6.94	9.43	8.85	6.995	7.905	6.94	7.62	7.715	8.345	7.98	7.68	8.135	8.085	7.15	7.25	7.91	8.29	7.3	7.32	7.54	8.96	6.615	6.125	8.015	8.485	7.85	7.61	7.63	7.67	9.78	8.72	8.415	8.725	8.28	8
CG3652:1	2L	9.495	9.525	9.81	9.99	9.88	10.14	11.04	11.06	9.71	9.59	11.13	11.45	9.325	9.235	9.94	9.84	9.81	10.11	10.03	10.57	10.005	9.715	8.685	8.655	8.3	8.68	8.3	8.5	8.94	9.28	8.985	9.215	9.12	9.7	12.78	12.68	10.265	10.455	10.03	9.81	8.295	8.785	8.58	8.76	8.55	8.27	9.57	9.35
CG17176:1	2L	8.905	8.855	8.125	7.815	7.21	6.83	7.84	8.02	7.615	7.685	7.865	9.015	7.645	7.395	8.995	9.045	9.4	8.94	8.17	8.11	8.875	8.585	8.185	8.415	8.665	8.215	7.205	7.835	8.19	8.45	8.015	8.045	9.375	9.765	10.01	10.05	8.455	8.145	9.345	9.295	11.405	11.855	9.385	8.155	8.75	7.71	7.94	8.12
CG30171:1	2R	8.13	7.89	7.46	8	6.83	6.97	7.36	7.72	7.975	7.905	6.775	7.025	7.65	7.95	7.45	7.77	7.225	8.155	6.975	7.005	8.165	7.975	7.43	7.89	6.99	7.21	5.945	6.275	6.795	7.345	6.455	6.685	7.295	7.505	8.93	7.75	7.34	7.94	7.9	7.68	7.725	7.475	8.01	7.83	7.905	8.335	8	8.46
CG30415:1	2R	9.94	9.58	9.92	9.62	10.25	10.09	10.02	9.98	9.945	10.075	7.33	7.47	13.36	12.66	8.88	8.52	10.8	10.7	10.015	10.705	10.99	10.31	12.065	11.615	10.61	10.65	11.51	11.49	9.64	9.88	9.485	8.555	10.41	9.59	9.905	9.815	9.97	9.43	10	10.4	7.65	8.45	11.3	11.84	10.925	11.515	10.905	10.455
CG3221:1	2R	12.2	11.66	12.1	11.88	11.46	11.36	11.8646	11.8554	10.98	10.64	12.065	11.835	12.255	12.105	11.475	11.505	12.525	12.535	10.14	10.02	11.86	11.48	10.355	10.405	10.865	10.855	10.445	10.615	9.975	10.045	10.975	10.805	10.655	10.025	12.33	12.31	10.155	10.165	11.26	11.04	12.52	12.36	10.385	10.375	9.915	10.165	9.095	9.045
CG17446:1	X	8.34	8.66	9.085	8.795	8.54	8.34	8.095	7.865	8.545	8.435	7.43	7.69	9.89	10.19	8.255	8.425	8.72	8.8	7.83	8.31	8.325	8.115	8.335	7.925	7.58	7.06	6.24	6.34	7.55	8.15	8.3	8.28	7.835	7.505	7.605	8.095	7.88	7.98	8.035	8.585	8.06	8.1	6.9	7.86	7.38	7.84	7.81	8.07
CG14372:1	3R	8.065	7.995	7.205	7.775	7.045	6.475	6.965	8.015	NA	NA	7.16	8.86	7.355	7.765	6.505	6.435	6.72	7.46	6.99	7.05	7.93	8.29	7.785	7.375	7.14	7	5.2	6.48	5.915	6.345	7.475	8.925	7.8	7.88	8.11	7.79	7.41	7.53	6.58	7.76	8.11	8.75	6.73	7.45	7.55	7.89	7.83	8.35
CG8693:1	2R	9.42	9.36	10.195	10.385	9.97	9.99	9.655	9.525	9.715	9.705	10.595	10.765	9.36	9.28	9.82	9.74	8.945	9.315	10.145	10.095	9.125	9.875	10.155	9.625	10.745	10.495	11.25	10.91	10.22	10.14	9.42	9.74	9.17	9.07	8.915	8.925	9.515	9.265	10.065	10.315	9.29	9.09	15.26	15.48	12.275	12.225	13.245	13.015
CG3480:1	X	9.735	9.985	9.745	10.295	9.24	9.1	9.24	9.34	7.875	8.105	10.395	10.285	7.975	8.185	9.215	9.505	9.275	9.325	9.135	9.125	9.06	9.3	8.965	9.075	9.565	9.515	10.335	10.105	9.705	10.175	8.65	8.77	8.28	8.2	9.06	9.56	8.735	8.585	9.96	9.42	8.53	8.61	9.15463	9.14537	9.565	9.515	9.56	9.72
CG2530:1	3R	7.605	7.735	7.55	7.53	6.095	5.785	7.81	7.61	7.765	8.215	7.58	7.1	7.935	7.725	7.235	7.885	6.94	7.34	7.1	6.76	8.115	7.585	7.85	7.81	7.255	7.065	6.485	6.775	6.805	7.255	8.81	7.99	10.24	10.12	7.22	7.3	7.71	7.47	6.41	6.39	7.84	8.54	7.02	6.96	7.745	7.635	7.69	7.93
CG5499:1	3R	9.42	9.98	7.275	7.085	6.41	6.57	9.56	9.58	10.165	9.755	10.45	10.83	9	9.46	9.62	9.76	8.935	8.425	9.38	9.22	9.2	9.1	8.165	8.215	7.625	7.555	7.2	7.26	8.435	8.525	8.77	8.59	8.62	9.36	8.585	8.375	8.065	7.515	11.76	12.22	8.235	7.925	6.805	7.555	8.025	8.055	10.36	8.74
CG30466:1	2R	8.95	9.25	9.62	9.08	9.455	8.965	9.67	9.23	8.84	9.06	8.74	7.9	9.935	9.865	9.265	9.315	10	9.74	8.86	8.1	8.935	8.585	8.665	8.415	8.465	7.235	7.32	7	7.865	8.015	9.115	9.125	9.54	9.64	9.68	9.94	9.705	9.655	8.01	7.89	10.665	10.395	7.12	6.52	7.575	7.525	7.63	7.67
CG12653:1	X	8.175	8.325	8.435	7.825	8.375	8.425	8.935	9.225	8.93	8.45	8.145	7.635	8.75	8.55	7.67	7.79	8.67	8.69	8.365	8.435	7.76	8.54	7.86	8.06	7.01	7.39	6.875	7.305	8.02	8.34	7.03	7.83	7.615	7.625	9.52	9.5	7.25	7.25	8.32	8.06	NA	NA	7.735	8.205	7.955	7.985	8.9	8.16
CG2702:1	3R	7.355	8.165	6.515	6.825	8.92	9.06	7.305	6.815	7.965	7.795	6.835	6.265	8.455	8.625	7.185	7.835	6.3	6.78	6.55	6.67	7.68	8.28	8.08	7.62	6.15	6.39	7.605	7.775	6.275	6.345	5.855	5.865	7.07	7.53	7.455	7.185	7.38	7.32	7.51	7.73	7.655	8.145	6.355	6.785	7.35	7.01	7.475	8.125
CG32334:1	3L	10.225	9.515	10.935	11.405	9.43	9.91	10.235	10.045	9.275	9.205	10.215	9.505	9.52	9.74	10.035	9.785	10.015	10.305	10.7003	10.6997	10.425	10.775	10.36	10.8	11.485	11.595	14.08	14.34	13.29	13.15	9.505	10.095	10.365	10.735	10	10.52	15.02	14.74	11.06	11.2	9.325	9.195	15.74	15.48	12.57	12.59	11.99	11.49
CG1692:1	X	8.255	8.485	8.17	8.05	6.465	6.635	7.1	6.86	7.98	8	7.95	7.39	7.375	7.665	7.905	7.155	7.465	7.395	7.445	6.735	8.095	7.865	8.035	7.945	7.69	7.91	7.09	7.07	7.42	6.8	8.525	8.695	7.82	7.24	9.835	9.265	7.84	7.94	7.16	7.3	7.575	7.865	7.885	7.595	8.1	8.58	7.46	7.66
CG15697:1	3R	10.655	10.125	10.495	9.585	10.1	9.48	11.1087	11.1113	10.095	9.505	10.66	10.86	10.16	10.04	10.33	10.39	10.49	10.75	10.4	10.34	9.99	10.09	10.44	9.9	9.56	9.58	9.86	10.02	9.575	9.625	8.585	8.635	9.055	9.185	11.155	11.225	NA	NA	8.815	8.445	8.985	8.495	9.495	9.825	10.44	10.32	10.045	9.375
CG11848:1	3R	7.99	8.69	7.185	6.395	7.675	7.845	7.6	7.42	7.925	7.615	7.915	7.505	8.13	8.35	7.29	7.65	7.42	7.14	7.06	6.46	7.91	8.51	7.955	7.985	7.48	8.08	6.36	6.52	7.59	7.67	7.395	7.005	7.365	7.795	6.525	8.015	7.24	7.38	6.395	7.005	8.145	8.195	6.92	7.08	7.425	7.995	8.3	7.72
CG30393:1	2R	8.75	8.51	8.985	9.015	9.265	8.575	9.645	8.755	7.36	6.76	11.32	11.08	8.115	7.825	10.06	10.26	10	9.74	9.91	9.03	9.125	9.055	8.97	8.99	9.125	8.795	8.885	9.115	9.485	9.115	10.27	9.79	10.05	9.99	13.985	14.135	11.04	11.16	10.555	10.625	9.475	9.425	9.705	9.555	9.64	9.18	8.3	8.26
CG8651:1	3R	9.215	9.065	8.43	8.91	9.035	9.465	9.115	9.105	9.17	9.27	9.02	8.78	8.535	8.485	9.115	8.925	8.81	9.31	8.875	9.045	8.35	8.57	8.565	9.495	9.5	10.28	9.765	10.015	9.395	9.485	8.92	8.58	8.895	8.845	7.63	8.11	9.18	9.68	10.07	9.75	9.335	9.805	10.32	10.52	10.18	10	9.335	9.825
CG30379:1	2R	9.185	9.695	9.71	9.35	9.545	9.115	8.225	8.635	8.54	8.96	8.08	7.94	9.36	9.64	8.865	9.075	9.14	8.9	9.55	9.39	9.31	9.11	9.735	9.845	9.665	9.915	10.11	10.05	9.265	8.515	9.51	9.65	9.235	9.185	7.775	7.685	9.67	9.39	9.395	9.505	9.525	8.935	10.47	10.21	9.435	10.405	11.95	11.91
CG17876:1	2R	8.97	8.77	8.86	9.14	8.74	8.96	8.61	8.59	8.83	8.89	8.405	8.475	8.375	8.525	7.995	8.125	8.09	7.99	8.115	8.785	8.385	8.695	8.815	9.405	9.085	9.495	9.9	10.06	9.12	9.38	8.155	8.625	8.16	8.1	6.615	7.205	7.805	7.795	8.81	8.43	8.595	8.505	12.87	12.85	10.235	10.225	12.015	12.025
CG33188:1	3R	9.565	9.055	10.18	9.88	9.88	9.54	9.66	10.2	10.61	10.41	10.17	10.67	10.895	10.925	9.68	8.94	10.745	10.535	9.71622	9.72378	8.795	8.585	8.68867	8.69133	7.795	7.885	10.065	9.995	9.41	9.59	8.805	8.775	9.15815	9.16185	10.055	10.185	9.4	9.72	7.60472	7.59528	10.205	9.995	8.02245	8.01755	8.24	7.8	8.445	8.255
CG13366:1	X	7.9	8.52	9.105	8.635	8.115	8.105	8.425	9.175	9.295	9.225	9.085	8.155	9.31	8.07	8.075	8.045	8.115	8.025	8.655	8.345	8.675	8.945	8.715	8.765	8.67	8.69	8.71	8.99	8.21	8.07	7.335	7.525	7.76	7.4	10.17	10.27	8.81	8.67	NA	NA	9.44	9.3	9.425	9.515	8.96	9.06	8.135	7.825
CG9162:1	2L	8.805	8.735	8.18574	8.19426	7.615	8.485	7.94	7.82	7.58	7.52	8.69	9.01	7.495	7.805	7.685	7.835	8.31	8.19	8.12	7.96	8.11	8.95	8.105	8.155	8.325	8.455	10.75	10.65	8.54	8.5	6.655	6.485	7.255	7.645	5.78	5.66	8.235	8.425	8.76	8.56	8.32	8.62	9.725	10.775	9.195	8.885	8.755	8.025
CG31323:1	3R	7.645	7.635	7.065	7.595	6.81	6.51	6.99	7.65	6.11	5.65	8.74	6.66	7.62	7.44	7.39	8.41	6.025	7.215	6.055	6.245	7.82	8.26	7.9	7.44	6.105	6.495	7.285	6.095	6.31	6.67	6.975	6.465	7.02	7.6	6.38	6.12	7.34	7.28	7.485	7.655	6.995	7.365	6.785	5.575	7.25	7.37	7.42	7.02
CG11456:1	3L	7.885	7.895	8.875	8.705	8.995	9.085	9.03	8.93	9.775	9.665	8.585	8.715	9.64	9.42	8.445	8.395	8.48	8.7	8.58	8.54	8.235	8.365	8.18	8.36	7.39	7.63	7.39	7.73	7.66	8.18	7.185	6.995	7.76	7.72	6.425	6.655	8.805	8.675	7.965	7.995	9.1	9.28	8.015	8.405	7.66	7.64	8.625	8.275
CG31775:1	2L	10.735	11.125	13.2463	13.2537	12.595	12.305	12.415	12.045	12.86	12.42	13.155	12.865	12.685	12.095	12.375	12.245	12.575	12.725	13.42	12.56	11.23	10.45	11.055	10.645	10.815	10.365	12.12	12.16	11.835	11.385	12.96	12.78	11.52	11.32	15.665	15.835	12.26	12.2	11.39	11.27	9.915	9.565	12.45	12.91	11.065	11.775	12.825	10.775
CG13924:1	3L	8.02	7.92	7.83	7.41	7.175	6.665	7.63452	7.62548	8.06	8.46	8.155	8.725	8.005	7.715	8.345	8.755	7.64	7.5	7.76	8.06	8.1	7.94	8.04	8.42	7.85	7.59	7.82	7.46	8.235	8.545	7.19	7.37	7.275	8.305	6.905	6.595	8.065	8.035	8.525	8.495	7.405	7.315	7.72	7.66	8.095	8.105	8.12	8.32
CG9050:1	2L	8.305	8.315	8.94	8.74	7.885	8.195	8.435	8.805	8.075	7.845	8.685	8.515	7.915	8.165	8.11	8.43	8.175	8.525	8.315	8.225	8.365	8.595	8.475	8.265	8.475	8.625	7.41	7.87	8.255	8.585	6.925	7.155	7.665	8.855	6.65	7.01	8.275	9.085	9.03	8.77	8.305	8.555	10.52	10.6	8.91	8.57	8.88	9.24
CG3294:1	2L	8.06	8.16	8.915	8.985	8.75	8.59	8.405	7.895	8.81	8.63	6.995	6.985	9.515	9.765	8.205	7.935	8.215	8.745	8.235	8.125	8.21	8.07	7.83	7.97	7.26	7.06	7.3	6.76	7.865	7.295	6.995	7.625	9.095	9.445	7.175	7.245	8.72	8.64	7.805	7.455	7.47	7.53	6.94	6.68	7.24	7.2	7.865	8.035
CG13652:1	3R	8.145	8.135	7.92	8.14	8.67	8.49	8.645	8.655	10.36	9.98	7.995	7.945	8.74	6.74	7.59	7.99	7	6.64	8.1	8.98	7.95	8.01	10.125	9.035	7.41	7.35	9.415	9.265	7.285	7.935	8.35	7.69	8.37	8.71	6.465	6.595	9.165	9.475	9.18053	9.17947	8.85	9.25	9.755	8.925	10.72	8.98	8.7	8.98
CG14483:1	2R	8.17	8.45	9.42	9.08	9.62	9.04	9.715	9.445	10.8	10.72	9.83	9.05	10.435	9.705	9.4	9.32	10.285	9.295	9.38	8.86	9.25	8.67	9.14	8.92	8.485	7.235	8.62	8.54	8.45	8.15	9.265	9.055	9.785	9.955	10.48	10.78	10.985	10.975	8.785	8.595	9.855	9.965	8.465	8.675	8.035	7.845	8.91	8.49
CG32297:1	3L	8.56	8.46	8.54	8.44	8.64	8.46	8.675	7.525	7.27	8.13	7.695	7.625	8.435	8.525	8.785	8.895	8.245	7.715	8.645	8.855	8.375	8.045	9.575	8.985	8.715	7.865	8.01	8.15	8.345	7.755	9.45	8.85	7.955	8.365	7.475	6.925	8.115	7.985	8.33	7.99	8.525	8.195	8.47	8.21	8.265	8.575	8.13	8.41
CG10572:1	3L	8.92	8.78	8.1	8.08	8.555	8.485	8.45	8.35	8.985	8.775	8.455	8.645	9.065	8.915	8.625	8.695	8.235	7.925	8.26	8.5	8.395	8.405	8.085	8.055	8.085	8.255	8.7	9.16	8.205	8.675	6.935	7.565	8.08	7.62	6.83	7.19	8.545	8.635	8.875	8.905	7.775	7.865	8.485	8.095	8.26	8.58	8.415	8.705
CG15638:1	2L	7.845	8.295	8.095	8.105	7.32	7.3	7.375	6.905	6.9	7.4	8.02	7.7	7.76	8.16	8.445	8.995	10.08	9.92	8.865	8.575	8.55	8.45	8.445	8.895	7.14	7.02	7.405	7.495	8.28	8.22	9.77	9.83	8.87	8.83	10.32	10.24	9.93	10.83	7.825	7.675	8.13	7.67	8.02	7.2	7.965	8.215	8.12	7.68
CG33201:1	3R	8.805	8.775	9.345	8.955	8.71	8.49	8.93	8.89	8.93	8.11	8.125	8.395	8.505	8.395	8.44	8.92	7.965	8.395	8.46	8.96	8.31	8.63	8.205	8.075	8.305	8.195	8.605	8.355	8.23	8.65	6.9	7.44	8.115	8.385	7.65	8.01	8.79	9.69	8.84	8.62	8.44	8.26	14.15	14.19	11.225	9.595	8.265	8.335
CG1082:1	3R	8.2	7.68	7.93	8.53	8.31	8.13	7.8	7.72	7.865	7.835	7.8	7.76	7.88	7.46	7.075	7.985	7.42	7.84	8.02	7.42	8.02	7.76	7.86	8.54	8.035	7.985	10.775	10.665	8.405	7.975	6.555	7.485	7.96	8.54	8.485	8.935	7.65	7.85	NA	NA	7.615	7.905	9.545	10.035	8.85	8.57	8.235	8.285
CG4546:1	3R	8.4	8.92	9.605	10.095	10.015	9.065	9.355	8.565	8.2	9.04	10.405	10.975	9.265	9.755	9.535	9.365	10.945	10.475	10.26	9.08	8.955	9.185	9.015	9.485	9.28	8.8	9.75	10.21	9.74	9.26	10.755	11.105	10.75	10.13	13.955	14.045	9.45	9.23	9.97	10.19	9.265	8.115	7.905	7.795	8.18	8.16	7.99	7.67
CG17268:1	3R	8.48	8.86	8.26	8.32	8.81	8.15	8.395	8.645	7.47	7.29	10.34	10.58	7.765	7.035	9.3	9.7	10.965	10.735	10.07	9.39	8.44	8.84	8.625	9.035	9.455	8.945	9.855	10.045	9.14	9.1	9.045	9.175	9.455	9.405	11.185	11.115	10.59	11.01	8.005	8.435	8.83	9.23	9.13	8.23	8.37885	8.38115	7.93	8.73
CG4421:1	3R	8.915	9.145	9.35	8.91	8.52	8.84	8.135	8.185	8.565	8.515	8.495	7.985	7.955	7.725	7.845	8.315	8.19	8.71	8.335	8.425	7.87	8.45	8.115	8.345	8.115	7.785	7.755	8.105	7.985	8.435	6.73	6.75	7.625	7.635	6.49	6.97	8.165	7.575	6.995	7.545	7.565	7.235	9.325	10.115	8.32	9.28	8.805	8.995
CG32494:1	X	7.97	7.89	7.23	8.81	7.485	7.175	7.455	8.285	8.21	8.33	8.125	8.755	7.645	8.255	7.795	8.225	7.185	7.575	6.87	8.07	7.96	8.54	7.985	8.255	6.98	7.04	5.685	6.415	6.655	7.625	7.035	7.065	7.08	7.22	6.33	6.51	8.265	9.635	8.23	8.49	7.97	8.15	6.97	7.15	7.53	7.47	8.015	8.225
CG4899:1	3L	7.605	8.055	6.225	7.135	6.755	7.225	6.805	6.715	7.945	7.995	8.06	9	7.955	8.665	6.89	6.67	8.15	7.99	7.93	8.01	8.04	8.1	7.215	8.605	7.98	7.44	6.295	7.625	7.805	8.215	6.27	6.23	7.575	7.585	6.915	7.105	10.205	10.375	7.855	7.305	8.06	8.6	9.005	8.715	7.835	7.985	8.185	8.615
CG13511:1	2R	7.68857	7.69143	7.045	7.495	6.85	7.27	7.645	6.635	7.61	7.87	6.88	6.78	7.025	8.375	7.07	6.87	6.155	6.765	6.445	7.295	8.315	8.345	8.37	8.53	6.66	6.88	5.655	5.445	6.005	6.455	7.145	7.275	7.365	7.335	5.515	5.785	6.875	7.045	7.335	6.685	7.67	7.81	6.635	6.805	7.255	7.125	7.99	7.55
CG9134:1	3L	7.62	8.68	7.585	7.175	6.84443	6.83557	8.13	7.65	7.29	7.59	7.555	6.985	7.785	7.175	7.73	8.35	6.95	7.05	7.955	7.605	7.695	8.385	8.765	8.495	8.44	7.96	8.31	8.03	7.885	6.595	9.84	9	8.46	7.92	9.555	8.245	8.435	8.445	8.445	8.315	7.625	7.675	6.975	6.885	8.53	7.57	8.06	8.02
CG7758:1	3L	9.215	9.305	9.515	9.545	8.88	9.02	9.12609	9.13391	9.27	8.99	7.855	8.125	10.37	10.29	8.96	8.08	9.535	9.545	8.54	8.5	8.93	8.53	9.15	9.41	9.265	9.535	8.055	9.105	9.115	8.785	10.405	10.515	9.565	9.415	11.555	11.385	8.705	8.215	8.915	8.505	9.22	9.3	10.405	10.295	9.93	9.35	8.46	8.36
CG12841:1	2R	7.405	7.775	8.13	8.19	4.485	6.395	5.675	6.565	NA	NA	9.5	8.84	7.62	7.86	8.015	7.845	8.655	7.865	8.48	7.18	8.495	7.845	7.935	8.165	7.635	7.445	10.385	9.975	7.56	5.36	9.445	9.055	11.94	11.44	10.515	10.465	10.01	9.93	NA	NA	9.27	8.27	6.6	6.44	7.84	7.52	7.59	7.47
CG3533:1	2R	9.73	9.31	11.42	11.52	9.335	9.285	9.105	9.235	9.585	9.495	11.045	10.615	9.835	9.505	9.64	9.84	9.655	10.245	9.935	9.685	9.65	10.03	9.77	9.51	9.42	9.54	9.86	9.6	9.645	9.415	8.495	7.885	8.615	8.545	8.895	9.025	8.915	8.845	9.695	9.745	9.97	10.09	15.335	15.425	10.92	10.6	10.695	11.145
CG1076:1	3R	10.155	10.005	10.66	10.64	10.7566	10.7634	11.045	10.955	10.85	10.55	12.21	12.05	11.1239	11.1161	11.125	11.455	11.535	11.305	11.2	10.98	11.309	11.311	11.18	10.84	11.18	10.2	11.265	11.435	10.76	10.46	11.2	11.06	11.015	10.525	13.525	13.515	9.945	9.895	11.535	11.345	11.09	10.95	10.805	10.415	10.72	10.44	9.68	9.26
CG3915:1	2R	8.34	7.76	8.02	7.82	8.59	8.45	8.26	7.4	8.53	8.79	8.84	8.3	7.985	8.115	7.93	7.83	8.865	7.715	8.68	8.64	8.635	8.445	8.22	8.28	8.525	8.955	8.525	8.335	8.44	8.4	7.05	6.07	8.595	8.185	6.525	7.375	7.47	7.01	8.275	8.245	7.905	7.695	8.045	7.515	8.435	8.185	8.325	8.275
CG3915:2	2R	8.44	7.88	7.86	7.72	8.5	8.7	8.35	8.39	8.085	7.935	7.615	7.625	8.49	7.49	7.855	7.965	7.655	6.865	8.145	8.255	8.615	7.805	8.515	8.685	8	8.22	8.035	8.445	7.58	7.54	7.075	7.085	9.055	8.945	8.47	8.85	8.575	8.885	8.835	8.565	8.31	8.55	8.66	8.46	8.09	8.35	8.7	8.74
CG5835:1	3R	9.235	9.405	9.235	9.445	8.845	8.695	9.045	9.155	9.125	9.115	9.765	9.515	8.65	8.91	9.09	9.21	8.93	8.99	9.015	9.605	8.815	8.685	8.475	8.565	9.185	9.335	7.47	9.13	9.38	9.66	7.875	7.945	8.245	8.895	7.35	8.01	8.815	9.005	9.125	9.175	8.86	8.52	8.87	9.17	7.59	7.91	8.99	8.67
CG17197:1	3R	8.37	7.83	8.74	8.32	8.17	8.55	8.3	7.3	7.615	8.525	7.925	7.115	8.42	8.46	8.625	7.895	9.21	8.69	8.815	8.125	8.865	8.255	8.635	8.325	8.995	8.665	8.175	8.065	8.695	8.345	9.84	9.16	9.23	8.35	10.195	10.245	9.52	9.58	7.23	7.51	8.6	8.2	8.965	8.995	9.255	8.685	8.195	8.085
CG1464:1	4	7.935	8.005	7.58	7.46	7.52	7.78	7.705	7.415	7.685	7.935	7.46	7.16	7.705	7.875	7.215	7.525	7.185	7.295	6.79	7.29	7.655	7.865	7.935	8.265	7.285	7.695	6.775	6.985	6.64	6.5	6.575	6.525	6.195	6.225	5.61	5.85	7.835	7.985	7.795	8.325	8.365	8.915	6.77	7.13	7.97	8.11	7.92	8
CG13650:1	3R	9.685	8.835	9.75	9.43	9.31	9.41	9.335	9.405	9.065	8.535	7.71	7.49	8.795	8.585	9.255	9.045	9.245	9.175	9.71	9.63	9.255	9.465	9.005	9.955	9.825	9.375	9.98	10.22	10.275	10.045	9.88	10.12	9.66	9.36	8.93	9.75	9.595	9.925	8.5	8.66	8.69	8.13	13.4518	13.4482	10.72	11.04	9.97	10.03
CG5494:1	3R	9.245	8.395	8.295	8.005	9.7	9.56	9.93	10.09	9.165	8.975	8.83	8.97	9.45	9.49	8.645	8.155	8.72	8.5	13.125	13.475	10.665	10.755	10.59	10.15	9.685	9.415	10.21	10.05	9.635	9.285	10.2093	10.2107	9.695	9.685	10.39	10.13	10.12	9.28	10.545	9.335	8.91	9.21	9.365	8.175	9.025	9.275	9.735	9.665
CG11133:1	3L	7.755	7.725	7.45	7.03	8.015	7.305	6.74	6.68	7.545	7.535	6.855	6.585	7.845	9.155	7.76	7.62	5.925	5.855	6.88	7.72	8.535	7.705	8.15	8.23	6.91	7.11	7.8	6.66	6.68	6.9	7.12	6.22	7.3	6.88	8.845	8.055	7.875	7.645	8.155	8.405	8.245	8.375	7.37	7.67	7.465	7.415	7.66	7.32
CG6963:1	3R	9.66	10.08	10.35	11.03	8.865	8.955	9.365	9.735	9.465	9.335	10.12	10	10.265	10.115	9.595	9.345	9.8621	9.8579	9.72024	9.71976	10.135	10.705	10.05	10.31	10.7	11.04	11.31	11.51	9.97	10.11	9.045	8.955	9.67	9.69	11.19	10.97	9.685	9.295	8.985	9.095	9.735	10.005	13.66	13.26	11.58	11.72	12.14	12
CG6963:2	3R	11.225	10.695	11.8	11.62	9.48	9.28	11.535	11.405	9.92	9.98	11.44	11.08	11.07	10.61	10.955	10.865	12.11	11.67	10.395	9.685	11.315	11.005	9.68	10.18	10.645	9.835	9.175	9.085	9.345	9.175	10.85	10.59	10.48	10.08	11.64	11.86	9.88	9.66	10.615	10.585	12.48	12.16	9.29	8.75	9.2	8.96	8.54	8.52
CG7059:1	3R	8.01	7.71	7.805	7.875	7.8	7.86	7.625	7.815	7.84	7.7	7.185	7.015	7.54	7.36	7.785	7.835	7.8697	7.8703	7.73	7.59	8.125	8.215	8.81	8.49	7.31	7.63	7.375	7.645	6.995	7.525	7.555	7.305	6.865	6.735	6.69	6.83	8	7.88	7.945	7.655	8.305	8.595	8.18	7.24	8.055	7.545	8.035	8.245
CG7059:2	3R	8.51	8.39	8.325	8.995	8.585	8.055	7.96	7.68	7.91	8.37	8.975	9.365	8.46	7.86	8.91	8.85	10.415	10.045	9.05	8.53	8.09	9.07	8.04	8.28	8.57	8.25	8.72	9.3	8.76	8.5	8.445	8.555	8.935	8.765	9.58	9.82	9.705	9.795	7.4	8.12	10.17	9.81	7.69	7.87	7.675	7.985	7.94	7.74
CG11194:1	2R	7.77	7.49	7.065	7.295	6.675	6.945	7.225	7.415	6.025	6.575	6.595	6.445	7.785	7.195	6.555	6.445	4.83	5.89	6.475	6.405	7.85	7.99	8.61	7.03	6.26	6.28	6.105	6.015	5.815	5.625	6.245	6.095	7.4	6.92	6.43	6.19	7.015	7.205	8.9	8.86	7.38	7.84	6.245	6.615	7.29	7.63	7.41	7.13
CG12700:1	X	9.515	9.585	10.94	11.02	10.93	10.89	11.075	11.445	10.295	10.445	11.9918	11.9882	10.54	10.38	10.905	10.795	10.945	10.955	11.225	11.415	10.525	9.635	10.055	9.745	9.15337	9.14663	10.625	10.635	10.955	11.005	10.205	10.115	7.715	8.685	12.575	12.525	10.36	10.56	10.775	11.065	9.725	10.035	10.9786	10.9814	9.395	9.645	10.295	9.405
CG32377:1	3L	7.635	7.905	6.74	7.2	6.87	7.49	7.36	7.08	7.4	7.98	7.555	7.525	7.365	8.075	7	7.22	6.45	7.17	6.625	6.635	7.94	7.96	7.715	8.025	7.055	7.665	6.76	6.68	5.725	6.475	7.78	7.92	7.845	7.735	6.605	6.515	7.85	8.17	7.68	8.04	7.58	7.44	6.855	6.585	7.64	7.26	7.6	7.32
CG15738:1	X	8.46	7.74	8.59	8.71	8.845	9.155	8.03	8.49	8.315	8.725	9.1	8.9	8.595	8.245	7.66	8.06	8.04	8.5	8.315	8.045	7.88	8.12	8.095	8.165	7.46	7.48	7.565	7.535	7.81	8.27	8.94	8.66	8.245	7.755	7.72	8.22	7.905	7.875	7.22	6.98	7.935	8.545	6.975	7.185	7.585	7.935	8.1	8.12
CG8677:1	2L	8.65518	8.66482	8.64	8.66	9.215	9.785	9.305	9.375	9.285	9.695	9.84	10.1	9.505	9.715	9.555	9.245	9.025	8.935	8.77	8.55	8.855	8.605	8.805	8.715	8.9	9.2	9.275	9.445	8.5	9.1	7.75	8.11	8.64	8.76	7.68	8.02	8.725	8.655	8.985	8.935	7.975	8.205	6.99	7.11	8.97	8.87	8.77	8.69
CG3149:1	X	9.645	9.015	9.77	9.59	9.365	9.315	8.8	9.26	9.235	9.565	9.87	9.93	8.49	8.63	9.12	8.84	8.975	9.525	9.42	10.04	9.545	9.655	9.59811	9.60189	11.42	11.66	12.935	12.805	10.765	10.595	8.75	9.27	9.335	8.925	12.095	12.325	8.325	8.695	9.715	9.225	8.905	8.455	15.28	15.26	12.4	12.34	9.645	9.655
CG9449:1	3L	8.25361	8.24639	8.46	8.28	7.95	8.11	8.415	8.565	7.685	7.455	8.41	7.17	8.17	7.69	7.99	8.83	9.035	9.245	8.65	8.49	7.55	9.03	8.49	8.23	7.805	7.595	10.335	9.865	8.42	8.06	8.705	8.215	8.525	8.415	8.465	8.275	8.195	8.085	7.955	8.245	8.315	8.305	7.735	6.985	7.885	7.875	8.395	9.105
CG11426:1	3L	9.46	9.22	9.43	10.25	9.285	9.115	9.22	9.08	8.745	8.675	8.365	8.135	8.09	8.29	8.875	8.685	8.77	9.11	8.35	8.51	8.555	8.805	8.4	8.76	9.38	9.62	10.285	10.155	10.185	10.115	8.14	8.16	8.355	8.085	7.14	7.56	8.65	8.73	8.37	8.55	9.055	9.505	15.035	15.165	12.015	11.865	10.045	9.515
CG9380:1	2R	8.66	7.5	8.485	7.795	7.68	7.92	8.35	8.97	7.235	7.305	7.88	7.72	7.535	7.345	7.89	8.19	7.455	8.025	8.03	8.23	8.365	8.535	8.485	8.575	8.38	7.98	8.51	8.61	8.68	8.5	6.805	7.435	8.69	8.95	8.34	7.9	8.455	8.785	9.305	8.935	8.05	8.73	10.195	10.365	7.91	7.93	8.98	8.36
CG1750:1	3R	7.88	7.74	8.93	7.85	7.965	7.995	8.59	8.43	7.655	7.665	9.435	8.305	7.83	7.37	8	7.08	7.51	7.41	8.62	8	8.295	8.205	8.955	8.825	8.44	7.94	7.73	7.77	8.46	7.34	8.775	8.865	8.94	8.28	8.78	9.18	8.08	7.08	8.02	7.88	7.56	7.74	8.31	8.25	8.6	8.44	9.105	9.515
CG9946:1	X	10.32	10.82	7.17	7.45	11.225	9.495	11.285	11.255	10.935	10.805	10.955	9.865	10.725	10.695	11.28	11.24	11.1346	11.1254	10.22	9.46	10.895	10.765	11.385	10.435	10.59	10.57	11.015	11.285	10.76	10.52	10.995	11.705	11.305	11.115	12.1	12.36	10.15	9.67	11.14	11.76	11.205	10.635	11.51	11.27	9.42	9.74	9.455	9.325
CG1021:1	3R	9.305	9.195	8.945	9.195	8.945	8.915	8.93	9.21	8.68	8.62	8.645	9.055	9.215	8.965	9.03	8.71	8.57	8.87	7.94	7.66	9.14	8.58	8.14	7.7	8.015	6.925	6.45	6.33	7.65	7.81	7.35	7.11	7.685	7.495	7.695	7.305	8.19	6.93	7.805	8.395	8.145	7.835	6.565	6.675	7.57078	7.56922	7.835	8.265
CG12576:1	X	9.015	8.725	8.795	10.185	7.385	7.515	8.15	8.91	8.485	8.155	11.815	16.745	10.1003	10.0997	9.155	8.145	8.225	7.935	8.775	8.245	8.55	8.79	7.95	8.03	8.065	8.515	8.73	8.55	8.96	9.12	8.66	8.76	8.75	9.17	8.28	8.54	7.55	7.17	8.285	8.155	8.83	8.67	9.855	9.845	10.195	10.445	8.62	8.74
CG5133:1	3L	9.18	9.1	6.93	7.73	9.99	9.77	9.945	9.955	8.965	9.415	9.065	8.455	9.34	9.62	9.11	8.95	9.54	9.82	9.165	8.915	9.005	9.295	9.92	10.36	10.29	9.63	9.55	9.81	9.62	9.36	9.775	9.745	9.63	9.45	10.655	10.665	9.16	8.8	8.83	8.87	8.705	7.475	9.93565	9.94435	9.565	10.035	9.755	9.685
CG12644:1	X	8.285	8.055	7.67	7.71	7.56	7.8	7.005	7.095	7.245	7.915	6.56	6.54	7.38	7.48	7.48	7.54	7.325	7.275	7.04	7.3	7.86	8.64	8.15	7.85	7.635	7.365	5.93	6.15	7.23	6.47	6.73	7.05	8.315	7.925	8.25	8.37	7.095	7.665	8.575	8.265	NA	NA	7.59	6.87	7.845	7.255	7.845	8.235
CG14110:1	3L	8.1	8.78	8.01	8.25	8.425	8.095	7.64	7.38	8.38	8.68	7.855	7.585	8.025	7.655	8.025	7.915	8.07	8.49	7.77	7.57	8.12	8.02	8.435	8.445	8.5	8.6	8.635	7.385	10.45	10.49	6.575	6.385	7.78	7.82	9.845	9.855	7.865	7.535	6.93	7.05	7.845	7.935	9.465	8.475	7.78	8.08	8.4	8.9
CG4008:1	2L	10.075	9.245	10.545	10.775	10.195	10.325	10.105	10.015	10.905	11.555	11.05	11.01	10.995	10.965	10.18	10.62	11.265	11.255	10.2198	10.2202	9.12	9.52	8.805	9.195	9.73	10.15	11.03	11.01	10.555	10.685	9.995	10.145	9.985	10.035	12.35	12.43	10.645	11.135	8.02	8.3	11.17	11.15	14.905	14.895	10.54	10.22	10.255	9.825
CG13065:1	3L	7.965	7.595	7.61	7.63	6.74	6.68	7.555	7.965	7	7.22	8.525	7.615	7.245	8.595	6.88	6.7	9.445	7.995	8.035	8.305	8.195	8.425	8.205	8.515	9.07	9.29	7.04	6.88	8.255	8.025	8.12314	8.11686	7.685	7.575	8.075	7.565	7.295	8.205	8.035	8.225	8.275	8.205	9.295	8.905	8.745	8.675	7.65	7.63
CG32158:1	3L	9.05	9.31	11.185	10.555	7.915	7.925	7.47	7.69	6.77	7.03	7.16	7.44	7.86	8.08	8.345	6.835	7.97	7.99	8.715	9.045	8.865	9.055	8.14	8.6	8.53	8.75	10.25	10.07	9.48	9.78	7.76	7.78	8.01	8.21	8.135	8.645	9.475	9.405	8.52	9.12	8.605	8.935	14.215	14.145	9.64	9.48	8.91	8.51
CG32158:2	3L	7.965	7.895	9.135	9.365	8.92	8.8	8.14	8.2	9.675	9.105	8.27	8.11	9.785	8.795	9.065	8.835	8.885	8.175	8.37	8.41	8.66	8.44	8.105	8.435	8.345	8.635	8.39	9.11	8.965	8.955	8.125	8.555	7.995	8.065	6.91	7.53	8.61	9.53	8.16	8.32	8.26	8.32	11.385	11.375	8.685	8.495	8.645	8.275
CG13789:1	2L	7.465	7.255	6.87	8.65	6.415	6.445	7.455	7.505	7.38	8.32	7.3	7.14	7.58	8.2	6.98	7.82	7.47	8.17	7.39	7.61	7.845	8.295	7.045	8.395	7.595	7.625	6.435	6.505	7.76	7.5	6.93	7.13	8.01	8.47	8.41	7.33	7.21	7.93	8.015	7.725	8.025	8.495	7.355	6.805	8.77	8.29	7.805	8.155
CG14562:1	3L	7.73	7.79	7.95	8.35	8.68	7.88	8.24	8.34	8.03	8.21	7.67	7.35	8.31	8.01	7.57	8.23	7.44	8.02	8.28	8.84	8.09	9.01	8.07	7.55	7.05	7.11	7.41	7.47	8.065	8.455	7.905	7.835	8.11	8.19	8.305	9.195	7.855	7.345	7.39	6.93	8.385	8.455	6.94	7.02	7.67	7.77	7.98	8.26
CG11069:1	3R	7.655	7.985	7	7.06	6.35	6.29	6.515	7.025	7.495	7.385	8.145	7.755	7.47	7.49	5.78	6	5.63	5.49	6.115	6.425	8.01	7.97	7.925	7.455	6.78	6.24	6.355	6.085	5.055	4.705	6.94	6.9	8.02	8.12	6.545	6.035	7.755	7.745	8.35	8.29	7.41	7.75	6.255	6.405	7.2	7.16	7.33	7.25
CG12483:1	3L	9.325	9.315	9.475	9.765	8.7	8.86	8.535	8.885	9.115	9.565	8.05559	8.06441	8.68	9.16	9.185	9.195	8.035	8.525	8.835	9.265	8.725	8.935	8.39416	8.38584	8.78	9.28	8.715	9.205	9.125	9.415	7.515	7.805	8	7.92	8.04	8.46	9.045	8.955	8.725	8.615	8.465	8.695	9.13	9.65	9.4	10.08	9.57	9.31
CG2054:1	3L	8.4084	8.4116	7.97811	7.98189	8.64	8.52	7.795	7.585	8.955	8.665	7.815	7.605	8.335	7.925	8.375	8.745	7.36	7.62	8.295	8.485	8.155	8.065	8.175	7.825	8.47	8.65	7.425	6.795	8.56	8.28	9.385	9.235	9.445	9.295	8.025	7.935	8.825	8.415	8.26	8.1	7.905	7.935	10.27	9.65	8.94	9.84	8.615	8.525
CG5660:1	3L	8.16	8.3	8.865	8.795	8.69	8.53	9.24	9.3	8.385	8.795	9.9	9.44	8.12	8.28	8.435	8.125	7.92	7.24	9.06	8.7	8.845	8.095	9.12	9.28	8.69	8.39	8.985	9.035	8.775	8.565	8.545	8.155	12.11	13.99	10.295	10.345	7.995	8.165	8.1	8.16	8.53	7.65	8.19829	8.20171	8.17	7.89	8.46	8.56
CG1218:1	3R	9.185	8.775	10.195	9.705	7.875	7.305	9.1	9.16	9.345	9.215	8.9	9.04	10.34	10.34	14.595	16.085	9.315	9.005	8.96	8.66	8.92	8.72	9.285	8.195	9.395	9.285	7.81	8.27	8.51	8.31	9.165	9.275	9.06	8.98	9.2	9.94	8.48	9.04	8.98	8.56	8.305	8.015	7.605	7.975	8.015	8.505	8.48	9.08
CG12262:1	3L	9.645	9.475	11.35	11.27	11.205	11.015	9.435	9.565	11.12	10.88	10.615	10.085	12.96	12.86	10.8	10.82	10.83	11.65	10.39	11.03	8.755	8.185	9.52	8.62	8.2	7.96	11.305	10.815	11.155	10.945	12.315	12.385	10.45	10.19	12.975	13.125	9.25	9.13	9.255	9.425	8.595	8.845	9.93	10.41	9.2	8.8	9.58	8.92
CG1895:1	X	8.905	8.615	8.745	8.955	9.19	9.49	8.98	9.02	7.91	7.97	8.835	8.965	8.12	7.92	8.91	8.51	8.805	8.835	9.495	9.565	9.19	9.31	9.415	9.745	9.91	9.59	9.935	10.125	9.7	9.74	8.775	8.525	9.34	8.46	9.43	9.13	8.89	8.61	9.38	10.18	7.99232	7.98768	10.33	10.65	9.51	10.17	9.65	9.47
CG17834:1	2L	9.36	8.32	8.52	8.32	8.055	8.745	8.38	8.54	7.695	7.605	9.885	10.255	8.04	7.54	9.22	9	8.265	8.875	8.755	8.745	7.995	9.265	8.66	8.16	9.16	9.32	9.14	8.92	9.12	9.3	8.095	7.745	8.405	8.415	7.785	8.675	7.855	8.505	8.935	8.905	8.91	8.89	10.485	10.295	9.875	9.565	8.765	8.835
CG17834:2	2L	9.365	9.155	9.045	8.395	8.565	7.815	9.115	8.105	9.2	8.36	8.01	7.73	9.66	8.9	8.985	8.215	9.495	8.985	8.01	7.63	9.51	8.81	8.28	8.14	8.4	8.3	7.535	7.345	7.58	7.16	9.11	9.33	11.6	11.96	11.475	11.445	8.821	8.819	8.98	7.9	10.555	10.505	8.48306	8.47694	8.17	8.29	8.085	7.975
CG10566:1	3L	8.96	9.06	9.9	10.08	9.535	9.985	9.22	9.28	9.51	9.81	8.66	8.68	9.825	9.915	9.275	9.805	9.565	9.895	8.995	9.085	8.7	8.62	8.585	8.815	8.395	8.445	11.125	10.375	9.065	9.095	7.48	7.94	9.245	9.235	10.01	10.09	9.695	9.785	7.55	7.69	8.68	8.88	9.4	9.7	9.325	9.455	9.26	8.82
CG6052:1	3L	9.115	9.545	8.985	8.975	8.575	8.505	8.33	8.23	7.895	8.425	9.135	9.645	8.72	9.84	8.575	8.485	9.185	9.535	9.435	9.465	9.6	9.72	8.98	9.26	9.585	9.935	10.125	10.215	9.69	9.49	7.18	7.5	8.535	7.885	11.625	10.755	9.095	9.385	9.725	10.075	8.035	8.325	9.11	9.19	9.665	9.675	9.105	9.255
CG13966:1	2L	7.4794	7.4806	7.23	7.75	6.52	6.36	7.35	7.65	NA	NA	7.44	7.18	7.65	7.77	6.64	7.34	6.675	6.045	7.245	7.215	7.8	8.28	8.245	7.875	7.28	8.7	8.93	6.55	7.58	8.04	6.755	6.845	7.24	7.1	8.535	8.285	8.17	7.79	7.785	7.235	7.895	8.025	6.59	7.17	7.32	8.08	7.955	7.665
CG13245:1	2L	9.34	9.74	7.035	7.145	5.895	6.645	8.39	7.61	8.325	8.055	9.89	9.91	9.005	8.815	9.395	9.525	10.985	10.635	9.535	8.565	10.08	9.86	9.345	9.475	9.79	9.31	8.9	9.28	9.495	9.145	10.135	9.865	9.985	9.655	13.205	13.315	9.85	9.87	10.495	10.445	10.5	10.52	9.93	9.03	9.035	8.465	8.505	8.595
CG9257:1	2L	9.76	10.04	9.875	10.345	9.25	9.35	9.17	9.95	9.38	9.6	9.89	9.69	9.475	9.585	10.32	10.4	10.84	10.56	9.915	9.585	10.63	10.85	10.15	10.55	11.175	11.065	10.725	10.775	10.315	10.245	9.3	9.12	9.52	9.34	10.22	10.98	9.71	9.89	10.81	10.97	10.35	10.49	10.71	10.21	11.06	10.56	9.315	9.325
CG14855:1	3R	8.69	8.41	8.07	7.65	7.925	7.475	8.59	7.69	8.21	8.67	8.365	7.935	7.575	7.665	7.66	7.44	8.615	7.945	8.895	8.585	8.84	8.92	9.67	9.29	9.42	10.1	9.32556	9.33444	8.855	8.705	6.67	6.65	7.72	7.78	10.02	9.24	8.355	8.685	8.78	9.9	8.405	8.795	8.925	9.215	10.035	10.445	9.335	8.365
CG30432:1	2R	8.305	7.715	8.905	9.115	9.13	8.91	9.005	8.715	7.99	8.13	10.17	10.09	8.475	8.765	8.565	8.515	9.97	9.87	9.465	8.695	8.785	8.435	9.51	9.55	8.815	8.405	8.595	8.425	8.335	7.225	9.565	9.475	9.425	9.215	11.29	11.23	8.825	8.575	8.415	8.925	8.74398	8.73602	6.965	6.895	8.065	8.115	8.635	8.645
CG12345:1	3R	8.265	7.915	6.905	8.255	7.565	8.375	7.795	7.905	7.88	7.48	8.59	7.57	7.73	7.83	7.235	7.525	7.12	7.24	7.19	7.25	8.215	7.745	7.865	8.315	7.32	7.06	6.71	6.45	7.025	6.775	7.39	7.59	7.705	7.875	6.52	6.9	7.125	7.835	7.76	8.34	8.175	8.145	7.475	6.785	8.2	7.78	7.93	7.97
CG32404:1	3L	11.095	11.505	6.95	7.05	6.52	6.36	8.66	8.82	8.875	8.725	9.03	10.21	11.125	11.735	8.88	8.96	9.385	9.635	9.21	9.45	9.575	9.905	10.1	10.68	10.975	12.425	13.67	13.87	11.0529	11.0471	8.7	8.98	10.545	10.515	12.21	12.15	8.33	8.29	8.885	8.695	8.91	8.85	14.71	14.67	13.195	13.065	12.095	12.265
CG14797:1	X	8.115	8.165	8.06	8.4	7.585	7.955	6.94	8.52	7.77	7.35	8.01	7.13	7.7	8.38	7.64	7.24	7.475	7.965	8.2	7.94	8.145	8.055	8.045	8.635	8.395	8.585	8.21	8.15	7.66	7.5	8.555	8.085	9.12	9.48	6.625	7.575	8.155	7.785	8.085	8.575	7.835	8.185	8.68	9	8.37	9.09	8.09	7.73
CG13466:1	3L	7.925	7.875	7.36	7.52	7.155	8.245	7.635	7.805	7.025	7.815	7.22	7.76	7.805	6.475	7.685	8.615	6.95	7.63	7.15	6.43	8.435	8.305	7.59	7.93	7.335	7.905	8.59	8.61	7.195	6.505	6.795	6.445	7.37	7.17	5.81	5.83	8.14	7.82	7.44	7.76	6.965	7.255	6.78	7.36	7.57	8.01	8.22	8.1
CG32954:1	2L	7.61	8.39	7.135	7.405	6.025	5.995	7.21	7.79	7.38	6.54	7.75	7.61	7.815	7.985	7.11	8.19	6.495	6.345	7.195	6.485	8.405	7.655	8.03713	8.04287	7.5	8.08	7.165	7.475	6.93	7.53	6.46	6.24	7.99	6.85	5.155	5.165	7.62	8.34	7.665	7.615	8.26	8.84	6.755	6.365	7.78	7.58	7.74	7.82
CG32954:2	2L	10.635	10.925	9.72	9.66	11.425	11.435	11.7	11.36	11.785	11.695	12.545	12.415	10.545	10.135	12.03	11.49	10.495	10.705	10.945	10.895	11.17	9.39	10.305	9.775	10.075	10.345	11.3451	11.3549	9.415	10.125	8.625	8.895	8.55	8.81	11.735	10.985	10.37	11.03	10.565	9.995	9.955	9.805	10.515	10.165	11.845	10.935	9.465	9.095
CG1373:1	3R	9.15	9.31	9.215	9.325	8.575	8.525	8.435	8.765	8.53	8.11	9.305	9.355	13.35	15.97	9.035	9.045	8.61135	8.60865	8.66	9	8.875	9.105	8.43	9.01	8.975	9.305	9.3	9.64	9.09	9.63	7.045	7.695	8.445	8.495	7.83	8.29	8.725	8.775	10.045	10.095	8.815	9.425	9.15	9.17	9.31	9.51	9.58	9.56
CG10711:1	3L	8.71	7.77	9.62	9.26	9.39	9.55	8.81	8.03	9.155	9.205	7.285	8.935	10.745	10.895	7.36	6.66	8.405	8.015	7.845	8.095	9.34	8.3	7.2	8.22	8.63	6.99	8.76	7.8	8.975	8.345	8.875	9.405	8.405	8.135	9.01	8.33	8.885	8.855	7.975	7.425	6.74	7.02	7.215	7.685	8.225	8.275	8.415	8.505
CG9742:1	X	9.68	9.92	11.19	11.17	11.275	10.585	10.275	10.605	11.72	11.54	10.665	10.295	11.865	11.675	10.66	10.76	10.735	10.865	9.94	9.38	9.435	9.125	9.485	9.735	9.93	10.05	8.89	8.77	10.905	10.975	9.36	8.48	10.855	11.885	12.105	12.095	11.21	10.99	10.43	10.37	9.39	8.77	12.255	12.105	10.695	10.845	10.97	10.55
CG12384:1	2R	9.485	9.275	10.33	9.93	10.4	10.38	10.4613	10.4587	11.105	10.855	11.65	10.93	11.03	10.67	10.89	10.65	11.075	10.885	10.87	10.57	10.425	10.095	9.665	9.755	9.61	9.37	10.945	10.515	10.175	9.545	9.785	9.815	10.12	9.46	11.665	11.695	11.98	12	9.915	9.625	11.345	11.355	10.735	10.245	9.835	9.665	10.525	9.655
CG12857:1	2R	9.305	9.535	10.01	10.19	10.035	9.885	9.33	8.25	7.545	8.095	8.875	8.805	10.355	10.745	9.615	10.045	10.86	10.7	10.035	9.385	9.465	9.135	9.485	9.315	9.99	10.03	9.845	10.555	10.39	10.27	11.295	11.285	10.105	9.475	12.46	12.96	9.99	9.55	9.86	11.36	9.90124	9.89876	11.89	11.87	9.61	9.65	8.41	8.53
CG10691:1	2L	9.66	9.36	9.11	8.97	10.585	11.035	9.645	10.275	9.855	10.125	10.625	10.375	9.29	9.37	10.505	10.635	10.23	9.71	9.935	10.045	9.54	10.08	9.885	9.515	10.955	10.605	10.965	11.155	10.085	10.335	9.02	9.24	9.37044	9.36956	9.8	10.22	10.925	11.415	10.525	10.735	10.18	9.58	14.615	14.585	10.955	10.765	9.82	9.4
CG12164:1	2R	8.085	7.715	7.34	7.52	6.48	6.02	7.755	7.865	8.565	8.635	7.55	7.79	7.745	7.815	7.76	7.96	7.915	6.885	7.385	7.275	8.05	8.07	8.445	7.755	7.9	7.94	7.235	7.085	7.83	8.21	6.77	7.33	8.115	7.005	6.95	6.25	7.455	7.425	7.71	7.67	8.645	8.875	7.87	8.03	8.945	8.795	8.09	8.13
CG6093:1	2L	9.07	9.91	9.9	9.34	8.535	8.305	9.065	8.835	9.32	9.82	8.35	8.57	9.89	9.79	9.74	9.52	9.835	9.885	8.635	8.125	8.44	8.34	7.945	7.755	7.545	7.455	8.45	8.61	7.94	8.12	8.685	8.595	8.155	8.365	8.905	9.315	9.57	8.57	7.84	7.44	9.755	9.345	6.92	7.96	7.77	7.41	8.155	7.585
CG12213:1	3R	8.745	8.695	8.215	8.345	8.56	7.96	8.3	8.34	8.92	8.98	8.97	8.63	8.86	8.86	7.69	7.83	9.27	9.21	8.24	8.98	8.36	8.98	8.69	9.37	7.795	8.145	9.05	8.93	8.625	8.795	7.03	7.73	8.035	8.565	9.16	9.52	8.63	7.31	8.26	8.26	NA	NA	11.47	11.31	8.315	8.505	8.975	9.005
CG32682:1	X	8.31	8.41	8.365	8.495	8.465	8.475	8.695	9.105	8.145	8.315	8.41	8.15	7.39	7.25	7.99	8.33	8.225	8.755	8.62	8.8	8.035	8.345	7.77	8.39	9.04	9.66	8.925	8.555	8.26	8.7	7.535	7.125	7.905	7.935	8.52	8.4	8.17	8.07	8.365	8.475	8.24026	8.23974	8.195	8.225	9.25	8.61	9.135	9.265
CG10255:1	2R	8.685	9.155	7.995	7.825	8.625	7.935	8.675	8.665	8.41	7.73	10.06	10.68	8.075	8.305	9.655	9.485	7.805	7.955	8.095	8.605	8.785	8.235	8.385	7.475	8.245	8.255	9.375	8.845	7.96	7.9	8.945	8.555	8.97	8.77	8.145	7.915	8.04	8.22	9.95	9.73	9.785	9.735	6.765	6.695	7.68	7.74	7.53	7.67
CG6500:1	X	8.25	8.13	8.02118	8.01882	7.945	8.335	8.495	7.845	8.98	8.92	8.28	9.54	8.145	8.275	8.54	8.18	8.125	7.935	7.815	8.005	8.205	8.215	7.82	8	7.975	7.885	7.035	6.965	7.525	7.655	6.545	6.755	8.19	8.53	6.35	7.05	8.16	8.18	8.68	8.94	8.295	8.685	7.99	7.51	7.685	7.395	8.525	8.675
CG33150:1	2R	7.855	8.705	7.16	7.38	7.27	8.37	7.665	7.215	8.47	8.37	7.94	7.44	7.78	7.52	7.115	7.365	6.53357	6.52643	6.98	6.92	8.32	7.86	7.88	7.9	7.235	6.965	5.705	6.275	6.585	6.475	6.065	7.335	6.99	7.33	4.1	3.32	7.68	7.54	7.865	7.895	8.445	8.635	6.855	6.445	7.68	7.5	7.825	7.735
CG17152:1	3L	8.005	7.635	7.575	7.245	8.035	7.465	7.94	8.52	6.77	7.27	7.055	6.685	7.645	7.255	7.515	7.965	6.51	6.43	7.78	7.28	8.05	8.57	7.86	8.06	7.485	6.715	7.185	6.675	7.325	7.395	6.7	7.1	7.065	8.195	6.1	5.92	8.21	9.01	7.28	6.66	8.15	8.37	6.99	6.47	7.845	7.895	7.84	7.76
CG31353:1	3R	7.545	7.775	7.13	7.57	6.51	6.37	7.03	6.85	6.99	7.17	7.54	7.42	7.94	8.04	6.375	7.785	6.535	6.585	7.57	7.19	8.77	7.97	7.11	8.37	7.675	7.325	5.915	6.985	7.495	6.625	8.675	8.185	7.615	7.665	7.04	6.96	7.87	8.61	6.74	6.8	7.85	8.79	7.215	7.205	7.99	8.01	7.75	7.29
CG3301:1	3R	7.61	7.49	7.92	7.74	6.775	6.885	7.925	7.915	8.155	7.505	7.46	6.62	7.92	7.76	7.26	7.78	8.245	8.195	7.205	7.695	7.91	8.33	8	7.86	7.09	6.89	6.07	6.45	6.58	7.18	6.6	6.76	7.31	7.49	7.6	7.32	7.69	7.93	7.89	7.07	7.375	7.925	7.29	7.49	7.87	7.93	7.665	8.935
CG1625:1	2R	8.035	8.565	9.365	9.675	9.11	8.77	9.16	9.18	8.61	8.73	9.04	8.68	9.185	9.275	8.765	8.755	10.035	9.905	9.125	9.395	8.56	8.12	8.265	8.315	7.89	7.77	8.05	8.09	8.58	8.82	8.43	8.15	8.025	8.355	8.4	8.64	8.94	8.78	7.87591	7.88409	10.215	10.225	9.93	9.07	8.305	7.755	8.095	8.465
CG13790:1	2L	8.005	7.795	7.705	7.435	6.87	7.11	7.635	7.565	7.395	8.025	7.6	7.24	8.33	8.11	7.035	7.645	7.915	7.425	7.225	7.235	8.19	8.33	8.215	8.265	7.71	7.49	6.32	7.12	7.155	6.885	11.585	11.395	7.9	7.44	7.81	7.09	6.705	6.995	7.815	7.845	7.795	7.465	6.755	6.565	6.99	7.73	7.72	7.86
CG32556:1	X	8.515	8.385	8.13	8.29	8.795	8.705	8.265	8.915	8.46	8.44	8.04	7.68	7.825	7.895	8.26	8.66	6.965	6.055	7.9	8.24	8.345	8.055	8.01	8.25	8.35	8.75	8.485	8.755	7.895	8.725	7.84	7.16	7.28	6.9	5.625	5.995	7.875	7.905	8.045	7.535	8.65	8.15	9.17	8.83	8.74	8.86	8.82	8.84
CG30077:1	2R	9.37	9.31	9.215	9.465	9.57	9.67	9.115	9.345	9.095	9.025	9.06	9.66	8.86	9.08	9.185	9.095	8.62	8.86	8.685	9.455	9.10613	9.11387	8.64	8.72	9.155	9.145	9.575	9.605	9.185	9.735	7.725	7.435	8.52	8.26	7.82	8.18	8.97	9.25	9.14	9.68	8.085	8.415	8.85	8.65	8.66	9.76	9.6	9.26
CG9984:1	X	10.135	10.265	10.495	10.525	10.72	10.24	10.665	10.475	10.035	9.905	12.295	11.865	10.555	10.345	10.83	11.07	11.185	10.735	11.075	10.505	11.26	11.28	11.035	10.705	11.575	10.705	11.145	11.615	10.38	9.86	11.27	11.17	11.27	11.01	11.745	11.915	10.68	10.28	11.475	11.945	10.99	10.45	9.96	9.84	9.685	9.875	9.375	9.485
CG12920:1	2R	8.245	8.335	7.615	8.065	7.44	7	8.22	8.36	8.25	8.17	9.1	8	NA	NA	7.585	7.775	7.385	7.535	8.22	8.14	8.375	8.385	8.525	8.635	8.53	9.27	8.5	8.88	9.575	9.565	7.355	6.765	8.265	9.335	7.56	7.3	8.78	8.72	8.415	8.125	8.125	7.555	12.155	11.865	8.82	8.4	7.97	8.13
CG5427:1	2L	8.965	8.735	8.92269	8.91731	8.51	8.31	9.135	8.645	8.26	7.92	9.025	8.535	8.365	7.955	7.895	8.165	8.425	7.955	8.35	7.79	8.79	8.75	8.9	8.94	10.035	10.425	12.355	11.645	9.76	9.58	8.285	7.555	9.185	9.015	9.99	9.85	8.58	7.76	9.46	8.78	8.61	8.53	13.325	13.395	11.715	9.505	8.7	9.12
CG10975:1	3L	8.55	8.27	9.39	9.79	10.13	9.51	8.69	8.63	9.485	9.375	9.03	8.23	10	9.72	8	8.06	8.505	8.735	9.055	8.765	8.77	8.67	9.16	9.06	8.61	8.83	9.99	10.11	8.925	9.075	6.37	6.53	8.065	7.755	9.77	9.95	8.46	8.34	7.95	7.73	8.155	8.285	8.805	9.195	8.705	8.595	8.725	8.995
CG8864:1	2L	8.25056	8.24944	8.495	7.965	6.785	6.995	8.24	8.06	7.54	7.96	7.885	7.775	8.95	8.65	8.435	8.345	7.995	8.305	8.63	8.13	8.79	8.83	9.26	9.08	10.035	9.385	7.91	8.41	8.715	8.005	8.79	7.99	9.175	8.805	7.42	7.06	8.27	7.73	8.68	7.32	8.845	8.875	8.755	8.545	8.59	9.11	8.205	8.235
CG40175:1	2L	10.2	9.9	10.565	10.475	9.265	9.355	9.935	10.065	9.015	8.545	8.025	7.575	8.025	7.415	9.245	9.235	9.155	9.285	10.07	10.25	9.75	10.01	8.49	8.83	9.94	10.26	11.575	11.385	11.265	11.375	8.385	8.655	8.435	8.045	9.77	10.23	10.565	10.775	8.885	8.715	8.915	9.185	14.805	14.975	11.495	11.285	10.905	10.655
CG32451:1	3L	11.12	10.88	11.345	10.795	12.17	12.15	12.595	12.385	10.405	10.495	12.7	12.12	11.365	11.315	10.67	11.15	11.375	11.285	11.53	11.03	11.285	11.255	11.405	11.195	11.65	11.03	12.83	12.69	10.905	10.395	10.285	10.355	10.47	10.75	13.085	12.815	12.665	12.175	11.84	11.68	10.6	10.24	12.215	11.785	11.33	12.13	13.41	13.45
CG7035:1	X	8.885	8.575	9.065	8.235	9.84	9.3	8.01	7.47	9.93	9.77	7.325	7.235	10.38	10.66	9.885	9.435	6.72	6.96	7.425	7.595	8.26	7.76	7.77	8.25	6.88	6.28	6.89	7.89	7.305	6.695	8.695	7.485	6.595	6.385	7.715	6.005	7.41	7.73	5.61	5.29	7.85	7.97	7.03	8.41	7.685	7.255	8.16	7.88
CG10149:1	2R	9.315	9.705	9.2	8.82	9.26	9.2	9.335	9.125	9.44	9.14	10.415	9.665	8.555	8.445	10.095	9.925	10.085	9.915	10.085	9.935	10.29	10.21	10.595	10.605	10.885	11.315	11.78	12.02	11.395	11.365	9.415	9.325	9.995	10.085	12.34	12.8	8.685	8.495	9.2	8.74	9.785	9.315	14.245	14.135	11.375	10.925	9.73	10.03
CG10149:2	2R	9.745	9.435	10.025	10.055	9.275	9.385	9.64604	9.65396	9.175	9.105	9.83	9.43	9.755	9.985	10.15	10.53	10.48	10.54	8.945	9.035	9.185	9.215	8.605	8.255	9.47	9.51	8.105	8.035	8.61	8.79	8.925	9.475	9.04	9	9.305	9.595	9.015	8.885	9.08	9.58	10.14	9.74	7.84	8.34	8.68	8.96	8.84	8.18
CG1897:1	3R	9.57	9.09	10.075	9.985	9.27	9.47	9.11	9.39	8.725	8.275	8.755	8.705	8.77	8.27	9.15	8.77	9.15	9.35	10.03	10.17	9.765	10.515	9.54747	9.55253	9.91	10.31	11.7	11.8	10.7	10.54	8.685	8.915	8.73	9.07	8.94	9.16	10.435	11.325	9.945	9.935	9.39	9.25	13.89	13.89	11.265	11.515	13.565	13.515
CG1153:1	3R	8.32	8.52	9.035	8.825	8.46	8.52	8.92	9.06	8.76	8.94	9.01	8.49	8.475	8.345	8.6	8.74	8.655	8.725	8.43	8.65	8.33	8.87	8.755	8.885	9.05	9.53	8.735	9.145	8.8	9.02	10	10.62	8.95	8.75	10.485	10.235	9.255	9.305	8.895	8.805	7.43	5.97	9.895	10.025	9.12	9.7	8.96	8.72
CG32971:1	2L	9.975	10.105	11.34	11.18	10.825	10.655	11.285	10.595	10.875	10.725	11.7	11.6	10.705	10.015	10.155	9.885	10.62	10.46	10.9	10.36	10.53	9.45	9.8	9.5	9.045	9.035	10.085	9.895	9.37	9.39	10.005	10.195	9.745	9.475	11.485	11.415	8.43	8.79	10.065	10.315	9.35	9.41	9.28	9.94	8.485	9.415	9.78	9.18
CG10664:1	2L	9.555	9.485	10.62	10.42	9.475	8.765	9.79	9.51	11.21	10.77	9.65	10.61	11.46	10.94	10.045	9.875	10.565	10.455	9.42	9.34	8.82	8.46	8.95	8.21	8.54	8.42	8.095	7.905	8.51	8.85	8.865	9.095	9.195	9.265	10.065	10.035	8.71	8.69	9.27019	9.26981	10.93	11.27	10.85	10.39	9.825	9.335	10.065	9.435
CG5500:1	3R	7.24	7.48	7.035	7.065	6.86	7.1	6.805	7.075	7.58	7.8	8.415	8.205	7.655	7.565	6.345	6.615	6.3	5.42	6.43	6.49	8.145	8.135	7.765	7.415	6.885	6.995	7.345	9.195	5.155	7.145	6.915	6.785	7.3	7.04	7.265	6.735	8.05	7.59	8	7.34	7.39	7.69	7.87	6.25	7.49	7.41	7.19	7.31
CG7824:1	3R	8.32	8.68	8.015	7.405	7.5	7.44	8.18	8.08	8.865	8.535	7.8	7.48	8.42	8.2	8.02	8.1	8.93	8.87	8.245	7.815	8.41	9.03	8.25	8.35	8.66	8.38	8.045	7.875	9.07	9.25	7.89	8.95	8.14	8.02	7.015	7.085	7.18	7.02	7.765	8.255	8.205	8.135	7.45	8.47	8.8	8.82	8.785	8.655
CG14275:1	2L	8.155	8.185	9.18	9.24	8.905	8.955	8.255	8.645	9.5	9.24	7.795	7.485	9.16	9.2	7.27	7.07	7.755	7.605	8.085	7.815	8.2	8.78	7.875	7.985	7.945	7.935	6.425	6.715	7.555	6.945	8.285	8.735	7.885	8.175	8.05	7.59	7.885	7.895	7.51147	7.50853	7.625	7.495	10.25	10.41	8.46	8.28	9.22	8.82
CG4254:1	2R	12.115	11.525	13.345	12.555	12.25	12.11	12.685	12.375	13.205	12.515	13.665	13.835	13.605	13.155	14.545	14.155	13.6	13.2	12.25	12.17	12.21	11.37	11.4	10.68	11.75	10.75	12.83	12.57	12.025	12.115	12.745	13.035	12.395	12.185	16.565	16.655	12.87	12.77	12.31	12.45	14.91	14.35	11.3	11.2	10.9	10.64	11.205	9.615
CG12833:1	2R	7.405	7.215	6.92	7.04	5.985	6.535	NA	NA	6.355	6.405	7.79	7.47	7.685	7.855	5.25	6.87	6.235	6.005	6.825	6.195	7.395	7.945	7.24	7.98	6.365	7.375	7.33	6.09	5.965	6.635	6.55	6.87	7.25	7.35	7.575	7.045	7.96	8.86	7.585	7.535	7.6	7.7	6.12	6.9	7.5	7.7	7.42	7.8
CG5406:1	3L	9.45	9.05	9.28	9.04	8.645	8.715	8.665	8.815	8.48	8.12	9.205	8.775	8.96	8.42	8.71	8.91	9.17	9.39	9.375	9.605	9.105	8.875	8.81	8.23	9.66	9.9	8.85	8.93	9.05	8.95	9.03	8.39	8.84	9.3	6.675	7.165	10.63	10.03	9.86	9.62	9.18	9.52	10.16	10.7	9.715	10.565	10	9.58
CG5406:2	3L	7.555	8.065	7.57	6.97	7.545	7.335	7.45	7.29	6.795	7.105	6.98	7.34	8.215	7.025	6.08	7.32	6.83307	6.82693	6.84	6.74	8.095	8.025	7.995	8.285	7.54	7	6.82	6.8	10.155	9.885	9.225	8.855	10.08	9.8	8.15	8.29	8.865	8.535	8.24	9.04	7.43	8.09	7.555	7.785	7.825	7.475	8.725	8.855
CG13361:1	X	7.205	7.615	6.66	7.16	5.96	6.4	6.81	7.17	7.49	8.29	7.47958	7.48042	7.17	7.01	6.985	7.115	6.625	6.875	6.53	7.01	7.805	8.395	7.57	7.77	6.67	6.63	6.81	6.21	5.32	6.38	5.81	6.79	7.23	6.89	4.915	5.425	7.22	7.84	7.49	7.97	7.28	7.9	6.435	6.305	7.63	7.29	7.56	7.66
CG14851:1	3R	8.23	7.75	8.21	8.19	6.345	6.895	7.875	7.865	7.86	7.78	8.18	9.14	7.87	8.51	7.155	6.585	7.47	7.91	7.775	7.905	8.305	8.375	8.035	8.005	7.935	8.225	7.92	8.4	8.19	8.57	6.9	6.8	8.19	7.81	5.98	6.18	8.165	8.575	8.615	8.805	8.15	8.41	10.01	8.31	11.895	8.825	8.925	9.495
CG4500:1	2L	9.99	10.17	10.235	10.125	8.685	8.595	8.775	8.985	9.85	9.39	11.5	10.28	9.5	8.66	9.385	10.115	9.79	10.11	10.265	9.055	10.815	10.085	10.515	10.625	10.29	9.81	10.02	10.52	9.73	9.25	10.1	10.26	9.84	9.62	11.05	11.15	8.485	8.675	9.95	9.83	9.36	9.16	11.825	10.815	11.45	10.43	10.4	10.6
CG17757:1	X	9.04	9.02	8.74	9.02	7.83	8.45	7.915	7.725	8.41	8.53	12.83	12.95	7.965	8.075	8.545	7.935	9.555	9.785	8.68512	8.69488	8.735	9.065	8.15	9.01	9.345	9.735	10.535	11.305	10.34	10.7	7.555	8.065	8.32	8.6	13.795	14.025	8.02	7.7	8.885	8.595	8.32	8.1	12.98	12.66	9.925	9.495	9.44	10.34
CG14041:1	2L	9.09	9.23	9.915	9.745	7.045	7.195	9.835	9.765	7.755	7.945	8.845	8.515	8.45	7.73	8.775	8.425	7.88	7.38	9.28	9.14	8.69	8.39	9.095	9.505	9.675	9.345	9.405	9.435	9.225	8.955	8.99	9.23	9.025	8.795	6.825	7.155	8.81	8.57	8.48928	8.49072	8.275	7.705	12.96	13.34	10.265	10.535	12.58	12.52
CG3469:1	2L	9.24	8.74	10.245	10.015	10.37	9.97	10.495	10.605	11.265	10.855	10.975	11.225	10.93	10.27	10.81	10.45	9.595	9.465	9.985	10.175	9.555	9.365	9.04	8.78	8.93	9.15	10.5677	10.5723	9.51	9.13	9.245	9.155	11.77	11.57	11.995	11.945	11.765	11.795	10	9.56	10.52	10.4	10.4	9.6	9.535	9.125	9.455	10.045
CG14572:1	3L	9.295	9.465	9.495	9.485	8.905	8.675	8.61	8.43	8.95	8.27	9.945	10.355	8.435	8.965	8.85	8.75	9.64	9.34	9.725	9.855	9.685	9.555	9.865	10.195	11.785	12.015	11.505	11.455	10.22	10.56	8.785	8.415	9.36	9.66	11.135	11.545	8.385	8.295	10.0898	10.0902	8.97	8.89	15.335	15.465	13	13.32	9.49	9.87
CG32645:1	X	9.13	9.73	9.82	9.02	8.4	8.34	8.16	8.7	7.685	7.315	7.655	7.345	7.895	8.465	8.715	8.745	9.155	9.405	8.94	8.76	8.935	8.965	8.665	8.535	9.035	9.505	9.02	9.46	8.905	8.595	10.095	9.805	10.32	10.08	7.99335	7.98665	8.815	9.525	8.215	8.625	9.29	9.67	10.865	10.695	9.995	10.245	9.07	8.89
CG33087:1	2R	8.425	8.715	7.925	7.715	9.18	8.22	8.535	9.645	9.45	8.79	8.725	9.035	8.355	8.245	6.79	6.79	8.145	8.155	7.915	7.605	7.915	7.945	7.79	8.25	7.87	7.51	7.535	7.665	5.72	4.98	8.18	7.98	8.385	8.155	7.34	7.38	8.095	6.085	8.47	8.47	8.93	8.93	7.11	6.77	7.645	8.075	8.365	8.255
CG33087:2	2R	10.35	10.43	10.2	10.54	10.09	10.21	9.88	9.58	9.285	9.655	11.615	11.465	8.755	8.685	10.64	10.82	10.7	10.8	10.36	10.28	10.915	11.425	10.2	10.1	11.32	11.02	11.895	11.845	11.825	12.055	9.885	9.875	9.835	9.865	10.3	10.66	9.755	9.485	10.58	10.74	10.41	10.25	15.43	15.59	13.185	12.915	10.305	9.675
CG11928:1	2L	8	8.62	9.965	10.035	6.875	6.385	7.745	7.895	7.16	6.86	7.56	7.78	7.51982	7.52018	7.84	7.44	7.895	6.785	8.31	8.11	8.48	8.74	8.205	8.875	8.515	8.405	9.01	8.69	8.665	9.135	8.38	7.98	8.655	9.765	7.15	7.53	7.875	8.365	7.655	7.705	8.07416	8.06584	12.695	12.745	9.3	9.06	10.58	10.16
CG14762:1	2R	10.295	10.365	10.2	10.42	9.865	9.535	9.52	9.56	10.79	11.09	10.39	10.35	9.915	9.685	10.615	11.245	10.505	10.495	10.61	10.57	10.515	10.425	10.185	10.795	11.925	12.515	13.18	13.38	12.25	12.45	9.815	10.125	10.615	10.605	14.24	14.62	9.58	9.48	10.21	11.73	9.84	10.3	13.905	13.835	12.765	12.655	10.49	10.51
CG17650:1	2L	10.06	9.76	12.365	12.515	11.43	11.53	11.06	10.72	10.95	10.85	11.1	11.2	12.065	11.835	10.755	10.565	11.07	11.29	10.835	10.885	10.435	10.465	10.72	10.8	11.49	11.57	14.965	14.935	13.2092	13.2108	11.935	11.585	10.765	10.435	13.505	13.675	11.225	11.295	10.81	10.95	10.38	10.36	15.7	15.88	12.66	12.76	10.34	9.92
CG7166:1	3L	7.87	8.41	7.79	7.23	7.35	7.63	8.245	8.055	7.455	8.445	9.175	9.005	7.57	7.65	7.89	7.87	7.57	7.59	8.185	7.555	8.455	8.085	9.16	8.74	7.765	7.655	7.68	7.98	7.67	7.31	7.8	7.02	8.455	8.465	9.47	9.45	8.83	7.97	7.96	8.12	9.035	8.585	6.78207	6.77793	7.855	7.625	8.115	8.325
CG32666:1	X	8.89	8.57	8.82	9.5	8.55	8.81	8.69	8.75	7.33	7.51	11.425	10.975	7.965	8.175	10.46	11.04	9.265	9.855	9.585	9.495	10.615	10.585	10.45	10.51	10.915	10.905	13.155	13.165	11.45	11.39	12.085	12.075	11.255	11.125	13.305	13.295	12.305	12.375	12.125	12.295	9.22	8.96	8.325	8.735	8.625	8.715	8.78	8.9
CG13293:1	3L	9.055	8.745	6.44	7.9	7.175	7.165	8.665	8.375	7.85	7.89	7.62306	7.61694	8.095	7.465	7.78	7.24	8.605	8.275	8.8	8.68	8.785	8.695	8.36	8.9	9.235	9.245	7.63	8.25	8.53	8.21	8.935	8.525	8.21	7.61	7.095	6.925	8.815	9.245	8.16	8.06	8.835	8.645	8.55	9.17	9.16	9.46	8.68	8.6
CG17919:1	3R	9.765	10.095	10.7	10.84	9.495	9.185	9.105	9.315	9.63	9.83	9.385	9.515	10.115	10.265	9.675	9.265	10.465	10.615	10.48	10.56	10.65	10.71	9.69	9.21	13.045	13.595	13.08	13.56	12.03	12.79	9.905	10.195	9.825	10.055	13.615	13.665	9.645	10.275	10.73	10.13	9.655	9.505	15.26	15.5	13.86	13.88	11.7606	11.7594
CG32410:1	3L	7.525	8.055	6.955	8.025	6.725	6.755	6.745	7.155	6.75	6.93	7.315	7.125	7.355	7.485	6.58	6.44	6.8	7.66	6.72	6.16	8.105	7.795	7.965	7.395	6.485	7.655	7.135	6.745	5.97	5.73	8.47	9.85	7.67221	7.66779	9.875	8.365	9.89	10.05	7.11	7.69	7.63	8.45	8.41	6.91	7.58	7.68	7.515	7.705
CG17515:1	X	8.075	7.665	9.095	8.865	8.195	8.225	8.045	7.975	8.36	8.1	7.365	7.295	9.35	9.37	8.085	8.035	8.415	8.565	7.25	5.97	7.98	7.92	7.585	8.435	6.745	6.875	6.23	6.51	6.55	7.21	6.93	7.19	7.27	6.89	6.53	6.77	7.125	8.015	7.50955	7.51045	7.91	8.19	6.515	6.785	7.415	7.105	7.58	8.12
CG17828:1	X	8.96	9.16	7.815	7.925	7.875	7.725	8.81	8.93	9.08	9.32	8.94	8.56	9.755	9.905	8.69	9.01	9.22	9.82	8.795	9.305	8.365	8.315	8.455	8.405	8.27	8.63	8.505	9.115	9.26	9.56	8.56	9.32	8.91	9.17	9.62142	9.61858	9.32	9.24	9.485	9.495	8.7	8.26	14.73	13.77	9.97	9.35	13.17	13.37
CG4963:1	3R	8.945	8.895	7.255	6.685	9.355	9.345	9.4	9.24	9.48	9.18	10.405	10.875	9.715	9.765	9.495	9.985	10.06	10.02	9.51	9.55	8.625	8.695	9.21	9.31	8.92	9.16	9.02	9.56	9.285	9.215	10.04	10.14	9.485	9.895	10.9526	10.9474	10.045	10.075	9.055	8.705	9.77	9.89	8.06	8.42	8.35	8.79	8.23	8.35
CG7409:1	3L	7.78	7.46	8.17	8.43	8.73	8.49	8.355	7.785	7.985	8.135	8.935	9.025	7.865	7.895	8.605	8.615	7.95	8.91	8.595	8.485	7.96831	7.97169	8.06158	8.05842	7.855	7.885	6.75	6.69	8.165	8.215	7.9	7.86	7.84594	7.85406	5.415	6.025	8.56	7.9	8.585	9.175	7.89	7.81	7.235	7.965	7.67	7.95	8.75	7.89
CG12608:1	X	8.44	8.26	9.44	9.46	10.08	9.66	10.115	9.805	9.965	9.495	9.485	9.215	8.755	8.865	9.72	9.74	8.575	9.045	9.4	10	8.975	8.065	8.81	8.69	7.95	7.87	10.185	10.035	9.48	9.78	9.29	9.35	8.59	7.67	10.66	10.86	8.575	8.445	8.42	8.5	8.75	8.69	7.755	8.865	8.17	8.65	8.495	8.765
CG31492:1	3R	9.16354	9.15646	9.375	9.065	10.665	10.275	9.55	8.91	9.805	9.535	10.665	10.955	9.44	8.66	11.1101	11.1099	9.935	9.925	10.035	10.225	9.575	9.065	9.86	8.64	9.155	8.925	10.73	10.33	9.79	9.39	10.005	9.915	10.15	10.09	12.7393	12.7407	12.045	11.935	10.31	10.25	10.095	9.845	8.795	9.265	8.99	8.73	8.8	8.84
CG5589:1	3L	7.905	8.235	8.545	7.855	7.775	7.845	7.75	7.81	8.49	8.29	7.765	7.735	8.72	8.04	7.195	7.465	6.585	6.875	6.56	6.9	8.065	8.015	7.705	7.395	6.995	6.725	6.445	6.495	6.355	6.305	7.17	7.43	7.505	7.155	5.39	5.35	7.955	7.625	NA	NA	8.105	8.375	6.605	6.835	7.325	7.635	7.8	7.98
CG6816:1	X	7.655	9.025	7.645	7.035	8.325	9.155	7.545	7.055	7.26	7.68	7.93	7.63	7.96	6.86	7.48	6.82	9.01	8.29	10.505	9.495	7.87	7.93	7.44	7.92	7.225	7.335	7.695	6.125	6.89	6.35	7.675	8.885	7.555	8.285	9.215	7.325	8.26	8.8	7.13	6.99	6.925	7.455	8.19	7.73	7.29	7.79	9.095	9.745
CG17686:1	X	8.28	8.46	9.035	8.665	9.57	9.05	9.44	9.18	8.295	8.705	10.45	9.45	8.435	8.165	9.315	9.165	8.635	8.805	8.995	9.245	7.98	8.14	7.81	8.59	7.945	7.815	8.66	8.3	8.39	8.63	7.92	7.52	7.565	6.995	9.965	10.215	8.98	8.96	8.69	8.93	7.70557	7.71443	7.555	7.745	8.79	8.25	8	7.68
CG3151:1	2L	9.305	9.475	9.785	9.995	9.4	9.26	9.485	9.515	8.315	8.065	9.155	9.145	8.095	8.045	9.775	9.685	8.94	9.32	9.49	10.03	8.885	9.375	9.425	9.415	9.825	10.095	11.16	11.18	9.93491	9.92509	10.05	9.69	9.51	9.19	10.4409	10.4391	9.75	9.05	10.045	9.755	8.925	9.455	15.015	14.885	11.26	11.22	10.665	10.435
CG3151:2	2L	7.965	8.015	8.84	8.76	8.455	7.765	8.235	7.945	7.95	8.37	8.52	8.86	7.95	7.85	8.25	8.61	6.99	6.85	8.63	9.09	8.22	8.64	8.01	7.91	7.975	8.025	8.17	8.13	8.55	8.49	8.53	8.57	7.91	7.95	8.675	8.545	8.645	8.455	7.64	8.26	8.37	8.51	8.49	8.09	8.46	8.06	7.82	7.92
CG3151:3	2L	8.265	7.795	8.055	7.945	7.865	8.015	8.205	7.675	7.87	8.19	7.87	7.71	7.865	7.975	7.325	7.215	7.38	6.66	8.335	8.145	7.915	7.745	8.775	8.865	8.925	8.935	7.65	7.63	8.555	8.285	10.47	9.85	7.86	7.74	11.245	10.475	7.325	7.855	7.555	7.805	7.78	7.92	10.8	11.12	8.895	9.285	8.305	8.515
CG15593:1	3R	8.555	8.825	9.97	8.91	8.51	8.43	8.665	9.135	8.745	9.015	8.71	9.17	7.93	7.67	8.7	8.56	8.31	8.29	8.375	8.405	8.24	8.42	8.5	8.56	9.3	9.16	8.635	8.765	8.71	9.09	7.675	7.065	8.35	8.97	8.055	7.325	8.31	8.27	9.075	9.165	9.12	9.62	14.8549	14.8451	10.595	10.325	9.96	10.94
CG32847:1	3L	9.03	9.07	9.215	8.985	9.47	8.83	10.81	10.39	9.18	8.9	10.51	9.79	9.46	9.56	10.16	10.4	12.53	11.51	11.04	10.2	11.34	10.98	10.595	10.485	11.67	10.45	10.555	10.185	10.1	9.52	11.1801	11.1799	11.18	11.6	13.7	13.22	11.7	11.28	11.155	10.165	11.955	12.085	12.21	8.55	10.41	9.33	8.705	9.395
CG14119:1	3L	7.76	7.82	7.82	8.26	6.7	7.86	7.17	7.37	7.385	6.795	7.375	8.085	7.83	8.23	7.2	7.82	6.765	6.655	7.425	6.975	7.905	8.155	7.845	7.675	7.54	7.92	6.98	7.6	7.56	7.8	8.445	8.935	6.88	7.08	6.985	7.135	7.895	7.345	7.905	7.315	7.605	7.815	7.655	7.425	8.085	8.195	8.335	8.365
CG7125:1	3R	8.255	9.225	8.415	8.105	7.435	8.025	7.435	8.365	7.295	6.625	6.255	7.745	7.845	8.055	7.88	7.5	7.575	7.045	7.705	7.495	8.335	8.185	7.88	8.06	8.06	8.4	6.78	7.36	8.02	8.4	6.205	6.815	6.94	7.3	6.06	6.28	7.95	7.93	7.375	7.605	7.955	7.705	8.8212	8.8188	8.69	8.53	8.92	8.48
CG3423:1	2L	8.07	7.23	8.18	7.68	8.065	8.035	7.45	7.51	8.305	8.335	7.66	7.5	8.755	8.005	8.08	8.06	8.295	8.345	8.365	7.895	8.55	8.05	8.73	8.61	8.31	8.59	7.51	7.77	8.26	7.8	7.605	7.915	8.03	8.53	7.27	6.99	7.78	8.02	8.82	8.84	7.655	7.605	8.005	8.875	8.385	7.795	8.44	8.22
CG14930:1	2L	9.19	9.17	10.53	10.35	10.26	10.08	10.505	10.535	9.27	10.03	11.265	10.535	9.51	9.87	9.345	9.035	10.06	9.34	10.285	9.295	9.605	8.935	10.15	10.45	9.7	9.42	9.85	9.75	9.825	9.595	10.03	9.67	10.25	9.91	11.495	11.605	8.645	8.395	9.215	9.305	9.73	7.79	8.71	8.81	8.38	8.92	8.535	8.185
CG4133:1	2L	8.745	8.635	8.675	8.785	8.01	8.21	8.205	7.815	8.185	7.615	7.54	7.24	8.17	9.17	8.355	7.405	8.03	7.85	8.835	8.685	9.02	9.14	8.47	8.65	9.135	9.565	9.59	10.01	9.04	9.12	9.955	9.685	10.3	10.14	10.85	10.27	9.21	9.01	9.605	9.655	8.425	8.255	8.675	8.865	8.725	8.955	9.465	9.015
CG11494:1	3L	7.815	7.645	8.335	8.125	7.165	7.295	8.275	7.365	7.84	7.54	7.16	7.88	7.59	8.35	7.56	7.14	7.82	8.12	7.06	6.5	7.955	8.345	8.645	8.155	8.485	7.615	8.86	9	8.9	8.72	9.235	7.525	7.76	7.96	7.025	7.415	7.275	7.645	7.57	7.95	7.76	7.54	7.33	7.45	8.035	7.845	8.03	7.87
CG12268:1	3R	8.38	8.54	8.58	8.02	7.26	7.6	7.655	7.305	7.285	6.575	7.43	6.39	8.62	8.92	7.185	6.935	8.225	8.315	8.17	8.25	8.295	8.285	8.455	8.845	8.24	9.04	9.13	9.01	8.545	8.475	7.675	8.285	7.94	8.66	10.715	9.685	8.71525	8.72475	8.13	9.19	8.11427	8.10573	7.855	7.965	8.075	8.745	7.92	7.74
CG32540:1	X	9.52	9.14	9.315	8.785	8.99	9.09	9.345	9.355	8.435	8.445	9.93	10.49	7.95	7.89	8.725	8.795	8.205	8.795	8.74	8.78	8.125	8.375	8.505	8.535	9.22	9.58	9.895	9.765	9.395	9.645	7.155	7.045	7.81	8.33	6.155	7.045	7.805	7.915	8.7	8.52	9.845	10.455	13.45	13.37	9.25	9.67	10.235	9.905
CG13085:1	2L	7.82466	7.81534	7.48	7.58	7.15	7.23	7.37	7.39	7.125	7.395	7.5	8.9	7.565	7.375	6.62	6.88	6.48	6.96	6.65	6.89	8.56889	8.57111	7.83	7.41	6.835	7.265	6.62	6.38	6.875	7.105	7.22	6.76	7.975	8.425	7.045	7.095	7.585	7.735	6.975	6.905	8.185	8.335	7.8	8.4	7.88	7.72	7.59	7.79
CG15252:1	X	9.105	9.315	8.87	8.99	8.46	8.64	8.67	9.37	8.355	8.225	8.55	7.89	8.54	8.56	8.795	8.465	8.265	9.075	8.39	8.81	8.53	8.85	8.065	8.675	8.525	8.895	8.435	8.745	8.205	8.215	8.125	8.015	8.035	8.905	8.11	8.39	8.75	9.11	9.765	9.355	8.38	7.86	8.81	9.49	8.665	9.735	9.155	8.705
CG16905:1	3R	8.005	7.775	7.44	7.9	7.76	7.5	7.78	7.82	7.855	8.165	9.745	10.735	7.72	8.3	8.925	8.915	7.61	7.59	8.46	8.6	8.325	8.675	8.105	8.315	8.22	8.08	7.615	7.785	7.87	8.41	7.005	7.195	8.12	7.84	6.95	7.37	8.24	8.36	8.545	8.595	8.275	8.385	7.03163	7.02837	7.8	7.7	8.085	8.115
CG30054:1	2R	7.645	7.475	7.485	7.875	7.16	7.38	7.445	7.715	7.59	8.15	6.86	7.02	8.015	7.605	5.015	7.125	6.295	6.345	7.235	6.765	8.175	7.765	8.73906	8.74094	7.375	7.425	6.9	8.76	6.825	7.375	8.915	9.185	7.1	8.14	6.44	5.96	7.865	8.235	7.99	7.85	6.845	8.415	7.345	6.695	8.285	8.315	7.70224	7.69776
CG14823:1	3L	8.52	8.16	7.96	8.14	8.145	8.395	7.74	7.1	7.805	8.255	7.38	7.26	8.14	9.2	8.6	8.74	7.575	7.765	7.855	8.085	8.435	8.065	8.18	8.56	9.265	8.935	9.62	8.94	8.765	9.295	6.71	7.37	7.3	7.98	7.19	7.47	6.83	7.95	7.61	7.73	NA	NA	7.525	7.035	7.915	7.585	7.995	7.645
CG6240:1	3R	8.07	7.77	6.84	7.16	7.38	7.4	7.205	7.415	6.76	6.3	9.075	7.685	7.495	7.025	7.095	7.005	6.905	6.835	6.92	7.48	8.26	8.3	7.5	8.1	6.745	7.795	5.96	6.56	6.665	5.975	6.835	6.845	8.625	8.655	7.25	6.51	6.705	7.935	8.1	7.84	8.115	8.405	9.04	7.36	7.905	7.715	7.855	7.705
CG1528:1	3R	8.685	8.915	10.015	9.105	10.37	9.99	10.21	9.85	10.835	10.625	10.195	10.505	10.57	10.29	10.59	9.81	9.34	9.22	8.98	9.88	9.005	8.335	8.535	8.145	8.72	8.84	10.405	10.215	9.44654	9.45346	8.98	9.46	9.15	8.87	10.145	10.415	10.815	10.665	8.48	8.16	8.815	5.785	7.345	8.855	8.69	8.75	9.34	8.52
CG13108:1	2L	8.095	8.305	8.12	8.32	7.3	7.82	7.98	7.94	8.51	8.91	7.79	7.41	8.305	8.375	8.31	8.29	8.05	8.67	7.765	7.135	7.92	8.12	8.08	8.18	8.05	8.25	7.205	7.135	7.43	7.39	7.035	7.585	8.01	8.35	12.27	10.65	7.715	7.585	7.16	8.12	8.12	7.8	6.97	7.65	7.65	7.95	8.03	7.45
CG15916:1	X	9.57	9.33	11.06	10.96	11.135	10.865	9.91	9.67	10.955	10.745	10.905	10.915	10.74	9.68	9.615	8.865	10.325	10.375	10.54	10.92	8.465	8.255	9.065	8.475	8.195	8.925	10.48	10.22	9.965	10.175	10.195	10.245	9.475	9.605	12.6658	12.6742	10.285	10.075	10.065	10.015	9.265	8.615	9.645	9.595	8.045	8.095	9.13	8.99
CG31904:1	2L	8.13	8.77	8.655	8.545	7.65	8.03	7.66	7.98	8.2	8.18	7.66	7.6	7.705	7.535	6.985	7.235	7.505	7.675	8.65	7.89	8.765	8.055	8.755	8.785	8.06	8.12	9.21	9.17	8.455	8.065	7.95	8.25	8.14	7.58	10.505	10.135	8.05151	8.04849	NA	NA	8.62	9.12	8.34	8.68	8.2	8.72	8.455	8.745
CG10333:1	2L	9.555	8.625	11.405	10.135	8.965	8.995	9.145	9.235	8.105	7.435	8.39	8.53	8.865	9.055	9.01	9.29	8.885	8.715	8.575	8.485	8.855	8.685	8.235	8.365	8.645	8.735	7.745	8.375	8.29	8.51	8.27	8.83	9.225	8.595	7.3	8.36	7.085	7.115	7.615	7.505	9.42	8.9	9.3	8.92	8.14	8.72	8.725	8.275
CG3409:1	2R	8.175	8.225	9.075	8.825	8.285	8.555	8.475	8.785	9.975	9.305	8.91	9.65	9.89	8.43	8.895	8.705	8.99	8.97	8.235	8.265	8.435	8.145	7.745	7.795	8.06	7.94	7.58	7.62	8.15	8.49	7.82	8.14	8.525	8.535	7.655	8.065	7.67	7.97	8.52	8.14	9.405	9.375	8.95	9.21	7.965	8.255	8.685	8.395
CG14492:1	2R	7.985	8.335	7.115	7.025	6.8	7.24	7.47	7.43	7.76	8	7.82	7.5	7.79	7.89	6.125	7.515	6.385	6.655	6.005	6.475	8.39	7.57	7.8	7.96	6.585	6.695	6.6	6.18	6.55	6.39	6.56	6.2	6.405	6.535	NA	NA	6.76	7.1	6.93	7.03	7.815	7.545	6.81	6.51	7.16174	7.15826	7.255	7.545
CG10261:1	2R	8.005	7.875	8.955	9.065	8.07	8.67	8.615	8.425	8.56	8.54	8.64	8.76	8.25	8.09	8.13	8.03	8.455	8.625	8.39	8.67	8.485	8.375	8.12	8.14	8.875	9.085	8.545	7.255	8.275	8.845	7.39	7.45	7.78	7.98	6.96	6.92	7.975	7.805	8.25	8.55	9.04	9.08	13.86	14.14	9.665	9.975	8.33	8.91
CG6673:1	3L	9.245	8.995	8.005	8.735	8.23	10.45	10.5	8.7	10.24	9.08	11.17	11.29	10.785	10.015	7.36	7.16	7.86	6.58	10.53	10.13	8.21	8.31	8.435	8.965	9.685	8.935	9.98	10	9.45	9.61	9.935	10.025	10.01	9.77	10.325	10.135	7.55	6.53	8.8	8.7	9.275	9.085	9.42	10.06	8.44	8.34	8.885	9.075
CG6673:2	3L	8.385	7.975	9.04197	9.03803	8.55	8.95	8.5	8.62	9.79	9.45	7.855	7.725	10.07	9.31	6.125	7.015	8.72	8.42	8.52	8.74	8.235	7.885	8.385	7.875	7.655	7.005	8.325	8.435	8.355	8.685	9.055	9.485	9.105	8.935	9.395	9.645	8.525	8.755	8.775	9.185	8.31	8.55	6.145	5.955	7.585	7.675	7.65	7.73
CG5734:1	2L	8.13	8.09	7.625	7.615	7.72	7.94	9.11	7.77	8.57	7.39	7.54	7.24	8.525	8.055	7.66	7.88	6.78	6.7	7.925	7.515	8.36	8.28	7.945	8.275	7.365	7.255	7.785	7.495	6.81	7.49	6.35	6.83	7.735	7.445	8.05	7.87	8.71	8.53	NA	NA	6.925	7.335	7.285	7.895	8.235	8.225	7.82	7.86
CG10604:1	2L	8.585	8.875	8.59	8.83	8.505	8.655	7.445	6.615	9.17	8.33	7.86	7.44	8.185	10.095	8.685	8.035	7.23	10.23	8.165	8.015	8.125	8.635	7.77	8.01	8.095	7.825	8.305	8.215	8.5	7.86	7.555	7.365	8.515	8.465	6.95	7.25	7.745	7.875	7.53	8.19	8.77	8.91	8.47	8.95	7.94	7.74	8.35	7.31
CG32409:1	3L	8.955	8.305	9.735	9.625	8.835	8.705	8.81	9.09	9.83	9.69	13.915	13.485	10.3218	10.3182	9.145	8.955	9.595	9.605	8.475	8.805	8.05	8.29	8.15	8.49	8.305	8.375	8.665	9.115	8.805	9.175	7.89	7.99	8.085	8.255	9.32	9.36	8.15	8.39	8.86	8.56	8.795	8.445	7.8	8.3	8.13	8.23	8.76	8.08
CG8441:1	2R	9.295	9.185	9.085	9.175	8.2	8.66	9.315	9.285	9.075	9.205	9.285	9.355	8.685	8.735	9.645	9.135	9.515	9.625	8.31	8.51	8.73	9.13	8.475	8.425	9.045	9.175	8.66	8.64	8.11	8.69	8.665	7.815	8.035	7.765	6.755	6.945	8.4	8.62	8.635	8.505	9.86	9.68	8.085	8.215	8.465	8.655	8.69	8.83
CG9773:1	3R	9.26	9.04	10.005	8.075	10.44	10.5	10.855	10.485	10.14	9.96	9.675	9.625	10.355	10.005	9.58	9.16	10.99	12.83	10.09	10.23	10.39	9.33	10.79	10.63	11.035	10.185	10.795	9.165	10.355	10.205	9.975	10.245	10	10.26	10.815	10.025	10.585	9.775	10.37	9.85	12.0787	12.0813	10.775	10.145	9.925	10.435	9.8	9.24
CG13289:1	3L	9.225	8.855	8.895	8.725	8.34	8.06	8.13	8.25	9.005	8.775	8.425	8.195	8.075	8.165	8.925	8.835	8.79	9.13	8.64971	8.65029	8.585	8.715	8.865	8.415	9.305	9.635	9.325	9.275	9.655	9.665	8.73	8.51	8.78	8.72	6.345	6.555	7.945	7.755	9.77	9.13	8.955	9.005	10.015	9.705	9.425	9.775	9.185	9.375
CG4035:1	3L	10.785	11.055	11.8	11.6	11.495	11.645	11.735	11.585	10.115	10.325	11.83	11.93	11.05	11.27	10.83	10.55	10.63	10.69	12.005	11.695	12.195	11.785	12.41	12.35	13.055	12.605	13.625	13.995	11.885	11.735	11.145	11.075	10.835	11.025	11.3377	11.3423	10.95	11.27	12.18	12.12	11.25	11.33	16.325	16.255	13.84	13.8	13.615	13.685
CG4035:2	3L	9.105	8.755	7.755	7.545	10.27	10.23	9.545	9.935	9.77	9.97	9.44	8.7	11.31	11.75	9.525	10.035	10.47	10.49	9.715	9.525	8.725	8.915	9.14	9.34	8.78	8.46	9.57	9.75	9.825	9.915	10.18	10.22	9.57	9.51	11.26	11.4	10.18	10.1	8.995	8.945	NA	NA	11.75	11.81	8.25	8.45	9.23	8.55
CG11242:1	2R	7.675	7.325	6.94	7.38	6.44	6.56	7.37	7.21	6.16	7.12	6.98	7.24	7.435	7.305	6.365	6.375	5.885	6.215	6.355	6.285	8.33	7.69	8.005	7.995	6.905	6.775	6.845	6.155	5.455	5.345	6.455	6.685	6.965	7.535	6.15	5.91	7.375	8.045	7.955	7.925	7.255	7.745	6.28	6.06	7.27	7.05	6.745	8.115
CG32594:1	X	8.535	8.225	8.625	8.495	8.7	9.08	9.06	8.32	8.865	8.775	9.53	8.29	8.195	8.445	8.81	9.09	7.225	7.415	8.18	7.94	8.495	8.505	8.76	9.06	8.865	8.715	9.225	9.135	8.56	8.8	8.07	7.49	7.78	7.88	7.62	7.38	7.86	8.44	8.695	8.365	8.185	8.155	12.08	12.16	9.305	9.475	9.01	9.65
CG32594:2	X	7.64	7.14	6.49	6.21	6.78	7.52	7.185	8.415	6.385	6.995	7.305	7.335	7.285	7.775	6.445	6.795	5.74	5.94	6.22	5.84	8.095	7.685	7.975	8.185	7.015	6.565	6.31	5.97	5.18	5.06	6.73	6.51	7.475	6.705	7.99	6.77	8.3	8.56	7.51	7.71	7.995	8.045	6.255	6.145	7.41	7.15	7.34	7.8
CG5468:1	3R	7.565	7.315	6.885	6.555	7.16	6.86	6.725	6.415	NA	NA	7.14	7.08	7.625	7.575	5.465	5.295	5.68317	5.67683	6.555	6.525	8.025	8.515	7.64	7.74	6.655	7.085	6.085	6.515	5.84	5.72	6.6	6.42	7.105	7.235	5.285	4.695	7.59	7.03	6.43	5.87	7.26	7.34	7.2	6.4	7.3	7.6	7.03	8.39
CG11575:1	3R	7.775	8.025	6.725	8.555	6.905	7.155	7.285	7.315	7.555	7.485	7.37	7.01	7.815	7.685	6.64	6.62	6.23	6.89	6.23	6.43	7.98	8.02	9.445	9.355	7.895	7.625	6.23	6.21	7.68	7.6	10.83	9.49	8.855	10.705	8.33	7.53	7.515	7.665	6.27	7.21	7.07	7.17	6.755	6.585	7.84	8.16	7.495	7.745
CG30273:1	2R	7.64	8.18	7.83	7.95	7.325	8.315	7.615	7.545	8.22	8.08	7.91	7.79	8.28	8.08	7.45	8.11	7.145	6.935	7.555	8.185	7.905	8.355	7.85	7.73	7.185	7.395	6.675	7.205	6.945	7.335	6.99	6.77	7.885	7.915	5.77	6.59	7.445	7.395	8.08	7.9	7.035	7.385	6.895	6.885	7.715	8.065	7.905	8.075
CG31258:1	3R	7.335	7.605	6.05	6.67	7.925	7.535	7.72	7.16	8.015	7.745	6.9	7.8	9.435	9.705	7.84	7.34	8.56	8.38	7.38	7.46	8.06	8.32	7.79	7.87	6.905	6.455	6.73	6.65	7.055	7.325	9.055	8.785	8.45	8.55	7.29	7.49	7.725	7.355	7.24	7.74	7.995	6.385	7.305	7.155	6.895	7.465	7.605	7.895
CG14868:1	3R	8.385	8.415	10.555	10.745	10.235	9.985	9.835	9.925	9.65	10.13	10.095	10.205	11.065	11.555	10.835	10.785	11.545	11.355	10.25	10.57	8.91	8.77	9.47	8.85	8.54	8.84	10.1	10.32	10.52	10.56	10.955	11.005	10.9	10.98	13.87	14.03	11.735	11.745	9.205	9.655	11.1	10.24	7.775	8.005	7.825	8.015	8.205	8.075
CG13033:1	3L	7.91783	7.92217	7.82	7.58	7.73	7.37	5.995	5.585	7.845	8.095	8.245	8.375	8.505	7.455	7.075	7.185	7.085	7.375	6.42	6.74	8.055	8.225	7.4	8.16	7.33	6.91	7.43	6.47	6.55162	6.54838	6.75	7.27	7.08	7.78	7.295	7.045	6.98	8.4	8.015	8.605	6.77	6.77	7.035	6.485	6.855	7.405	8.055	7.965
CG5828:1	2L	9.58	9.72	9.52	8.84	8.28	9.12	6.775	7.345	8.69	9.33	9.055	9.265	8.865	8.895	8.945	9.195	9.025	9.015	8.03	7.81	8.33412	8.32588	9.73	7.87	7.95	8.09	8.335	8.565	7.75	7.81	6.88	6.96	7.785	7.895	7.86	7.36	7.545	8.055	8.995	8.625	9.055	9.345	7.47	7.61	8.23933	8.24067	7.39	8.35
CG8644:1	3R	7.9	7.88	7.27	8.55	7.91	8.29	7.845	7.215	8.46	8.56	8.095	8.245	7.905	7.995	8.425	8.635	8.465	8.615	10.94	10.66	8.965	8.715	8.905	8.555	8.67	8.75	8.33988	8.34012	8.46	8.28	7.115	7.065	7.96	7.86	7.235	6.705	8.235	8.505	8.755	8.585	7.73	7.95	9.07	8.83	8.955	8.885	9.53	9.07
CG13036:1	3L	8.25	8.39	8.4	8.06	7.69	7.09	7.765	7.635	7.65	7.73	7.41	7.35	7.7	7.6	7.2	6.9	6.4	6.12	8.135	7.605	8.2	8.3	8.005	8.695	8.265	8.415	7.665	8.275	8.295	8.565	6.98	6.72	7.165	7.455	7.595	6.925	7.695	8.485	8.385	8.615	6.635	6.565	11.93	11.11	10.235	9.145	8.165	8.595
CG6806:1	3L	9.205	10.775	9.165	10.515	10.14	8.94	11.165	9.835	9.05	8.87	15.64	15.1	9.165	9.475	11.71	12.59	12.75	12.51	12.29	10.73	13.815	12.065	12.745	11.695	11.92	11.26	11.95	12.45	11.1	10.84	11.925	12.035	11.195	10.985	14.27	14.29	10.56	9.34	12.495	12.565	12.815	12.025	7.385	6.995	7.945	7.955	8.43	8.29
CG8545:1	2R	8.50089	8.49911	6.745	7.375	8.93	9.25	8.795	8.525	10.25	9.73	7.725	7.315	10.615	10.365	8.315	8.785	7.725	7.855	7.87	8.37	8.045	8.395	8.37	8.01	7.5833	7.5767	7	7.24	7.985	8.815	7.32	7.5	8.18	7.82	6.24	6.94	7.975	8.085	8.29	8.37	8.48	8.6	7.105	6.955	7.51	7.45	8.335	8.645
CG31447:1	3R	7.975	7.765	7.675	7.225	7.31	8.87	6.795	6.685	NA	NA	8.355	8.965	8.175	8.025	7.93	7.55	9.13	8.19	8.655	7.385	8.925	7.915	9.16	8.62	8.055	7.885	8.675	8.445	8.32	6.88	9.045	8.075	8.41	8.53	9.12	8.9	9.175	8.425	6.325	6.235	8.175	8.265	6.705	6.535	7.61	7.53	7.235	9.725
CG6425:1	3R	9.32	9.82	10.605	10.775	11.15	10.45	10.62	10.08	9.45	9.77	11.96	12.06	9.55	9.31	11.4	11.26	10.755	10.665	10.65	10.95	9.1	8.96	10.055	9.585	9.29	9.65	8.355	8.645	10.82	10.72	11.25	11.43	10.81	10.45	15.61	15.77	12.065	11.855	10.71	10.69	9.52	9.38	10.045	10.055	9.59	9.37	13.15	12.91
CG13130:1	2L	7.565	9.015	7.79	7.63	7.835	7.185	7.075	6.965	7.985	8.295	7.91	7.95	7.41	7.95	6.875	7.325	6.955	6.965	7.395	7.425	8.03	8.21	9.45	9.33	7.23	8.27	9.36	8.58	7.535	6.905	6.785	7.475	8.06	8.7	7.13	7.49	7.515	7.085	7.275	7.545	10.615	10.805	8.71	8.39	8.195	7.865	7.785	7.815
CG3394:1	2R	8.63	8.83	8.155	9.065	8.745	8.615	8.69	7.83	7.5314	7.5286	10.25	10.11	7.55	7.83	9.795	10.485	9.945	10.235	9.695	9.025	9.225	9.115	9.495	9.265	9.435	9.445	9.375	10.185	9.84	9.4	9.27	10.01	9.91	9.97	11.11	11.19	11.78	11.76	9.055	8.945	9.475	9.225	8.08	8.12	10.18	9.56	8.625	8.175
CG17048:1	2R	10.045	10.155	10.26	10.42	11.12	11.16	10.53	10.51	9.17	8.83	10.165	9.895	9.755	9.645	9.815	9.925	11.105	10.915	10.32	10.12	10.465	10.215	10.22	10.08	11.485	10.655	10.825	10.935	10.435	10.045	10.1706	10.1694	10.46	10.86	12.33	12.15	9.98	9.96	10.365	10.115	11.19	11.33	13.615	13.265	11.5	11.96	11.215	11.645
CG10579:1	3L	8.37	9.03	9.215	9.565	9.01	8.93	8.995	9.325	8.34	8.24	9.11	9.39	8.57	8.97	8.76	8.64	8.19	8.43	8.475	8.845	8.43	8.57	9.92	10	8.4	8.1	8.325	8.475	8.335	8.085	8.165	7.975	8.27	8.37	8.57	8.79	8.38	7.6	7.755	7.745	9.085	9.035	8.515	8.645	8.845	8.275	8.175	8.205
CG10579:2	3L	8.005	8.015	7.52	7.78	7.865	8.275	7.31	7.49	8.05	7.79	7.665	7.335	10.46	10.72	6.995	7.205	8.15	7.93	8.325	8.235	8.595	8.225	8.71	9.01	9.135	9.085	7.53	7.09	8.44	8.46	7.44	6.28	8.51	8.13	6.985	7.995	8.38	8.86	8.065	7.955	8.335	8.445	6.655	6.785	8.375	8.265	8.525	8.735
CG7598:1	3R	8.11	7.65	8.49	8.15	9.535	9.745	9.385	9.475	9.405	9.835	9.93	10.19	8.655	8.245	9.66	9.78	8.48	9.08	8.915	9.105	8.41	8.51	8.295	8.045	7.845	7.555	8.42	7.96	8.3	8.72	8.55	8.13	8.875	8.585	9.475	9.745	9.32	9.38	8.755	8.825	8.28924	8.29076	7.17	7.77	7.35	7.95	8.11	7.87
CG11562:1	2L	9.345	9.075	10.4	10.36	10.455	10.525	9.67	9.41	10.345	10.335	11.03	10.63	9.97	10.05	9.775	9.525	10.67	10.65	10.64	10.3	8.745	9.055	8.685	8.715	8.765	8.435	10.54	10.52	9.5	9.42	10.22	10.46	10.11	9.95	12.72	13.02	10.59	11.13	9.725	10.115	8.205	7.995	9.3	9.54	8.04	8.12	8.63	8.61
CG6138:1	2L	7.8	8.42	8.015	7.965	7.02	6.3	7.345	7.195	7.75	8.37	7.3	7.08	7.785	7.955	7.475	7.845	8.12	7.76	8.505	7.755	8.585	8.175	7.9	8.1	8.41	7.97	8.61	8.93	7.95	7.73	9.215	9.505	9.225	9.815	9.19	8.21	10.715	9.745	8.48	8.7	8.545	9.115	8.475	8.585	8.43	8.49	8.25	7.99
CG6138:2	2L	11.56	13.72	10.95	12.35	10.825	10.475	11.645	11.355	9.785	10.035	12.515	13.205	10.34	10.12	12.145	10.975	11.06	10.22	10.21	10.81	10.395	12.065	9.875	10.865	11.67	10.45	10.965	10.495	9.68	10.48	9.62	9.96	14.385	14.415	16.295	15.765	13.375	15.345	16.235	15.745	15.575	15.845	14.565	11.715	14.7	11.5	12.36	14.8
CG4233:1	2L	9.14	8.38	10.51	10.41	10.995	10.865	11.09	11.01	10.875	10.485	10.73	10.25	11.14	10.7	10.515	10.105	10.305	9.935	10.15	9.41	9.935	8.685	9.475	8.905	9.505	9.655	11.205	10.995	10.59	10.13	10.41	10.27	11.12	11.22	11.875	11.605	12.55	12.67	10.755	10.465	11.19	11.53	10.3	9.68	10.265	9.015	9.815	10.105
CG13333:1	2R	7.58	7.92	7.935	7.625	8.545	7.995	7.12	7.44	7.87	8.35	7.4	7.8	7.465	7.735	10.645	10.295	8.065	9.415	7.43	7.29	8.07	7.85	8.395	7.045	7.3	7.84	6.05	5.75	6.76	6.94	6.94	9.3	8.53	8.77	6.48	5.44	10.115	11.145	NA	NA	7.935	8.065	10.35	10.03	8.45	8.41	7.225	8.075
CG31955:1	2L	7.83	7.59	8.395	7.845	8.17	7.95	7.545	7.215	9.195	9.565	7.215	6.905	9.49	8.89	7.955	8.225	8.915	8.105	7.94	7.58	7.64	7.56	8.35	8.27	7.665	7.555	7.145	7.115	7.695	7.185	7.78	7.9	8.15	8.19	8.075	8.085	7.765	7.455	7.67	8.77	9.21	9.35	6.87	7.03	7.495	7.825	8.075	8.165
CG31274:1	3R	7.74	7.9	7.12	7.24	7.6	7.82	8.315	7.505	8.36615	8.37385	8.08	8.1	7.675	8.485	7.98	8.32	8.745	8.855	8.345	7.495	8.7	7.88	8.26	7.92	7.75	7.53	7.34	8.24	8.335	8.225	9.59	9.71	8.55	8.87	8.975	9.105	8.435	8.125	7.755	6.925	8.325	7.395	7.74	7.4	7.94	7.88	8.075	8.025
CG3980:1	2L	9.025	9.135	10.04	9.78	9.845	9.555	8.72	8.78	9.55	8.43	9.86	9.94	10.38	10.18	9.42	10.1	10.045	10.195	9.6263	9.6337	7.95	8.47	9.38	8.88	8.85	8.97	9.465	9.315	10.125	9.875	10.315	10.465	10.13	10.21	12.29	12.11	10.63	10.95	10.305	9.835	9.46	9.48	11.025	10.655	8.68	8.16	9.255	9.145
CG3772:1	3R	8.675	8.545	8.495	8.505	7.115	7.025	7.37538	7.38462	8.585	8.635	7.935	8.225	9.86	9.88	7.2	7.12	8.48	8.08	9.33	8.95	8.42	8.6	8.98	9.52	9.815	9.785	8.815	9.445	9.115	9.245	8.515	8.465	8.745	9.115	9.895	9.925	8.155	8.225	8.645	9.055	8.545	8.155	8.54	8.44	8.95	8.75	8.78	8.7
CG5469:1	2R	8.89	9.07	7.84	7.82	8.12	8	8.23	8.39	7.56821	7.57179	9.31	9.59	7.755	8.805	9.5	9.48	9.055	8.725	8.625	8.475	8.815	8.945	8.44	8.92	8.805	8.515	8.9	9.08	8.24	8.46	7.74	6.92	7.615	7.665	8	8.22	9.87	9.95	8.845	9.155	7.86	7.88	7.69	8.05	8.125	7.975	8.23	8.33
CG5469:2	2R	9.04	8.84	9.035	9.025	9.285	9.695	9.065	9.055	9.365	9.655	9.1484	9.1516	9.22	9.18	8.71	8.85	8.735	8.885	8.78	8.9	8.275	8.225	8.565	8.555	8.67	8.57	7.675	8.005	8.33	9.29	7.695	8.125	8.41	8.11	10.455	8.325	8.84	8.6	8.335	7.765	8.015	8.065	8.01	8.73	8.24	8.28	8.28	8.78
CG5469:3	2R	9.04	8.96	9.945	10.135	9.395	9.365	9.38	9.32	8.805	8.475	9.23	8.63	8.645	8.435	9.045	9.355	10.555	9.525	9.08	9.3	8.725	9.055	8.56	8.96	9.515	9.345	10.02	10.1	9.92	10.28	7.875	7.845	8.35	7.83	6.92	7.52	8.975	9.005	9.705	9.655	8.83	9.23	15.32	15.22	12.175	12.005	10.985	11.955
CG12752:1	2R	10.36	9.5	10.69	10.21	10.145	10.235	10.35	10.45	10.69	9.69	11.335	11.905	10.575	9.945	10.73	10.23	9.405	9.355	9.755	10.025	10.25	9.21	9.985	8.955	9.48	9.24	10.61	10.45	9.91	9.67	9.65	10.01	9.545	9.555	11.355	11.405	7.485	7.635	9.615	9.425	9.77	9.09	10.42	10.7	10.07	10.55	10.665	9.615
CG7246:1	X	8.06	7.78	8.08	8.04	7.62	8.38	7.145	7.975	8.94	8.6	6.9	7.3	8.89	9.35	7.83	8.23	7.535	7.645	7.335	7.585	8.12	8.14	8.405	8.415	8.135	8.425	5.925	6.155	7.56	7.76	6.94	6.52	7.745	7.875	7.335	7.545	7.95	7.93	7.89	8.47	8.175	8.565	7.33	7.15	8.58	8.14	8.455	8.045
CG4949:1	X	7.445	7.915	6.865	7.075	5.28	6.08	7.925	8.315	8.45	8.65	8.06	8.88	8.075	8.425	8.925	8.195	7.91	8.39	7.25	7.53	8.17	8.09	8.04	7.82	8.095	7.665	7.27	6.75	7.435	6.705	7.065	7.395	7.485	7.615	8.185	7.475	7.395	7.725	7.85298	7.84702	8.52	8.26	6.93	7.61	8.15	8.57	7.845	7.815
CG7398:1	3L	8.98	9.24	9.525	9.395	9.07	8.91	10.095	9.505	9.265	9.295	10.455	9.725	9.66	9.42	9.335	8.865	9.2	8.86	8.915	8.985	8.87	8.65	8.31	8.69	8.75	8.19	8.465	7.715	8.355	8.125	8.445	8.175	8.865	8.615	8.55	8.75	7.955	7.965	8.49	8.73	9.565	9.115	8.39	8.09	8.44	8.24	8.035	8.145
CG6401:1	2R	8.18	8	8.575	8.825	8.18	8.42	8.71	8.33	8.755	8.385	8.45	8.57	9.39	9.61	8.33	7.79	7.97	7.93	7.55	7.93	8.03	8.11	7.725	8.595	11.805	8.935	6.37	6.99	7.69	7.29	7.93	8.25	8.035	7.745	7.455	7.425	8.055	7.745	7.935	7.845	8.94	8.98	7.635	7.285	7.97969	7.98031	7.48	7.76
CG3502:1	2R	8.35	9.01	7.765	7.295	6.87	6.55	6.965	8.415	7.055	7.665	7.665	7.195	7.98	8.36	7.025	6.955	7.225	7.515	7.935	7.125	8.31	7.97	8.73	8.05	8.24	8.64	7.665	8.195	8.555	8.265	8.165	8.175	9.53	10.53	8.22	8.14	10.395	9.845	8.305	8.615	7.24	7.3	8.915	8.845	8.105	8.455	7.815	8.285
CG6875:1	3R	8.115	8.025	7.865	8.195	8.65	8.03	8.26	7.86	8.435	8.145	8.195	8.305	8.275	8.045	9.32	9.3	8.86	8.66	8.085	8.495	8.55	8.39	8.75	8.29	8.625	8.675	7.555	8.285	7.89	7.87	8.845	8.675	9.175	8.965	8.105	8.155	7.86	7.52	8.72	8.92	9.675	8.885	6.555	7.345	7.235	7.925	7.84	7.94
CG14559:1	3R	8.66	8.5	9.505	9.255	8.28	8.18	7.76	7.16	8.86	8.32	9	8.34	7.915	7.985	8.475	8.525	7.655	7.705	8.075	8.545	8.35	8.51	8.235	8.185	7.805	8.155	9.505	9.575	9.345	9.495	7.545	8.195	8.345	8.015	7.78	7.36	8.58695	8.59305	8.3	8.38	7.985	8.395	13.61	13.67	8.48	8.52	9.335	9.205
CG18649:1	3L	9.215	8.585	9.52	8.3	9.01	9.09	9.14	8.86	9.21	8.93	9.02	8.88	8.605	8.215	9.11	9.17	9.82	9.42	10.205	10.095	10.465	10.595	10.805	10.155	11.09	10.91	11.335	11.385	11.025	10.575	9.745	9.315	10.345	10.195	11.62	11.44	9.65	9.37	10.85	10.89	9.86	9.82	12.815	12.805	11.275	11.165	9.725	9.935
CG12255:1	3L	7.95	8.31	7.495	7.405	6.79	6.81	7.715	8.005	7.68	7.86	6.56	7.52	7.815	7.705	6.535	7.005	7.255	7.605	7.555	7.465	8.05	7.97	7.915	8.445	7.71	7.61	6.045	6.715	7.86	7.82	6.45	6.31	8.275	7.385	5.9	6.86	7.965	7.675	7.215	6.985	7.53	8.05	6.9	7.34	7.805	8.075	7.73	8.23
CG16953:1	3R	8.095	8.265	8.895	8.805	8.9	8.96	9.415	9.525	8.65	8.85	8.545	8.055	8.76046	8.75954	8.01	8.03	8.23	8.47	8.69	8.63	7.485	8.255	8.23	8.13	7.225	7.315	8.5	8.08	8.105	8.555	7.445	7.135	8.315	8.325	6.86	7.48	7.205	8.115	5.225	5.595	8.475	8.225	6.995	7.045	7.895	7.865	8.325	8.275
CG32699:1	X	7.845	7.895	7.435	7.725	7.715	7.605	7.275	7.965	8.575	8.905	7.145	7.275	8.535	8.625	7.955	8.165	6.55	6.47	6.71	7.31	8.255	8.105	7.695	7.625	7.08	7.14	6.85	6.59	6.255	7.245	6.655	8.385	7.08	8.22	6.4	6.3	7.48	8.38	8.155	7.985	7.275	7.525	7.01	6.87	7.775	7.865	8.125	8.235
CG10949:1	2L	7.885	8.395	8.425	8.335	8.41	8.83	7.955	7.705	7.955	7.505	8.12	8.04	8.08	7.84	8.34	8.64	7.88	7.74	7.865	8.075	8.28	7.8	7.305	8.235	6.81	6.87	7.655	7.225	7.08	7.22	7.755	8.225	7.94	8.46	6.76	7.94	8.43	8.37	7.61	7.27	7.675	6.945	7.825	7.395	7.395	7.245	7.445	7.715
CG4622:1	2R	8.275	7.585	8.225	8.835	8.525	8.875	8.35	8.93	8.6	8.32	8.285	8.055	8.265	8.235	8.035	8.065	7.715	7.725	8.085	8.475	7.77	8.13	7.995	7.645	7.5	7.98	8.4	7.98	7.775	8.025	7.29	7.31	8.035	8.305	7.52	7.84	8.27	8.33	8.105	8.075	8.385	8.695	7.375	7.265	8.33	7.49	8.22	8.46
CG8806:1	2R	9.78	9.4	9.84	10.08	9.53	9.13	9.18	9.48	9.205	9.435	10.215	10.505	9.655	8.925	9.87484	9.86516	9.905	9.875	9.385	9.515	8.8	9.02	8.685	8.535	9.83	9.79	10.085	10.115	9.425	9.475	9.455	9.385	9.165	8.835	9.425	9.795	8.67	8.51	9.305	9.975	9.69	9.61	8.445	8.735	8.615	9.305	8.78933	8.79067
CG8833:1	3L	8.1	8.54	7.385	7.155	8.685	7.915	8.185	8.575	7.855	7.565	7.795	8.625	8.745	8.655	8.545	8.555	7.175	7.445	7.515	8.145	8.28	7.84	7.99	8.01	7.515	7.725	6.525	6.555	6.545	6.955	7.64	7.76	7.57	7.47	5.905	6.075	7.665	8.215	8.845	8.655	8.8	9	6.65	6.49	7.255	7.405	7.51	7.27
CG9391:1	3L	10.785	10.975	12.3763	12.3837	11.225	11.395	10.985	11.335	10.8	10.78	11.83	11.67	11.79	11.71	11.11	11.59	11.28	11.56	10.6	11.16	9.995	10.725	9.935	10.545	10.44	10.72	14.735	14.945	12.36	12.58	12.51	12.39	9.81	9.99	12.725	12.715	11.475	11.885	11.035	11.785	10.4	10.6	15.84	15.86	10.815	11.345	13.555	13.345
CG11071:1	X	7.815	7.905	7.445	7.095	6.475	6.665	7.055	6.745	8.135	8.925	7.94	8.2	7.89	7.31	7.73	7.99	7.29	7.51	6.42	6.52	8.155	8.365	7.775	7.925	7.055	7.285	5.96	6.88	7.05	5.47	6.46	6.78	7.34	7.64	6.24	6.26	8.355	7.965	7.925	8.135	7.735	7.925	6.655	6.605	7.53	7.29	7.07	7.33
CG31613:1	2L	9.05	9.11	8.79	8.63	8.265	8.695	8.76	8.54	8.605	8.915	8.225	8.155	8.65	8.37	8.395	8.705	8.53	9.15	8.2	8.44	8.375	8.325	8.345	8.615	8.78	8.54	8.525	7.795	8.185	8.675	7.61	7.45	8.065	8.655	7.315	7.425	8.575	8.585	9.365	9.455	8.54	8.64	8.85	8.37	8.745	8.875	8.395	8.485
CG3191:1	X	8.745	8.235	6.725	6.835	9.445	8.815	8.885	8.075	9.09	9.13	8.41	7.93	9.48	9.58	8.905	8.495	9.13	9.57	8.965	8.775	8.93	8.81	9.915	9.245	8.915	8.845	8.46	8.16	8.99	8.45	9.335	9.545	9.42	9.56	10.48	9.9	10.08	9.52	9.17	8.91	11.965	12.195	9.04	7.84	8.485	8.175	8.475	8.545
CG14401:1	2L	7.925	8.155	9.215	9.225	9.185	8.535	8.37	8.55	9.12	9.36	8.61268	8.60732	9.215	9.545	8.63	8.83	9.465	9.435	9.065	9.215	8.535	8.685	8.365	8.295	8.92	8.64	9.01002	9.00998	9.06	9.22	9.4	10.52	9.775	9.765	10.11	10.45	8.61309	8.60691	8.875	9.345	9.22	8.46	8.215	8.885	7.895	8.045	8.415	7.925
CG3161:1	2R	11.765	11.735	12.84	13.04	11.505	11.515	11.48	11.54	10.47	10.51	18.545	18.655	10.58	10.4	10.99	11.09	9.995	10.525	11.09	11.23	11.225	11.435	12.145	12.115	13.405	13.535	16.695	16.725	13.555	13.545	11.82	11.98	10.82	10.98	13.16	13.28	11.945	11.995	11.79	12.09	9.98	10.38	15.99	16.01	13.57	13.55	14.2	14.42
CG3161:2	2R	10.68	10.7	10.95	11.19	10.325	10.555	10.28	10.16	9.925	9.595	10.73	10.67	10.36	10	9.995	10.265	10.5	10.32	10.275	10.445	9.8	9.72	9.49	9.41	10.54	10.46	11.31	11.05	10.895	10.905	8.905	8.855	9.165	9.395	9.59	10.05	8.92	9.16	10.06	10.14	9.5	9.6	12.615	12.845	10.25	10.07	10.09	9.85
CG3161:3	2R	10.025	9.755	10.25	10.31	9.1	9.8	9.37	10.01	9.71	9.13	9.61	9.69	10.53	10.27	9.375	9.665	10.135	10.225	9.28	9.4	9.22	10.18	8.925	9.115	9.76	9.94	9.935	9.405	9.425	9.615	8.91	9.05	8.335	8.365	9.165	9.575	8.675	9.305	9.765	9.755	9.35	9.19	9.735	9.865	9.685	9.515	9.145	8.815
CG7437:1	3L	7.985	8.575	6.94	8.18	7.925	8.515	7.815	7.565	8.43	8.09	7.535	7.645	8.045	7.975	7.705	7.175	7.775	7.925	7.485	7.855	7.86	8.32	7.22	8.84	7.235	7.505	6.76	6.72	6.995	7.505	7.81	7.83	7.535	7.505	7.175	7.285	7.795	8.525	6.845	7.035	8.37	8.43	7.26	7.02	7.73	7.45	8.165	8.135
CG30338:1	2R	8.465	8.675	8.24	8.48	9.195	8.965	9.10124	9.09876	8.9	9.66	9.2	9.32	8.48	7.94	8.395	8.845	9.08	9.02	8.675	8.925	8.675	8.305	8.11	8.13	8.45	8.11	8.14	8.12	8.41	9.05	8.645	8.495	9.305	9.375	9.14	9.58	8.52	8.74	8.655	9.105	8.915	8.785	7.91	7.81	7.895	8.125	8.445	8.275
CG31783:1	2L	9.03	8.81	9.57	9.81	9.85	9.99	10.625	10.355	10.5	10.46	10.125	10.515	9.85	9.75	7.88	7.82	10.14	10.26	10.07	9.93	9.485	8.795	8.73	9.17	7.355	7.165	8.755	7.605	9.265	9.555	9.425	10.155	9.865	9.435	10.345	10.435	9.155	8.805	9.6	9.74	7.41	7.41	8.755	9.065	8.36	8.34	8.9	8.22
CG9924:1	3R	10.42	10.5	10.815	10.845	10.595	10.925	10.99	11.01	10.605	10.755	11.27	10.97	11.75	11.45	10.985	11.035	10.57	10.73	10.815	10.725	10.415	10.905	10.495	10.605	11.35	11.13	11.125	11.095	10.5248	10.5152	10.55	10.75	10.43	10.05	9.965	10.435	10.5	10.4	11.05	11.53	10.48	10.68	11.31	11.51	10.585	10.995	9.945	9.335
CG10741:1	3L	8.355	8.805	8.895	7.685	8.365	8.475	7.86	8.14	9.04	8.68	8.985	8.635	7.945	8.115	7.04	6.9	8.86	8.9	8.065	7.955	8.28	8.44	8.54	8.42	7.75	7.73	8.29	7.59	8.02	8.1	7.29	7.91	8.635	8.585	8.31	7.89	8.65	8.57	8.25	8.17	NA	NA	7.785	8.215	8.13	8.09	9.095	8.865
CG4999:1	3L	8.48	8.98	8.46	8.72	8.495	8.585	8.555	8.505	8.78	8.46	8.285	9.175	8.31	8.27	7.76	7.18	8.36	8.1	9.5	9.08	9.15	9.43	9.795	10.105	9.385	9.075	9.23	9.51	9.19	9.03	8.78376	8.77624	7.995	7.665	9.75	9.17	8.305	8.375	8.18	8.04	8.515	8.285	9.105	9.235	9.27	9.51	8.84	8.68
CG5081:1	3L	9.29	9.39	9.11	8.79	9.17	9.23	9.875	9.625	9.02	9.44	11.075	10.505	8.555	8.745	10.18	8.8	9.755	8.965	9.24	9	9.49	10.23	9.63	10.21	9.525	9.935	9.52	9.88	9.475	9.585	8.75	8.97	8.97	8.59	12.11	12.47	9.9177	9.9223	10.09	9.41	10.065	9.935	12.385	12.135	10.06	9.88	11.615	12.605
CG13883:1	3L	9.155	9.185	8.595	8.405	8.815	8.265	8.86	8.36	8.405	8.255	9.355	9.465	7.855	8.065	8.685	9.095	9.24464	9.23536	8.68	9.2	8.55	8.39	8.36	8.58	8.615	7.345	8.955	8.845	8.665	9.175	7.825	8.835	7.825	7.655	6.85	7.37	8.61	9.03	9.3	10.26	9.03	9.85	14.805	14.635	10.55	9.87	9.57	9.65
CG11652:1	3L	8.21	8.09	6.605	6.195	8.96	8.3	8.125	8.375	8.2	8.54	8.055	9.505	10.145	10.355	8.525	8.415	8.415	8.785	8.275	8.205	8.425	8.195	8.05	8.27	7.85	7.77	6.95	7.59	8.695	8.865	8.77	9.51	8.88	9.14	7.475	8.205	8.115	7.825	8.095	8.245	NA	NA	9.89	10.11	8.19	8.29	8.57	8.65
CG13484:1	3L	8.82	8.7	10.115	10.705	9.615	9.665	8.78362	8.77638	9.51	9.29	8.965	8.715	10.025	9.935	8.92	8.52	9.625	9.495	8.935	9.085	8.83	8.55	8.625	9.235	8.585	8.555	10.32	10.28	9.72	9.76	8.72	8.42	8.675	8.105	9.835	9.945	8.67	8.35	9.01	8.71	8.695	7.685	14.49	14.71	9.81	9.21	10.92	11.18
CG8276:1	2R	7.95	7.73	8.46	8.12	7.41	6.97	7.03	7.85	9.335	8.785	9.78	8.78	9.035	8.585	7.43	7.55	7.465	7.355	7.07	6.77	8.25	8.03	7.82	7.64	7.34	6.46	6.09	6.41	6.895	7.165	7.155	7.345	6.87	7.31	6.465	6.555	7.565	7.915	7.97	7.27	7.595	7.545	8.25	7.63	7.89	7.45	8.005	8.055
CG4861:1	3R	10.06	9.92	11.22	11.04	10.85	10.83	10.84	10.92	9.75	9.83	11.08	10.82	10.36	10.64	9.975	9.645	10.39	10.35	10.875	10.845	10.46	10.66	11.455	11.625	11.54	10.98	11.95	12.11	10.74	10.48	10.04	10.64	9.905	10.055	12.205	11.815	10.49	10.29	11.16	11.48	9.71	9.47	13.41	13.61	11.59	11.93	12.66	12.32
CG1428:1	2L	8.515	8.105	7.68	7.62	8.34	8.02	8.875	8.645	7.445	7.315	8.89	8.99	7.35388	7.34612	8.89	8.85	8.425	8.535	8.43	8.29	8.67	8.03	8.77	7.97	7.605	7.695	6.57	7.19	7.545	7.735	7.385	7.375	8.37	7.97	9.66	9.76	7.975	8.245	8.5	8.36	8.365	8.395	7.25	7.59	7.69	7.23	7.855	7.965
CG9674:1	3L	8.765	8.575	9.21	8.69	7.985	7.935	8.15	8.65	9.04	8.12	8.315	8.725	8.175	7.645	7.88	8.18	8.245	7.815	8.76	8.56	8.395	8.525	8.46	8.28	8.49	8.67	8.28	8.5	8.77	8.91	10.39	9.23	7.525	7.235	6.04	6.22	8.25	8.37	7.49	8.17	7.9	7.28	10.25	10.45	9.605	9.315	9.23498	9.22502
CG9674:2	3L	9.28	8.34	9.46	8.78	9.17	8.91	8.975	9.145	7.955	7.785	7.73	7.57	8.685	8.415	8.375	8.525	7.84	7.54	9.035	8.925	8.765	8.795	8.765	8.755	9.795	9.705	11.65	11.71	9.94	10.3	8.11	7.63	8.325	9.015	7.46	7.54	8.445	8.295	8.605	9.075	7.735	7.465	11.795	11.825	10.685	10.635	8.75	8.35
CG15088:1	2R	8.61	8.67	7.725	7.915	8.97	8.49	9.335	8.985	8.65	8.47	10.015	9.925	9.625	9.015	8.805	8.335	8.71	7.25	9.43	9.93	10.145	9.615	9.77	9.85	10.11	10.05	10.6	10.26	9.565	9.355	10.59	10.81	10.615	11.065	11.535	11.005	11.245	11.055	11	10	9.89	10.67	10.275	7.665	9.73	9.23	8.615	7.905
CG15088:2	2R	7.72	7.82	7.39	7.31	7.255	7.445	7.795	7.765	7.915	7.305	8.125	8.295	7.67	7.91	7.895	7.805	7.375	6.905	7.345	7.835	7.755	8.365	8.14	7.8	7.695	7.965	6.005	6.475	7.27	7.55	6.96	7.12	8.12	8.46	7.025	6.235	7.66	7.68	9.905	8.995	9.725	10.335	8.14	7.48	8.08	7.58	7.985	8.055
CG16865:1	2L	7.83	8.05	7.315	7.365	8.62	8.54	8.205	6.755	8.435	8.345	9.45	8.85	8.02	8.34	8.865	8.475	8.255	7.665	8.125	7.615	8.24	8.2	8.075	7.865	8.805	8.475	10.375	9.785	7.25	7.91	8.25	8.81	7.915	8.865	9.36	10.32	9.135	9.785	7.795	8.585	7.695	8.005	9.17	9.13	8.77	8.43	7.655	7.505
CG14501:1	2R	8.47	7.97	8.175	8.305	7.69	8.25	8.31	8.93	8.905	8.955	8.30586	8.31414	8.225	8.255	8.36	8.74	8.075	8.165	8.505	8.615	8.125	8.095	8.655	8.605	8.97	10.09	9.28	9.34	9.56	9.86	7.605	8.215	8.035	8.365	7.695	7.665	8.22	9.04	8.545	8.855	8.445	8.895	13.27	13.17	10.305	10.335	8.46	8.24
CG13747:1	2R	11.02	11.9	9.625	10.275	9.885	9.195	11.52	10.74	8.175	8.685	14.33	13.67	10.11	10.37	12.8	12.92	11.97	11.41	10.64	9.56	12.915	12.845	11.14	10.92	12.615	11.465	11.22	11.94	9.53	9.41	11.375	11.405	11.005	10.575	10.325	10.075	8.845	8.295	12.885	12.615	13.345	13.235	10.85	8.07	11.06	8.24	8.35	10.23
CG17509:1	2R	8.705	9.135	9.355	8.545	9.13	9.41	8.225	8.495	9.245	9.175	8.57	9.53	9.575	8.965	8.09	7.87	8.385	8.395	8.56	8.16	8.445	8.515	8.305	8.975	8.81	8.97	8.52	8.9	9.1	9.26	8.435	9.065	8.315	8.065	8.135	8.405	8.335	8.485	7.905	7.975	8.675	8.685	11.09	10.93	9.965	9.615	8.45	8.47
CG7851:1	2L	7.975	7.545	7.385	7.415	6.895	7.245	7.4	7.12	8.145	9.075	7.555	7.565	7.635	7.525	7.145	7.575	7.54	7.9	6.725	6.975	8.32	8.04	7.91	7.41	7.235	8.165	5.935	6.425	6.69	6.31	6.81	6.13	7.5893	7.5907	8.655	8.105	7.645	7.675	8.21	8.85	9.155	9.285	6.685	6.215	7.92	7.68	7.63	7.69
CG14508:1	3R	9.19	9.33	9.79	9.55	10.395	10.065	9.325	9.475	9.54	9.48	10.165	9.415	9.945	9.215	9.31	9.03	9.90675	9.91325	10.095	9.665	9.505	9.555	10.5	10.3	10.925	10.335	10.175	10.025	9.81	8.23	9.6	9.04	9.545	9.355	10.42	10	10.905	10.455	9.435	9.245	10.0014	9.99859	12.775	12.285	11.675	12.305	9.92542	9.93458
CG5063:1	3R	9.64	9.56	9.53	9.41	9.325	9.375	9.925	10.315	9.46	9.4	10.975	9.985	10.225	10.235	9.31	8.99	10.845	10.995	10.105	10.135	9.995	9.685	11.055	11.045	10.255	9.865	10.285	10.435	9.895	9.845	8.665	8.895	9.745	9.735	12.23	11.91	8.16	7.56	9.945	9.555	9.565	9.175	8.895	8.385	9.585	9.435	10.2	10.18
CG18747:1	3R	7.65829	7.66171	7.09	7.05	6.9	6.88	7.13	7.33	NA	NA	6.94	7.08	7.395	8.045	7.565	7.875	6.13	5.67	7.85	7.35	8.535	7.865	8.385	8.115	7.485	6.715	6.39	6.43	7.395	6.165	9.48	9.14	7.875	8.065	6.04	6.08	8.59	7.51	8.77	7.03	7.84	7.5	7.935	6.785	8.235	6.965	7.795	7.885
CG14609:1	3R	7.885	8.015	8.58	9.42	9.285	9.475	9.045	8.895	7.73	7.75	11.1	9.7	7.455	7.905	9.465	10.075	10.435	10.285	10.505	9.375	8.855	9.105	9.225	9.615	8.965	8.615	9.245	9.835	9.785	9.135	9.82	9.94	8.345	7.995	13.795	13.765	9.675	9.685	9.61	9.87	9.295	8.545	8.405	7.855	8.055	8.005	8.295	8.485
CG32549:1	X	8.105	7.995	8.23	8.49	8.795	8.505	7.81	7.51	8.97	7.81	7.96	8.04	8.465	8.675	8	8.64	8.675	8.165	8.46	8.04	8.95	7.27	8.67	8.63	7.575	7.805	7.765	8.075	8.245	7.035	8.06	7.44	6.185	7.215	11.03	10.91	8.795	7.825	8.605	8.795	8.14	8.12	7.975	8.385	8.345	8.255	8.38	8.26
CG10160:1	3L	12.615	12.805	13.855	14.065	11.145	11.355	11.475	11.665	9.675	9.885	18.7629	18.7571	10.16	10.38	11.455	11.725	10.375	10.785	10.9	11	11.145	11.495	12.61	12.83	13.735	13.625	16.795	16.885	13.68	13.98	11.34	11.48	11.23	11.19	13.075	13.145	12.465	12.455	12.28	12.48	10.655	10.665	16.44	16.16	13.96	13.86	9.93	10.33
CG13030:1	XR_group8	8.245	8.195	8.81	9.51	8.905	8.955	9.45	9.23	8.085	8.255	9.465	9.055	8.335	7.925	8.785	8.695	10.21	9.91	10.145	9.115	9.47	9.41	9.07	9.09	9.08	8.58	9.625	9.435	9.645	9.415	9.605	9.155	10.325	10.175	12.575	12.645	8.525	8.355	10.14	10.18	9.075	10.465	8.68	8.06	8.215	8.445	8.275	9.885
CG1902:1	2R	8.825	8.995	9.495	9.645	10.13	10.17	10.21	10.01	9.295	9.765	11.47	11.37	9.18	8.82	10.215	10.105	9.94	10.4	10.525	10.495	9.045	8.875	9.335	9.145	8.68631	8.69369	10.27	10.07	10.375	10.365	10.245	10.595	10.085	9.575	13.31	13.71	11.145	11.115	10.11	10.69	9.465	8.935	7.56	8.52	8.055	8.185	8.89	8.81
CG33101:1	3R	10.705	11.035	11.58	11.52	11.84	11.7	11.715	11.765	11.495	11.945	13.14	13.32	11.675	11.685	12.11	12.05	11.17	11.23	11.985	12.055	11.165	11.115	11.22	11.02	10.83	10.95	12.665	12.675	11.35	11.39	11.81	11.95	11.845	11.575	14.305	14.415	12.535	12.365	12.025	12.315	11.035	10.765	13.015	12.905	11.115	11.225	11.03	10.77
CG2211:1	3L	9.48	9.98	10.025	9.855	10.625	11.175	11.435	11.505	10.655	10.965	10.975	11.005	10.515	12.045	10.55	10.73	10.355	10.785	10.025	10.595	10.055	9.445	9.085	9.615	8.89	9.05	7.84	8.6	9.165	9.495	9.415	9.305	9.5	9.66	13.275	12.765	7.58	8.62	10.11	10.11	NA	NA	10.17	9.87	9.66	9.18	9.485	10.215
CG14891:1	3R	8.79511	8.80489	9.565	10.335	9.975	9.105	7.75	7.37	7.725	8.655	9.68	9.54	9.805	10.115	9.355	9.685	10.985	10.615	9.46	8.96	8.44	8.72	9.095	9.065	9.4	8.3	9.855	9.865	9.815	9.425	11.455	11.385	10.52	10.24	13.355	13.585	10.825	10.575	9.795	9.665	9.97	9.31	9.555	8.425	8.775	8.505	8.21	8.83
CG15083:1	2R	8.01847	8.02153	9.36	9.22	9.3	9.58	9.895	9.505	10.01	9.59	8.995	9.005	9.72	9.32	8.835	8.005	9.435	9.585	9.1	8.68	8.43	8.07	8.495	8.305	8.095	8.265	9.205	9.315	8.535	8.905	8.305	8.375	8.17	8.37	8.55	9.09	9.21	9.19	7.775	7.945	9.97	10.33	12.83	12.99	8.925	8.435	9.845	10.095
CG15296:1	X	9.3	9.16	8.825	9.055	9.285	9.275	9.805	9.435	7.905	8.255	11.655	11.405	8.335	8.405	10.195	10.565	10.33	10.35	10.305	9.935	10.735	10.445	10.05	9.95	10.46	9.7	10.41	9.99	9.955	9.925	9.625	9.775	9.96	10.06	11.06	11.24	8.605	8.435	11.09	10.49	10.55	9.97	12.54	11.12	9.325	8.755	8.455	9.485
CG4719:1	3R	10.88	10.96	12.24	11.96	11.745	11.615	11.815	11.625	11.905	12.255	12.885	12.495	12.195	12.845	12.31	12.17	12.06	12.18	12.035	11.485	11.075	10.925	10.635	10.485	10.785	10.535	11.9	12.14	11.29	10.99	12.025	12.115	11.875	11.765	12.946	12.954	12.24	11.98	10.875	11.325	12.06	11.74	10.98	11.3	10.095	10.285	11.36	9.7
CG1550:1	2R	8.765	8.755	9.505	9.595	9.38	9.26	8.925	8.535	9.995	9.385	9.255	9.745	10.255	10.125	8.67	8.99	8.38	8.54	8.675	8.585	8.43	8.21	8.26	8.7	8.435	8.425	9.02	8.8	8.885	9.135	8.885	8.875	8.33	8.29	8.155	8.485	7.92	7.88	7.755	7.665	8.265	8.115	11.85	11.67	9.1	8.62	8.425	8.835
CG6541:1	2L	7.865	8.115	10.19	10.79	9.515	12.185	9.86	8.88	8.215	9.265	10.61	9.99	9.615	10.305	9.95	10.29	11.82	11.7	10.27	8.77	9.085	8.735	8.995	8.845	8.745	8.235	8.695	9.225	9.645	9.475	10.35	10.41	9.855	9.405	12.865	12.915	10.455	10.285	9.56	9.12	10.64	10.26	7.77	7.91	8.17	7.75	7.835	7.905
CG15883:1	X	8.86	8.98	7.725	8.455	8.415	7.425	8.655	9.065	9.195	9.185	9.74	10.22	9.39	9.57	8.565	7.335	8.865	8.735	9.345	9.075	9.26	8.48	9.935	10.425	9.75	9.47	8.61	8.71	10.085	10.335	10.985	10.535	8.94	9.3	9.475	8.225	8	7.84	8.415	8.345	8.295	7.985	10.65	10.57	10.81	10.43	8.64	8.32
CG7338:1	3L	9.05	9.21	8.595	8.265	6.86	6.9	9.06	9.12	8.975	8.845	8.81	8.45	8.645	8.755	8.615	8.145	7.4	7.46	8.225	8.415	8.71	8.27	7.92	7.82	7.73	8.21	8.225	7.955	7.85	7.79	7.715	7.865	7.905	8.875	6.52	6.42	7.44	7.58	8.125	8.295	8.51	8.79	7.41	7.75	7.485	8.055	8.385	8.155
CG17816:1	3R	7.905	8.675	7.81	7.53	7.8	7.68	7.085	7.395	7.745	7.995	7.715	7.985	7.895	8.105	7.415	7.105	6.795	7.525	7.63	7.61	8.125	8.175	8.035	8.445	7.385	8.195	8.315	8.605	7.92	7.96	7.91	7.75	6.9	7.28	6.375	6.165	7.915	8.185	6.845	6.955	7.915	8.025	9.775	9.945	8.69	8.21	8.14445	8.13555
CG15220:1	X	10.04	9.86	10.945	11.055	10.21	9.81	10.01	12.25	10.42	10.12	10.215	10.345	10.69	10.61	10.995	10.765	10.565	10.955	9.915	10.305	9.37	9.63	9.31	8.73	9.40333	9.39667	9.69	9.93	9.74	9.98	10.515	10.425	9.985	9.775	12.125	12.215	9.825	9.775	9.83531	9.84469	10.585	10.375	10.57	10.89	9.595	9.905	9.385	8.835
CG7173:1	3L	7.74	8.18	7.5	7.24	7.395	7.605	6.8	6.82	NA	NA	7.22538	7.23462	8.21	8.27	7.31	7.09	6.835	5.905	6.49	6.25	7.92	8	8.125	7.255	6.99	6.55	5.235	4.505	6.715	6.765	6.515	6.325	8.32	8.08	5.45	5.27	NA	NA	7.68	8.34	7.95	7.95	6.72	6.46	7.01	7.59	7.005	7.455
CG4685:1	3R	8.685	8.575	9.04	9.08	9.18	8.84	9.33	9.13	9.56	9.32	10.13	9.79	8.27	8.49	9.275	9.225	7.89	7.97	8.565	9.175	8.345	8.295	7.725	7.775	7.56	7.2	8.45	7.51	7.76	7.96	8.11	7.89	8.97	7.87	8.285	7.795	9.145	9.055	8.87	8.63	7.635	7.465	7.47	7.31	10.035	8.905	8.685	8.375
CG12374:1	2R	9.115	9.165	9.84	9.7	9.605	9.675	8.355	9.005	8.8	8.3	9.495	9.005	8.76	8.62	9.065	9.175	8.785	9.155	9.06	9.34	8.62	9.12	9.77	9.59	9.455	9.825	8.915	8.965	9.545	9.595	8.515	8.565	8.425	8.455	6.99	7.57	8.165	8.955	8.335	8.365	8.82	9.04	14.02	14.08	9.15	9.17	9.44	9.14
CG32830:1	2L	7.91	8.39	7.42	7.26	7.21	6.95	7.205	6.775	NA	NA	9.35	9.71	8.125	8.255	7.16	7.54	8.215	7.665	8.1	7.68	8.515	8.185	9.505	8.895	8.665	8.895	8.25	8.83	7.725	7.715	7.575	7.445	9.47	10.15	10.835	9.565	8.765	8.935	8.615	7.345	8.935	9.385	7.725	7.815	8.945	8.155	8.275	8.205
CG6649:1	3R	8.06	8.68	7.36	7.1	7.435	7.485	7.315	7.045	7.11	7.37	7.555	7.725	7.645	8.595	7.32	8.26	6.71	6.95	7.595	7.025	8.14	8.5	7.705	7.875	7.69	7.31	6.805	7.115	7.665	7.555	6.81	6.91	6.505	7.155	7.135	7.905	8.265	7.975	8.15	8.79	7.225	7.355	8.27	8.29	9.15	8.69	8.135	8.325
CG31031:1	3R	8.955	8.625	8.375	8.985	8.98	8.76	9.105	8.775	7.855	7.965	9.39	9.33	8.38	8.5	8.90564	8.91436	9.02	7.96	9.225	8.895	8.925	8.715	9.185	9.815	9.0766	9.0834	8.98	8.82	9.045	8.915	9.02101	9.01899	8.235	6.445	5.865	6.355	8.08	7.92	8.635	8.945	8.3	8.98	12.39	12.27	10.335	9.325	9.535	9.425
CG32496:1	X	8.81	8.83	8.47	8.85	8.075	8.145	8.18	8.38	8.23	8.69	7.885	7.295	8.075	7.685	7.995	8.145	7.85	7.81	8.915	8.925	8.795	8.805	9.19	9.09	9.415	9.785	9.695	10.145	9.215	8.925	9.045	8.515	8.75	8.59	10.215	9.885	7.94	8.2	8.025	7.735	8.27	8.65	11.505	11.535	8.98	9.18	9.27	9.29
CG10031:1	2L	8.99	8.91	9.15	8.95	9.68	10.14	9.88	9.94	9.67	9.49	9.83	9.65	8.525	8.435	9.34	9.02	8.125	8.215	8.885	9.115	8.1	8.6	8.205	8.595	8.16	8.02	9.7	9.42	8.145	8.695	7.51	7.37	8.085	8.295	8.38	8.94	8.7	8.76	8.585	8.275	8.2	8.26	8.13	8.15	8.625	9.395	9.12	9.02
CG2885:1	X	9.04	8.5	9.5	9.88	8.61	8.39	9.065	9.495	8.28	8.3	9.685	9.355	8.87	9.15	9.375	9.945	10.54	10.42	9.345	9.475	9.195	9.105	8.885	9.235	8.975	8.725	9.745	9.695	9.47	9.83	9.31	9.45	9.44	9.2	11.045	11.015	9.8	10.08	9.63	9.61	9.85	9.75	13.45	13.51	9.24	9.36	9.195	9.065
CG4683:1	3R	7.64	7.84	7.34	6.96	6.12	7.74	7.88	6.9	7.51	7.19	7.575	7.165	7.545	7.795	5.57	7.17	6.565	7.395	7.835	7.685	8.12	8.06	8.085	7.635	7.725	7.935	7.875	7.005	6.33	6.81	7.71	7.19	8.345	6.855	5.975	5.845	7.33	7.59	9.58	9.34	7.95	7.79	7.225	6.975	7.98	7.56	7.445	7.595
CG3371:1	3L	8.36	8.12	8.405	8.115	8.72	8.9	8.445	9.055	8.835	8.785	9.11	9.55	7.86	7.6	11.115	10.305	7.805	8.155	8.13	8.83	8.575	8.185	8.105	7.995	8.295	8.365	8.47	8.97	8.575	9.225	7	7.52	7.825	8.035	6.975	6.805	8.675	8.325	8.66	8.64	8.82	8.3	8.09	8.33	8.01	8.77	8.515	8.625
CG6061:1	2R	8.49	7.51	8.38	8.26	7.875	8.505	8.575	8.425	8.42	8.18	7.87	7.71	8.225	7.755	8.48	8.44	8.04	7.68	7.995	8.025	8.155	8.245	7.965	7.975	8.185	7.875	8.115	7.945	8.05	8.07	7.12	7.92	7.765	7.975	7.23	6.83	7.54	7.8	7.89	8.05	7.885	8.235	7.875	8.605	7.905	8.155	8.725	8.195
CG17386:1	2R	9.11	8.57	8.465	8.295	7.27	7.35	8.24104	8.23896	7.835	7.785	7.62	7.42	7.75	7.81	8.47	8.31	8.28	8.5	7.965	8.675	8.265	9.035	8.25	8.65	8.655	8.505	8.175	8.645	8.54	8.62	6.945	7.095	7.965	8.295	5.975	5.925	8.455	7.745	9.06	8.9	8.4	8.6	8.825	9.175	8.775	9.345	9.045	9.155
CG2021:1	3L	10.145	10.015	8.415	8.485	10.68	10.66	10.77	10.93	10.22	10.16	12.835	13.045	9.595	9.865	11.635	11.525	9.805	9.955	10.045	10.195	10.085	9.835	8.59	8.57	9.555	9.625	11	10.5	10.005	10.275	8.645	9.175	8.315	7.705	12.595	12.645	11.055	11.085	10.51	10.05	10.57	10.71	8.825	8.575	10.23	10.27	9.245	9.295
CG8241:1	2R	9.485	9.015	9.595	9.125	9.435	9.125	8.745	8.855	9.525	9.275	9.095	8.785	11.425	11.795	9.415	9.085	9.875	9.325	10.265	10.135	10.145	9.535	10.255	10.485	10.285	10.755	10.445	10.875	9.905	10.215	9.67	9.69	9.87	9.93	12.035	11.885	8.525	8.515	8.515	8.085	9.06472	9.05528	11.705	11.095	11.39	11.33	9.43	9.75
CG3485:1	2L	9.15	8.85	9.035	9.325	8.795	8.845	8.825	8.995	8.255	7.825	9.155	9.145	8.22	7.98	9.36	6.16	8.02	7.94	7.97	8.25	8.505	8.635	8.62	8.86	8.97	9.53	8.5	9.14	8.715	9.085	7.74	8.14	7.985	7.875	8.835	8.865	9.335	9.265	8.985	9.855	8.165	8.215	11.47	11.21	10.28	10.48	8.6	8.74
CG14637:1	3R	9.565	9.455	8.65	8.47	8.31739	8.32261	9.27	9.33	8.485	8.515	9.105	8.515	9.365	9.535	10.385	10.155	9.565	9.615	8.29172	8.28828	9.375	9.145	8.375	8.465	8.615	7.985	7.95	7.39	6.635	7.265	7.78	12.76	8.6	8.56	7.435	7.665	6.99	6.79	8.825	8.855	10.435	10.425	6.925	7.695	7.64	7.32	7.88	7.9
CG8465:1	X	9.485	8.915	10.395	10.085	10.13	9.87	9.97	9.57	10.135	10.165	10.23	10.49	10.16	9.68	9.395	9.125	9.635	9.725	9.56	9.8	8.505	9.215	9.08	8.98	8.8	9.3	10.545	9.975	9.515	9.965	9.41	9.33	9.195	9.345	11.375	11.345	8.73	8.57	10.375	9.685	8.9	9.12	9.21	9.31	9.135	9.145	8.905	9.055
CG18404:1	3R	8.04	8.24	8.195	7.885	7.445	7.555	7.95	7.77	7.825	8.295	8.195	7.265	7.785	7.895	7.605	7.715	7.52	6.86	8.16	8.06	8.025	8.215	8.425	8.695	7.755	7.545	9.005	8.395	8.215	8.045	8.835	8.005	8.475	8.145	7.95	7.45	7.94	7.9	7.66	7.28	7.785	7.415	10.285	10.115	8.985	8.735	8.125	7.975
CG9492:1	3R	7.38	8.08	7.265	7.575	7.295	7.425	7.425	7.175	6.35	5.93	7.28	7.42	7.785	7.655	6.745	7.295	6.815	6.445	8.12	7.76	8.49	8.67	8.85	8.89	8.32	8.5	7.345	6.655	8.21	6.81	8.16	7.84	7.435	8.465	7.33	6.87	7.985	7.655	8.765	7.875	8.025	8.075	7.24	7.04	8.005	8.295	8.245	9.075
CG14079:1	3L	8.405	9.055	8.27	8.45	7.88	7.76	8.095	7.045	7.625	8.015	7.91	8.61	7.575	7.525	7.9	7.62	8.71	8.35	8.255	7.985	8.285	8.475	8.33	8.49	8.78	8.46	7.09	7.59	8.055	8.225	8.09504	8.10496	8.27	7.73	7.31	7.21	8.03	7.49	8.14	7.96	8.86	8.1	9.475	9.845	9.035	8.645	8.83	8.51
CG13151:1	2R	8.14	8.04	7.435	7.365	6.275	6.385	7.37	6.67	8.25	8.51	7.42	7.3	8.25	8.01	7.745	8.235	7.575	7.185	7.325	7.975	7.995	7.885	7.815	7.845	7.35	7.59	6.83	6.51	6.155	6.505	7.1	7.16	7.23	6.91	7.99	7.51	7.54485	7.53515	8.09	8.13	7.675	7.565	6.665	6.775	7.1	7.72	7.755	7.465
CG30408:1	2R	8.575	6.805	7.17	7.15	6.665	6.095	6.315	7.345	NA	NA	7.205	7.135	8.51	8.33	7.075	7.165	7.165	6.855	7.025	5.715	8.235	8.345	7.79	8.15	6.97	7.77	5.94	5.82	8.21	7.09	5.43	5.21	8.085	7.775	6.815	6.865	8.84	8.78	7.885	7.515	7.315	7.225	6.96	6.86	8.3	7.66	7.43	7.51
CG15581:1	3R	7.825	7.755	7.43	7.49	7.605	7.435	7.83	8.55	6.91	6.43	7.795	6.965	7.625	7.535	7.08	6.04	7.05	6.77	8.13	7.25	8.58	8	8.675	8.465	8.905	9.135	9.075	8.585	7.995	6.305	8.865	8.675	10.735	10.325	6.7	6.3	8.705	6.235	NA	NA	6.7	6.48	7.325	6.635	7.51	7.47	7.935	7.705
CG17359:1	3L	7.565	7.835	7.97	8.17	8.805	8.935	8.57	8.45	8.75	8.71	8.155	7.865	8.325	8.095	7.86	8	6.93	7.47	7.65	8.11	8.26	7.38	7.945	7.755	7.235	7.285	8.245	8.135	7.445	7.935	7.27	7.33	7.745	7.415	7.375	7.785	9.005	8.875	6.685	7.535	7.48	7.64	6.575	6.605	7.845	7.555	7.96	7.92
CG10151:1	2R	7.76	7.9	7.04	7.36	6.24	7.06	7.32	7.6	7.085	8.295	7.17	7.23	7.23	7.01	6.26	5.86	6.215	6.165	6.705	5.715	8.135	7.585	8.39	7.85	6.555	6.585	6.08	6.44	6.14	5.62	7.47	8.35	7.61	8.53	8.795	6.845	8.27	8.37	7.375	7.085	7.305	7.255	6.62615	6.63385	7.525	7.315	7.735	7.625
CG12947:1	3R	9.11	8.27	6.435	6.225	7.36	7.56	7.79	7.47	9.34	8.98	7.735	8.865	9.765	9.355	8.85	8.23	8.115	8.285	8.16	8.8	8.38	8.52	8.1	8.18	7.695	7.945	6.975	7.525	8.87	9.15	8.04	8.22	8.27	8.17	7.955	7.825	8.16	8	7.555	8.285	NA	NA	9.78	10.14	8.095	8.325	8.4	7.86
CG3215:1	2R	9.39	9.35	9.4	9.66	8.71	8.69	9.21	8.91	8.5	7.82	9.515	9.125	9.005	9.495	9.245	9.575	10.77	10.55	9.325	9.115	9.535	9.945	9.525	9.695	9.92	9.68	10.565	10.795	10.705	10.455	10.815	9.805	9.795	9.265	11.825	11.935	10.27	10.43	10.11	10.13	9.805	9.675	10.185	10.595	9.06	9.78	8.465	8.495
CG12405:1	2R	7.875	8.065	7.965	7.915	7.29	6.59	8.04	7.86	9.175	8.765	7.96	8	8.72	8.08	7.51	7.95	8.28	7.98	7.975	7.425	8.5	8.12	8.025	8.075	7.82	7.32	6.76	6.5	7.305	7.315	8.695	8.925	9.555	9.045	7.625	7.995	9.275	9.465	8.315	8.385	7.34	6.12	8.29	8.09	8.29465	8.28535	8.11	8.37
CG5052:1	2L	8.905	8.375	7.99	7.77	9.455	8.965	9.62	9.32	8.37	8.03	10.29	9.87	8.68	8.6	8.865	8.375	9.185	8.475	9.095	8.445	9.765	8.815	9.455	9.345	8.91	8.15	9.55	9.63	8.485	7.995	8.595	8.125	9.16	8.38	11.75	11.55	11.05	10.51	9.42	9.54	9.15	7.51	7.395	7.025	8.025	8.095	8.725	8.555
CG7041:1	X	7.36	7.7	7.465	7.575	7.645	7.415	7.855	7.625	8.07	7.81	7.795	7.365	8.25	7.47	6.97	7.77	6.34	6.76	6.58	6.48	8.235	7.765	7.655	7.545	6.37	7.61	5.13	5.41	6.355	6.125	6.86	7.52	8.615	6.565	8.9	8.5	8.535	8.325	7.53	8.01	8.85	8.93	6.835	6.605	7.475	7.565	7.67	7.81
CG9663:1	2L	8.805	8.875	8.56	8	8.665	8.275	7.99	8.09	8.835	8.285	8.43353	8.42647	8.93	8.67	8.725	8.155	8.83	7.27	4.89	4.67	7.56	7.28	7.355	7.945	6.075	6.225	5.78	5.2	5.24	5.38	6.87	6.93	7.29	7.27	6.405	6.015	7.5	8.12	8.015	7.985	7.225	7.795	6.085	6.155	9.215	9.305	8.72	8.14
CG7210:1	2L	7.635	7.605	7.705	7.155	6.775	6.945	7.62	7.02	NA	NA	6.525	7.335	7.595	7.705	6.84	7.12	5.855	5.505	8.06	7.34	7.96	8.36	7.855	7.465	8.47	8.13	8.165	7.935	8.125	6.815	6.095	6.265	8.56	9.24	9.48	9.4	7.685	7.255	7.855	7.765	8.855	7.845	6.685	6.895	7.69	7.67	7.595	7.625
CG10440:1	2R	9.65	9.69	9.65	9.79	8.925	8.855	9.75	9.83	11.825	11.835	9.24	9.22	8.365	8.355	9.125	9.235	9.805	10.115	9.52	9.5	9.495	10.345	9.21	10.11	10.45	10.89	11.37	11.39	10.56	10.34	7.825	8.015	9.05	9.03	11.675	11.965	8.675	8.585	9.155	9.125	8.665	8.535	12.9	12.78	11.045	11.215	11.515	11.785
CG7879:1	3L	8.48	8.56	8.15	8.09	9.015	9.005	8.345	7.855	8.285	8.175	9.49	9.83	8.46	8.1	8.215	8.005	8.275	8.485	8.57	7.95	9.4	9.82	9.77	10.29	10.005	9.875	9.475	9.565	8.74337	8.73663	9.165	9.235	8.065	8.115	8.035	8.185	8.185	7.555	9.56	8.02	9.13	9.79	11.865	11.895	10.67	9.27	10.89	10.83
CG7879:2	3L	10.3	10.84	10.425	10.575	11.255	11.545	10.91	11.37	9.94	9.92	12.52	12.54	9.755	9.585	10.4	10.6	10.025	10.475	10.185	10.275	10.495	11.185	10.52	10.92	11.275	11.245	13.69	13.53	13.245	13.715	10.27	10.35	10.32	10.74	11.405	11.735	10.44	10.98	11.66	11.86	10.41	11.13	14.905	14.715	12.94	12.68	10.63	11.33
CG12855:1	2R	9.77	9.61	10.225	9.815	10.62	10.6	11.095	11.145	9.505	9.715	10.005	9.775	9.84	9.42	9.88	9.62	10.765	10.615	10.65	10.45	10.46	9.62	11.195	11.105	11.66	11.08	11.275	10.965	10.34	9.98	9.125	9.295	9.565	9.275	8.31	7.93	9.845	9.455	10.58	10.46	9.885	9.475	12.975	12.565	11.08	11.84	11.3676	11.3724
CG5300:1	2L	11.475	11.625	8.945	9.475	9.255	9.865	9.675	9.965	9.105	9.235	8.78748	8.79252	9.005	9.175	8.695	8.625	8.905	8.835	9.13	9.57	9.515	9.205	11.04	9.28	10.805	10.295	14.105	13.355	10.775	10.745	13.32	13.38	9.995	10.085	10.91	9.81	11.95	11.99	11.62	11.36	9.935	10.525	7.65	7.29	7.385	7.815	8.285	8.275
CG7003:1	3L	9.8	9.52	8.91	8.61	7.865	8.655	9.11	9.03	8.445	8.475	9.365	8.995	9.19	8.65	10.355	10.125	9.015	8.685	7.985	8.015	8.99	9.25	7.95	7.99	8.935	8.265	8.12	7.86	7.575	8.005	7.71	7.99	7.7	7.56	7.055	7.825	7.33	7.71	8.155	8.205	10.465	9.915	7.41	7.61	7.85	8.15	7.81	8.03
CG31020:1	3R	8.315	8.025	7.96	8.16	7.89224	7.88776	7.66	7.78	8.04	8.06	7.68	7.76	8.41	8.27	8.095	7.945	7.715	7.385	8.485	8.275	8.335	7.585	9.12	9	8.965	9.475	9.835	9.485	8.67	8.59	9.84	9.22	9.835	10.105	9.085	8.675	7.67	7.55	8.59	8.61	8.465	8.255	11.17	10.93	10.565	10.075	8.48	8.66
CG18374:1	3L	9.305	8.155	9.185	9.155	7.94	8.34	8.935	9.005	10.54	11.6	9.39695	9.40305	10.415	13.005	8.505	8.135	10.335	10.065	8.945	8.855	8.965	8.635	8.22	7.96	7.965	8.215	8.325	8.135	8.84	8.12	7.66	7.72	9.84	9.62	9.945	9.835	8.41	8.63	7.565	7.995	10.29	10.41	8.69	9.39	7.81	7.91	9.155	8.925
CG5410:1	3R	7.96	9.96	9.47	9.73	9.95	10.13	9.285	9.115	9.53	9.75	8.925	9.155	9.945	10.415	8.86	8.54	9.61	9.23	8.76	8.32	8.52	8.3	8.685	8.155	8.205	7.335	7.655	7.365	9.075	8.865	9.015	9.105	9.54	9.5	9.14	8.82	10.74	9.62	8.005	8.495	8.51	7.95	6.74125	6.73875	8.47	7.43	8.215	7.485
CG3172:1	3R	9.4	8.36	10.16	9.7	10.075	9.925	9.535	9.505	10.155	9.205	9.415	8.485	9.96	9.76	9.33	7.73	9.785	9.235	9.795	9.365	9.555	8.885	9.25	8.71	9.475	8.805	9.36	8.92	9.33	8.67	9.155	8.505	10.02	9.42	11.765	10.875	10.495	9.665	9.915	9.165	8.23	8.07	9.915	8.485	11.435	8.685	8.96	8.9
CG7826:1	X	10.035	10.045	10.015	10.125	9.03	9.15	9.05	9.39	9.035	9.245	9.255	9.165	9.545	9.215	9.585	9.295	9.875	10.145	8.965	9.155	9.095	10.045	8.79	8.29	9.64	9.76	9.035	8.985	9.025	9.455	8.655	8.745	8.67	7.75	8.585	8.775	8.57	8.25	9.4	8.94	9.23	9.07	10.6	11.2	9.4	9.84	9.19	8.95
CG7826:2	X	9.995	9.525	10.065	9.475	9.545	9.175	9.855	10.125	8.875	8.425	8.885	8.635	9.84	9.68	9.86	9.28	9.49	9.27	8.59	8.83	8.905	8.895	8.43	7.93	8.63	8.49	8.405	8.695	8.245	7.595	9.515	9.405	9.07	8.29	11.13	10.07	8.945	9.375	8.82	8.88	9.895	8.725	6.66	6.4	7.57	7.47	7.71	7.55
CG14490:1	2R	9.735	9.445	10.245	10.015	9.625	9.495	9.665	10.055	9.755	9.965	9.97	9.91	9.67	10.07	10.055	9.945	10.415	10.265	9.665	9.875	8.99	9.55	8.22	9.58	9.725	9.995	10.095	10.025	9.67	9.99	9.24	9.42	9.25	8.73	10.575	10.805	9.3	9.56	8.48	8.78	10.06	9.52	14.25	14.33	10	10.12	9.255	9.785
CG7045:1	3R	9.8	9.6	9.375	9.385	9.585	8.995	10.665	10.135	8.095	9.125	12.75	11.81	9.565	8.975	11.32	11.26	11.175	10.685	10.83	10.25	12.025	11.575	10.555	10.845	11.07	10.35	11.825	11.715	9.6	9.48	9.725	9.495	10.265	10.075	12.415	12.465	11.57	11.69	11.36	11.32	12.825	12.775	9.92	9.32	8.905	8.715	8.5	8.54
CG15765:1	X	7.845	7.855	7.645	7.175	7.095	7.265	7.42	7.62	8.05	8.09	8.185	7.815	8.87	9.17	8.025	8.195	8.41	7.95	9.01	8.95	8.7	8.64	8.335	8.725	8.75	8.77	6.295	6.705	8.26	7.42	9.975	7.905	8.245	8.195	9.805	8.395	7.49	7.33	8.42	8.46	7.86449	7.85551	9.31	9.39	9.245	9.055	8.71	8.47
CG3810:1	X	8.135	8.385	7.41	7.27	8.39	8.41	8.465	8.495	7.54	8.1	7.595	7.505	7.77	8.05	7.915	7.805	6.93	6.87	8.275	8.305	8.195	7.925	8.02	8.38	8.17	8.39	8.62	8.28	7.955	7.865	8.6	9.12	7.78	8	10.015	9.805	9.68	9.76	7.015	7.285	7.865	7.995	7.765	7.515	8.41	7.95	8.095	7.945
CG3810:2	X	7.73	8.93	7.195	7.025	7.255	7.625	7.43	6.97	7.925	8.415	7.565	7.315	8.3	7.58	6.885	6.695	6.815	6.425	8.165	7.375	8.33	8.25	8.305	8.375	8.85569	8.86431	9.055	9.445	8.27	7.31	9.175	7.765	8.305	9.015	6.775	6.245	8.065	7.855	7.51	7.81	8.975	9.025	7.6	7.8	8.475	8.385	8.32	8.26
CG3810:3	X	7.93	8.33	6.295	6.445	8.145	8.515	8.065	7.675	7.83	7.81	6.235	6.805	8.895	9.025	7.265	7.215	7.43	6.81	8.28	7.98	8.9	8.3	8.75	8.69	8.825	8.415	13.235	12.265	8.015	7.425	7.535	7.745	8.825	8.795	7.33511	7.34489	8.735	8.265	8.27	8.21	8.04	8.14	7.78	7.62	8.38	8.32	8.455	8.625
CG7333:1	3R	8.5	9.02	7.37	7.27	8.015	6.705	7.99	7.79	9.28	9.12	7.495	9.205	8.865	8.695	8.58	7.96	9.975	9.445	8.84	8.26	9.01	8.31	9.59	9.03	8.77	9.29	9.15	9.71	9.715	8.945	8.35	9.45	9.14	8.58	8.77	9.29	8.325	8.255	8.775	8.425	8.755	9.265	7.535	7.625	8.81	8.41	8.435	8.785
CG13588:1	2R	8.965	8.815	9.115	9.165	9.43	9.31	8.825	8.895	8.82	9.16	9.815	9.345	8.69	8.75	9.09472	9.08528	9.275	9.005	9.94	9.62	8.865	8.475	8.785	8.575	9.035	8.705	8.78	8.62	9.07	8.75	9.42	9.44	10.065	9.835	12.53	12.65	10.43	10.39	9.55	9.81	9.18	8.08	7.725	7.895	8.22	8.74	8.695	8.565
CG4678:1	X	7.76	7.44	6.625	6.815	6.49	6.31	7.66	6.8	6.635	6.145	7.785	8.135	7.69	7.47	7.35	7.09	6.23	6.19	5.875	6.085	8.215	8.165	7.665	8.055	5.945	6.995	4.77	5.93	5.525	6.075	6.105	6.475	7.53	7.65	6.215	6.285	7.71	8.39	7.9779	7.9821	7.45	6.89	6.525	6.435	7.245	6.855	6.96	7.7
CG17284:1	3R	7.76	7.7	7.895	8.325	7.325	7.675	8.095	8.745	7.91283	7.90717	7.615	7.725	8.035	7.645	9.125	9.115	9.19	8.79	7.925	7.755	8.275	8.245	8.59	7.93	8.935	7.505	6.9	6.98	7.08	7.04	8.31	8.21	8.9	8.96	8.34	8.4	8.275	8.425	8.275	8.285	10.45	10.19	7.195	7.625	7.665	7.835	7.27	7.13
CG7587:1	3R	7.9	8.6	7.955	7.765	6.505	7.115	6.185	6.155	7.715	8.245	7.925	7.675	7.985	7.635	7.105	8.075	8.295	8.085	7.42	7.72	8.575	9.065	7.83	8.67	7.935	7.445	6.02	7.34	6.92	6.22	7.15	7.35	7.62	7.26	11.475	10.925	9.105	9.655	NA	NA	9.28	9.06	7.33	7.27	8.08	8.04	8.58	10.14
CG7848:1	2R	9.35835	9.36165	9.17	9.09	9.105	9.815	10.12	9.9	8.255	8.605	11.57	11.23	8.8	8.72	10.28	10.58	10.645	10.495	10.34	10.12	10.61	10.81	10.085	10.175	10.155	9.485	9.915	9.925	9.51	9.73	9.285	9.275	10.245	10.015	11.29	11.33	8.49	8.65	11.175	11.205	10.895	11.065	8.62	8.24	9.225	9.335	9.205	9.635
CG12934:1	2R	7.425	7.495	6.96	7.46	6.14	6.98	6.36	6.74	7.19	7.33	7.14	8.8	7.04	9.8	5.85	6.19	5.645	6.095	6.705	6.035	7.44	8.02	7.96	7.94	5.89	6.81	4.955	5.565	5.12	5.64	4.885	6.615	NA	NA	4.51	5.15	8.645	8.515	7.08	7.28	NA	NA	7.385	6.915	7.005	7.255	7.095	8.065
CG31867:1	2L	8.37	8.99	8.075	7.485	8.535	7.525	7.17	7.31	8.16	7.74	9.455	9.005	11.505	11.995	9.375	9.565	9.915	9.285	9.735	9.805	10.03	9.81	10.57	10.75	10.16	9.94	10.18	10.3	9.555	9.425	9.575	9.245	10.615	10.565	10.545	10.195	9.425	8.675	9.32	8.46	10.145	10.215	9.345	8.375	9.17	9.01	9.085	9.615
CG11698:1	3R	7.64	7.46	7.385	7.455	7.005	6.255	7.205	7.835	7.94	8.64	8.575	8.445	7.585	7.655	7.35952	7.36048	9.225	8.775	8.675	8.205	8.735	8.545	8.235	8.865	7.84	8.3	7.335	7.285	7.865	7.515	8.825	8.715	10.045	10.275	10.82	10.84	8.46	7.58	10.86	10.06	10.145	10.555	9.075	8.185	7.865	8.095	7.645	7.615
CG31190:1	3R	8.2	8.48	6.89	8.39	7.32	7.6	7.81	8.13	7.795	7.905	7.675	8.065	7.895	8.085	7.425	6.815	6.65	6.21	8.27	8.15	8.235	7.845	8.525	8.235	8.1	7.68	7.82	7.6	7.875	7.625	8.125	8.475	7.92	8.24	7.56	6.54	8.06	7.94	8.48	8.6	8.47	8.03	6.985	6.775	9	8.4	7.98	8.9
CG13169:1	2R	8.005	7.915	7.775	7.405	6.315	6.305	7.02	7.22	8.285	7.895	7.275	7.145	6.17	7.27	7.28	7.62	6.115	6.185	6.67	6.83	8.245	7.795	7.595	7.945	6.85	7.35	7.94	6.92	5.975	6.285	6.79	7.91	7.145	7.375	5.795	5.465	7.335	7.565	6.02	5.8	7.44	7.36	7.355	7.845	7.63	8.01	8.115	8.045
CG32179:1	3L	9.725	10.215	11.845	12.275	10.31	10.35	10.16	10.28	9.15	9.41	14.65	15.09	9.56	9.58	9.415	9.425	9.37	9.95	9.585	9.895	8.925	9.135	8.955	9.585	9.33	9.93	11.86	11.62	10.6979	10.7021	9.17	8.99	8.85	9.23	9.78912	9.79088	9.62	9.6	10.035	9.905	9.015	9.345	15.64	15.62	10.895	10.485	13.06	13.12
CG12121:1	X	8.26	8.32	9.45	9.31	9.1	9.8	8.6293	8.6307	9.11	8.87	9.25	8.57	9.3	8.98	10.19	8.89	8.535	8.825	8.96	8.68	8.885	7.575	8.845	8.115	8.015	7.645	8.81	8.87	8.835	8.345	9.07	9.05	9.135	7.805	9.685	9.635	8.085	7.975	6.4	6.7	8.31	7.93	6.64	6.78	8.195	8.065	8.52	7.68
CG8397:1	2R	9.69	9.75	11.24	11.38	10.95	10.85	10.06	9.7	11.105	11.055	10.69	10.45	12.085	12.215	10.93	11.19	11.275	11.425	11.055	11.205	9.01	8.97	9.95	9.47	9.375	9.285	10.7285	10.7315	10.36	10.48	11.95	11.85	10.57	11.21	14.265	14.315	11.885	12.015	10.89	10.77	9.93	9.97	11.35	10.37	9.675	9.125	9.47	9.35
CG17042:1	2R	7.88	9.02	7.625	7.455	7.4	7.8	7.68	7.92	7.615	7.545	7.265	7.355	8.02	7.56	7.55	6.61	7.47	7.53	7.37	7.29	8.125	8.175	7.84842	7.85158	7.89	8.05	6.465	6.515	7.61	7.65	7.29	7.71	7.77	8.13	6.85	6.65	8.675	8.845	7.145	7.095	8.015	8.285	6.655	6.485	7.515	7.405	7.69	8.53
CG15742:1	X	8.865	8.835	10.87	11.17	10.93	10.47	10.135	9.585	9.995	11.425	10.985	9.895	11.065	11.955	10.195	10.405	12.025	11.915	10.965	10.275	9.775	9.225	9.365	10.075	8.765	8.635	9.295	8.905	10.315	10.345	11.41	11.15	10.95	11.01	12.875	12.925	11.515	11.805	9.45	9.65	10.035	9.585	8.26	7.92	7.445	7.435	8.33	8.65
CG10620:1	3L	7.9	7.96	7.865	8.155	7.28	7.44	8.025	7.295	9.075	8.345	7.73	7.99	8.285	7.975	7.265	7.255	7.385	7.355	7.875	7.585	8.425	7.975	7.845	7.995	7.085	7.315	7.03	6.93	6.755	7.965	7.14	8.14	8.025	8.215	8.81	9.07	7.765	7.795	8.085	7.895	8.38	9.64	7.61	7.59	7.27	7.45	7.94	8.38
CG11586:1	3L	9.4	9.26	10.615	10.965	9.57	9.77	10.01	10.19	9.455	9.045	9.565	8.835	9.82	10.12	9.35	9.63	9.495	10.325	9.55	9.49	9.025	9.935	8.455	9.185	9.31	9.37	11.155	11.425	9.8	10.28	8.35	8.59	8.11	7.37	8.54	9.02	10.09	10.25	9.29	9.85	9.405	9.795	14.395	14.505	11.475	11.505	12.385	12.975
CG31998:1	4	8.425	8.435	7.27	6.79	7.685	8.795	8.225	8.015	8.24	8.48	7.965	8.015	7.98	7.82	8.025	8.375	8.315	8.285	8.1	7.78	8.235	8.925	8.27	7.77	8.545	8.955	6.755	7.245	8.185	8.335	9.305	9.235	7.805	8.355	9.89	9.61	7.85	7.29	7.675	8.025	8.43	8.25	8.24	8.54	8.99	8.79	8.905	8.675
CG12701:1	X	8.205	8.035	6.78	6.68	7.045	7.395	7.91	6.49	8.025	8.195	8.48	7.82	7.45	7.49	7.535	7.705	7.62	7.66	8.16	6.88	8.41	8.55	7.76	8.26	8.2	8.48	6.215	5.825	7.78	8	7.23	6.75	8	8.22	7.025	6.515	8.28	7.98	8.625	8.495	8.725	9.115	8.155	7.985	7.93	7.75	8.24	8.5
CG16974:1	2L	9.3	8.92	10.08	9.96	9.815	10.005	9.255	10.305	9.72	9.64	10	9.3	9.765	9.475	9.025	8.575	9.025	8.815	8.995	9.645	8.995	8.765	9.99	10.25	9.56	10.18	11.22	10.88	9.69677	9.70323	9.265	9.435	8.355	8.245	9.94	9.92	8.275	8.165	8.69	8.23	7.405	6.955	14.68	14.84	12.095	11.605	11.62	11.7
CG7067:1	3L	8.935	8.685	9.94	10.18	9.94	9.72	8.19	7.97	10.135	10.065	10.045	9.955	10.04	9.82	8.965	8.535	9.135	8.885	9.61	10.03	8.46517	8.47483	8.605	8.775	8.2	8.3	9.285	8.935	9.455	9.525	9.435	9.425	9.115	8.845	11.21	11.33	8.385	7.735	9.095	9.485	8.775	8.405	10.475	10.645	8.905	9.215	9.31	8.87
CG12693:1	X	9.61	10.05	8.42	9.28	8.95	8.73	9.315	9.145	8.715	8.905	10.955	10.065	9.85	10.13	10.815	11.365	10.675	10.285	9.6	9.22	10.37	10.77	9.71877	9.72123	10.14	9.84	9.4	9.56	9.37	9.35	8.595	9.085	9.49	9.23	7.505	7.515	8.085	8.415	9.895	10.385	10.625	10.135	8.805	8.895	9.18	9.58	8.15	7.67
CG15754:1	X	7.585	8.915	8.35	7.25	7.465	7.975	7.495	7.185	7.46	7.12	7.705	8.315	8.135	8.205	7.725	7.515	7.895	7.945	8.36	7.78	8.09	6.95	8.415	8.905	8.715	9.245	6.92	7.4	8.155	8.405	8.79458	8.78542	8.985	9.415	10.5	9.92	7.01	7.21	7.415	7.245	8.425	8.135	7.06	7.78	8.955	8.745	8.165	9.235
CG8013:1	3L	10.095	10.105	11.425	11.275	10.645	10.815	9.635	9.065	10.08	9.76	10.07	11.15	11.32	11.2	9.71	9.39	10.03	10.15	9.62	9.48	9.64	9.22	10.115	9.725	10.06	9.98	10.585	9.475	10.01	9.59	9.495	9.385	9.6	9.32	10.905	10.715	9.23	9.01	9.96	9.42	9.56	8.98	13.33	13.21	10.63	10.59	13.075	13.105
CG10279:1	3R	13.465	13.555	13.965	14.575	13.18	13.14	12.3	12.74	11.355	12.125	18.095	18.065	14.495	14.725	11.86	12.12	10.695	11.045	11.745	11.995	10.885	11.775	12.2	12.5	12.615	13.285	16.37	16.33	13.69	13.75	11.185	10.975	11.005	11.675	12.28	12.48	11	11.48	12.125	12.115	10.035	10.605	16.085	16.175	14.08	13.98	14.995	14.985
CG10279:2	3R	7.595	7.945	8.195	9.105	7.055	8.845	7.935	8.085	8.37	8.29	7.17	7.45	8.06	7.88	7.66	7.52	6.96	7.52	7.345	7.655	8.19	8.21	8.175	7.945	7.335	7.385	6.4	6.38	7.78	8.16	6.86	6.68	7.225	8.195	6.17	5.99	7.995	9.225	7.905	6.755	8.18	8.22	9.84	8.74	8.63	7.71	8.305	8.475
CG10279:3	3R	8.76	8.66	9.5	9.28	9.035	9.425	9.03	9.21	10.29	9.73	7.86	7.7	10.15	9.07	8.03	7.11	8.88	7.56	8.7	8.46	8.935	8.585	8.99	8.93	8.62	8.52	8.025	7.435	8.41	7.91	9.01	8.67	8.725	8.795	5.425	5.815	9.335	9.085	8.24	8.06	7.58	7.1	8.875	8.885	8.665	9.215	8.58	8.3
CG10279:4	3R	9.5	10.18	10.585	10.215	9.305	10.015	9.505	9.675	9.325	8.955	7.665	7.475	10.415	10.565	8.505	7.995	9.255	9.725	8.135	8.525	8.455	8.165	7.865	7.915	7.605	7.915	6.11	5.75	7.22	6.86	7.81	6.89	7.26	7.32	6.86	7	7.9	7.86	8.295	8.305	8.6	9.66	10.72	9.08	7.82	7.52	7.775	7.685
CG4780:1	3L	7.825	8.415	7.025	7.415	7.175	7.305	7.01	7.19	8.015	8.185	7.96	7.88	8.65	8.67	NA	NA	7.315	7.265	7.38	7.14	8.155	8.505	8.535	8.705	7.3	6.98	5.97	7.09	6.82	6.94	6.9319	6.9281	7.26	7.06	6.185	6.875	NA	NA	6.17	7.09	NA	NA	7.43	7.17	7.26	7.5	8.15	7.83
CG17352:1	3L	7.625	7.515	7.275	6.925	9.065	7.035	6.945	7.915	8.435	8.025	7.33	8.29	7.61	7.55	5.86	6.14	6.475	6.545	6.395	6.225	7.545	8.355	7.695	7.885	6.485	7.315	5.49	5.91	5.825	5.175	6.95	6.71	7.635	8.785	1.95	2.13	6.78	7.02	7.305	6.915	7.315	8.185	6.945	7.215	7.925	7.875	7.575	8.025
CG9270:1	2L	7.625	7.375	7.225	7.235	6.875	6.325	7.08	7.74	7.93	7.85	7.695	7.465	7.835	8.185	7.32	7.76	6.51	6.85	7.52	10.16	7.57	7.67	7.835	7.925	6.885	7.095	6.68	6.26	6.175	6.925	6.26	6.24	7.42	7.26	4.435	4.485	7.63	9.01	7.52	6.98	NA	NA	6.8	6.34	7.405	7.595	7.92	7.84
CG17309:1	3R	8.695	8.005	8.46	8.44	10.01	9.63	8.945	8.575	9.24	9.06	9.455	9.505	8.68	8.72	10.535	9.985	8.845	9.295	9.29	10.09	8.445	8.615	8.81	8.25	9.025	9.335	9.855	9.885	9.26	8.98	8.83	9.07	8.85	9.23	9.245	9.935	10.155	10.405	8.525	8.715	8.45	7.59	9.07	9.81	9.075	9.565	8.99145	8.98855
CG7847:1	3R	7.475	8.005	7.56	7.2	7.57	7.63	6.935	7.045	7.85	7.67	7.48	7.66	7.53	7.65	7.68	8.44	6.85	7.67	6.435	6.765	8.36	8.22	7.76	7.52	7.51	8.09	6.22	6.82	7.15188	7.14812	11.98	11.76	7.035	6.485	8.225	7.715	7.32	8.2	7.89	7.79	8.135	8.485	6.4551	6.4649	7.73	8.11	7.66	7.78
CG11671:1	3R	7.66	7.64	7.56	8.34	6.86916	6.87084	7.22	7.66	6.995	7.385	7.515	7.025	6.985	6.795	NA	NA	5.465	6.075	6.96	6.42	7.165	7.435	7.56	8.2	7.195	7.625	8.21	8.17	6.405	6.175	8.055	8.165	7.485	7.855	8.635	8.625	6.72	8.06	6.075	6.145	7.365	7.855	6.59	6.49	7.75	7.81	7.99	7.95
CG6191:1	2R	8.115	7.745	7.32	7.5	7.405	7.015	8.5	8.48	8.365	8.475	7.93	7.71	8.895	8.665	8.565	9.075	7.83	7.89	8.5	8.46	8.575	7.985	8.45	8.09	8.05	7.99	7.705	7.815	8.21	8.09	8.76	9.02	8.385	6.915	7.77	7.87	9.43	9.79	8.81	8.93	7.335	6.985	10.415	10.365	8.555	8.545	8.415	8.545
CG9289:1	2L	8.15	7.99	8.455	8.285	7.185	7.435	7.13	7.15	7.855	7.485	7.54	8.02	10.275	10.445	7.515	7.585	7.74	7.96	8.19	7.97	8.535	8.225	8.69	8.65	8.36	8.54	9.1717	9.1683	8.215	8.185	8.77	8.39	9.825	10.055	11.51	10.51	7.68	7.34	7.855	8.085	7.85	7.97	7.77	7.81	8.36	8.42	8.06	8.04
CG6230:1	2L	9.985	9.675	8.805	9.055	10.12	10.22	10.315	10.325	9.295	9.145	12.365	12.155	9.365	9.475	10.95	10.79	9.97	9.29	10.11	9.79	10.375	9.405	9	8.66	9.705	9.415	10.33	11.79	9.62	9.4	9.27	9.07	9.775	9.665	13.445	13.295	10.875	10.405	10.815	10.765	10.9	10.54	8.33	8.35	9.465	9.035	8.805	9.135
CG8302:1	2R	7.66	7.82	7.525	7.635	6.5	6.6	7.47	7.77	8.185	9.255	7.96	7.16	7.82	8.8	6.99	8.07	6.915	7.065	6.8	6.38	7.815	8.225	7.99	8.57	7.81	8.27	6.785	7.575	6.655	7.005	6.75	6.97	7.405	7.395	5.915	6.005	6.905	7.695	8.115	7.765	7.84	8.12	6.635	6.685	8.9	8.54	8.01	7.95
CG5254:1	X	8.655	8.205	10.085	9.115	9.13	9.29	9.525	9.635	11.14	10.66	8.495	8.105	11.445	10.715	9.085	8.835	9.18	8.7	9.08	8.86	8.48	8.3	9.57	8.99	9.48	9.26	9.165	8.755	8.83	8.23	7.815	8.025	8.98	8.76	7.805	7.455	9.21	9.37	8.42	8.4	9.22	9.54	10.15	10.41	10.25	9.83	10.31	9.15
CG18177:1	3L	8.725	7.935	8.125	8.455	6.345	7.435	7.815	7.965	9.06	7.94	7.425	8.235	8.905	8.935	8.295	7.825	7.21	7.73	7.41	7.13	8.185	8.475	7.11	7.41	7.175	7.025	8.5	7.86	7.415	7.145	9.04	9.5	7.6	7.74	8.23	7.77	8.275	8.605	7.67	7.81	9.375	9.925	6.73	6.97	7.35	7.25	7.55	7.71
CG32828:1	2L	8.905	7.295	7.79	8.25	7.83	7.69	7.975	7.865	8.27	9.03	8.045	8.635	8.475	7.985	7.99	7.55	7.45	7.93	8.24	8.32	8.27	8.45	8.83	8.65	7.98	8.48	8.43	9.13	8.35	8.41	7.145	6.875	7.625	7.535	6.915	7.105	7.91	8.31	8.095	8.245	8.145	8.075	9.54	9	8.615	8.565	8.76	8.94
CG6145:1	2R	7.73	7.47	8.15	8.65	8.245	8.775	8.42	9.32	8.89	9.35	10.77	10.71	9.31	10.05	9.685	9.615	7.57	7.61	8.165	8.875	8.79	8.61	8.055	7.665	7.94	8.56	10.515	10.085	8.165	8.175	7.1	7.64	8.015	7.665	7.615	7.885	9.81	9.37	6.79	7.09	9.345	8.795	6.755	6.365	6.45	8.37	8.46	8.44
CG3493:1	2R	8.27	7.91	8.095	8.765	8.14	7.92	7.575	7.485	8.35	8.09	7.31	7.37	8.69	8.79	8.11	8.09	7.665	7.775	7.68	7.9	7.675	8.265	8.36	8.18	7.84	7.28	7.64	7.58	7.805	8.055	9.265	8.875	8.5	8.98	7.895	7.445	7.58	7.2	7.46	7.84	7.4	7.92	7.2	7.96	7.935	7.725	8.3	7.96
CG12105:1	3L	8.89	8.87	8.44	8.48	7.98	7.58	7.625	7.035	9.005	9.075	8.955	8.305	7.565	7.755	8.47	8.33	8.48	8.34	8.02	8.4	8.295	8.645	8.42	8.28	8.115	8.485	8.3	8.26	8.315	9.045	6.985	6.895	8.46	8.36	7.395	7.805	7.645	8.355	8.07	7.87	8.32	8.4	7.915	8.225	8.13	8.55	8.34	8.24
CG5697:1	3R	7.635	7.345	6.1	6.7	6.565	5.735	6.83	8.35	7.59	7.85	7.945	7.415	7.94	7.84	8.765	8.295	7.17	6.45	7.705	6.875	8.10639	8.11361	7.985	8.215	7.915	7.885	6.99	5.87	7.065	7.255	9.345	8.575	9.52	9.16	13.62	13.36	7.375	8.425	6.655	6.865	7.22	6.78	7.275	7.085	7.815	7.645	8.095	8.105
CG15549:1	3R	7.76	7.94	7.435	7.585	6.84	6.9	7.4	7.42	7.67	7.65	7.665	7.435	7.365	7.315	7.76465	7.75535	6.965	7.295	7.275	7.225	8.51	8.01	7.895	8.405	7.095	6.805	5.93	6.07	6.68	6.22	6.79	6.81	6.71	6.79	6.81	6.73	7.665	8.075	8.225	7.555	8.905	7.615	6.345	6.755	8.195	7.965	7.985	7.875
CG12984:1	3L	8.085	7.895	8.955	8.945	8.96	9.02	7.945	8.555	8.56	8.94	7.9	7.86	9.895	10.125	8.51	8.29	8.89214	8.88786	8.32	8.48	7.925	8.335	8.285	8.535	7.67	7.65	8.39	8.25	8.235	8.465	9.09	9.07	8.075	7.665	9.83	10.35	8.49906	8.50094	5.95	6.05	8.545	8.035	7.97	9.27	7.285	7.755	7.775	8.405
CG13389:1	2L	11.92	11.6	12.985	12.735	12.505	12.395	11.34	11.14	12.63	12.57	13.3	13.28	13.84	13.52	11.635	11.145	12.405	12.475	11.765	11.375	11.465	10.635	11.26	10.8	10.27	9.89	11.675	11.985	10.815	10.585	11.04	11.18	11.88	11.64	14.57	14.67	10.63	11.07	11.365	11.115	10.95	10.49	13.105	13.595	11.57	12.31	12.82	10.08
CG14802:1	X	9.045	9.315	9.69	9.55	9.69	9.47	9.83	10.27	9.615	9.425	10.815	10.745	9.11	9.27	9.325	9.475	9.43	9.75	9.955	9.725	8.875	8.825	8.69	8.83	8.8	8.92	9.435	9.245	9.32	9.42	8.71	8.87	8.37425	8.36575	11.74	11.8	8.965	9.435	9.495	9.625	9.09	9.07	9.445	9.655	8.565	9.575	9.455	8.845
CG32655:1	X	8.215	7.825	8.39	8.51	9.29	8.53	9.945	9.555	8.18	8	8.41	8.53	9.95	10.23	8.2	8.2	10.655	10.725	9.415	8.985	9.885	10.395	9.895	9.725	8.745	7.955	9.845	8.435	8.615	8.765	8.58	8.78	9.12	9.2	13.37	12.99	8.74	8.96	9.51	9.51	NA	NA	7.215	8.345	7.535	7.585	8.03	8.59
CG6214:1	2L	9.4	8.44	8.155	7.805	9.185	8.875	9.495	9.465	8.635	8.365	10.465	11.315	9.425	9.415	8.375	7.865	8.255	7.905	9.13	8.81	9.795	9.505	10.71	10.95	10.155	10.165	9.825	10.015	9.055	8.625	9.19	8.91	9.445	9.595	6.81	6.93	9.165	8.635	9.785	9.675	7.86	7.58	10.4	9.98	10.01	10.17	9.395	9.725
CG6214:2	2L	9.245	9.035	8.375	8.265	9.54	9.72	9.62	8.9	9.245	9.095	7.56264	7.55736	7.93	8.15	8.065	8.015	6.31	6.11	9.56	9.04	8.795	8.705	9.755	9.665	10.065	9.975	5.99	5.45	10.115	9.965	8.49	8.13	9.41	8.69	10.115	10.445	8.43	8.45	8.525	8.195	8.295	8.485	8.78	10.16	8.13967	8.14033	9.965	9.495
CG18545:1	3R	7.78	7.6	8.31	9.13	8.77	7.97	8.445	7.895	7.54	7.66	8.96	9.4	8.13	8.23	8.97	9.05	9.82	10	8.87	9.33	8.13	8.29	7.24	8.86	7.37	7.39	8.28	7.92	8.39	8.69	8.605	8.135	7.805	8.475	8.45	8.31	7.99	8.01	7.855	7.765	9.33	8.35	6.885	8.035	7.73763	7.74237	7.955	7.925
CG11294:1	X	7.465	8.655	7.52	8.32	5.92	6.52	7.125	6.295	7.065	7.335	7.52	7.12	7.935	7.825	7.795	7.965	6.35	6.23	7.74	5.24	8.265	8.015	8.17	8.23	6.91	7.17	7.865	7.295	7.83	7.45	7.315	7.505	7.975	7.965	6.955	6.565	8.565	7.575	8.29	8.59	7.655	8.305	7.145	6.455	7.32	7.34	7.2	7.22
CG14265:1	X	8.165	8.535	7.57	7.19	8.105	8.435	8.695	8.125	8.01	6.91	8.725	8.715	9.14	9.12	8.775	8.445	7.87	7.71	8.755	8.725	8.685	10.515	9.45	9.33	9.615	8.805	8.605	9.075	8.485	8.215	9.195	9.165	10.135	10.165	10.115	8.725	8.955	7.925	8.33	8.21	7.72989	7.73011	8.56	7.62	7.72	8.6	7.645	7.895
CG30098:1	2R	8.14	8.12	9.51309	9.50691	8.67	8.05	8.51	9.07	7.33	7.75	10.09	10.03	8.84	8.12	7.09	7.33	8.65	8.15	8.885	8.635	8.37	8.29	8.8	8.98	9.145	9.175	9.675	9.745	8.895	8.865	8.645	8.335	8.325	8.095	6.815	6.265	8.315	7.925	8.59	8.25	8.345	9.315	13.56	13.22	10.305	10.235	10.35	10.87
CG18251:1	2L	8.875	9.025	8.19	8.57	7.455	7.025	7.89	8.05	7.81	7.31	7.5	8.2	8.005	7.055	7.93	8.93	7.58	7.06	8.205	7.995	8.165	8.175	7.84	8.26	8.395	8.625	7.25	7.03	7.945	8.355	6.735	6.385	7.83	7.63	6.935	6.725	9.36	9.56	8.025	8.235	8.085	8.115	7.565	7.935	7.8	8.46	8.555	8.065
CG11199:1	2L	7.57	7.37	7.36	7.5	5.93	6.49	6.59	6.89	6.4	6.88	7.605	7.515	7.24	7.72	7.175	6.905	6.64	6.68	6.175	6.425	8.025	7.835	8.215	7.825	6.775	6.985	6.68	6.36	5.37	6.13	7.035	7.325	7.73	7.35	5.26	5.2	7.9	8	8.12	7.88	7.255	7.605	6.595	5.905	7.73	7.07	7.065	7.255
CG8036:1	3R	10.43	9.51	11.425	9.815	11.235	11.405	11.65	12.15	11.845	11.095	11.395	11.845	11.32	10.74	10.54	9.8	8.585	8.055	9.97	10.19	8.885	8.155	7.91	8.25	8.725	8.575	9.53	9.23	9.075	8.725	8.435	8.165	9.825	9.895	12.735	12.565	10.23	10.41	10.81	10.31	9.025	9.015	11.89	12.17	10.915	11.325	12.57	10.31
CG5140:1	2R	9.13	9.35	8.84	8.78	8.965	8.475	8.83	8.77	8.03	8.17	9.955	9.865	9.69	9.65	9.535	9.325	9.3	9.26	9.375	9.285	9.14	9.4	9.045	9.255	9.29	9.63	10.89	10.61	9.145	9.335	7.75	8.23	9.425	9.675	12.025	11.275	9.5187	9.5213	8.67951	8.68049	8.955	8.865	10.145	10.115	10.975	10.465	8.86	8.44
CG3795:1	X	9.345	9.275	12.01	12.21	10.125	10.395	10.015	10.305	8.7	8.5	9.91	10.29	8.83	8.75	9.02	8.88	9.905	10.075	9.67	9.73	8.545	8.775	9.48	10.28	10.02	10.36	13.145	12.915	10.355	10.245	8.59	8.81	9.32	9.54	8.92	9.32	9.805	10.055	9.25	8.97	9.145	8.935	15.755	15.705	11.555	11.245	13.42	13.8
CG2038:1	2R	9.71	9.63	10.895	10.605	10.995	10.745	9.675	9.365	10.49	10.47	11.025	11.075	11.18	11.14	10.72	10.12	11.065	11.115	10.66	10.7	10.09	9.97	10.305	9.795	9.8	10.06	11.16	11.12	10.62	10.48	11.97	12.21	11.4	11.42	14.29	14.45	11.1453	11.1547	11.17	11.33	10.91	10.79	7.085	7.855	8.91	8.95	9.02	8.9
CG3386:1	3L	8.125	8.875	8.305	8.295	7.64	7.18	8.22	8.9	8.51	7.63	7.57	7.77	7.95	8.43	8.46	8.68	8.28	8.34	7.89	8.35	8.47	8.51	7.985	7.995	8.285	7.715	8.22	7.82	7.545	8.375	7.3	6.98	7.4	7.52	5.88	6.56	7.685	7.515	7.975	8.025	8.72	8.82	6.6	6.64	8.345	8.075	8.15	8.97
CG4042:1	3L	10.25	10.19	10.995	11.005	10.775	10.625	11.205	11.035	10.165	10.595	12.305	11.935	10.175	9.585	11.165	10.915	10.005	9.955	10.7	10.72	10.11	10.41	10.515	10.405	11.29	11.47	11.415	11.525	10.49	10.59	9.88	9.64	9.92954	9.93046	13.275	13.265	10.72	10.54	10.92	10.9	10.165	9.735	15.285	15.255	12.445	12.515	12.765	13.115
CG32711:1	X	8.035	7.945	7.32	7.52	7.64	8.22	7.94	8.04	8.285	9.015	7.37	7.11	8.47	8.15	7.35	6.97	7.665	7.235	7.225	7.275	8.505	8.735	8.41	7.47	7.235	7.385	7.425	6.635	6.58	6.7	6.72	6.96	7.4	6.78	6.715	6.965	7.66	8.16	6.64	7.14	8.34	8.38	6.385	6.415	7.355	7.525	7.21	7.89
CG31133:1	3R	8.685	8.815	10.245	9.995	10.3059	10.3141	10.2	10.38	11.1	10.86	10.54	10	10.975	9.885	10.12	9.42	9.99684	10.0032	9.84	9.96	9.15	9.17	9.49	9.37	9.715	9.765	10.58	10.8	9.73187	9.72813	8.885	8.915	9.605	9.375	10.005	10.035	10.005	10.195	8.31	8.03	10.335	10.065	10.525	10.875	8.845	9.335	11.585	11.735
CG32782:1	X	9.58	9.96	8.81	8.87	9.95	9.15	9.255	8.945	9.485	9.135	8.745	7.935	10.035	9.805	8.815	8.625	8.955	9.065	8.565	9.135	8.995	8.705	9.16	9.7	9.545	10.195	11.945	11.955	9.99	9.89	8.84	8.32	9.68	10.14	8.945	9.035	8.15	8.25	9.805	9.415	5.1	4.72	15.21	15.29	12.095	11.365	9.11	8.65
CG6715:1	3R	7.95	8.61	8.33	8.19	8.155	8.105	7.285	7.575	7.1	7.54	8.105	8.335	7.66	7.78	7.325	7.355	7.22	7.82	7.555	7.445	8.365	8.235	8.915	8.725	7.94	8.54	6.555	7.065	7.56	7.52	7.485	6.395	7.91	8.25	7.525	7.795	NA	NA	8.11	8.01	7.395	7.265	10.4691	10.4709	8.435	8.425	8.685	9.035
CG9826:1	2R	8.16	8.38	7.65	7.85	7.445	7.495	7.745	7.355	8	8.18	8.02	7.86	8.13	7.93	7.72	7.9	7.18	7.7	8.625	9.095	8.485	8.435	8.61	8.47	9.435	9.825	8.29	8.85	9.235	9.065	9.425	10.115	9.38	9.68	11.05	9.75	7.5	7.68	8.12	7.98	8.17	7.91	9.655	9.925	9.44	9.46	8.94	9.04
CG3071:1	X	9.695	10.425	12.43	12.45	9.03	9.27	9.23	9.27	8.44	8.2	9.215	9.805	8.12	8.32	8.97	9.03	8.53	9.03	8.865	9.135	8.53	8.81	8.24	8.06	9.445	10.995	12.18	11.9	10.65	10.63	6.895	7.765	8.13	7.89	9.485	9.455	9.165	9.315	8.58	8.46	7.59	7.47	15.6	15.74	12.32	12	11.98	11.8
CG8841:1	2R	7.53	7.09	7.635	7.625	7.275	7.225	9.365	8.515	7.77	8.65	8.115	8.205	7.545	8.015	7.8	7.76	11.19	14.47	7.97	7.67	7.895	8.345	7.845	8.635	8.33	7.87	7.045	7.735	7.965	7.475	8.595	8.865	8.145	7.675	7.835	7.865	7.735	7.705	8.085	7.755	7.29	7.11	7.985	7.615	8.805	8.295	8.165	8.355
CG14645:1	3R	8.2	8.48	6.895	7.525	7.405	7.535	7.81	7.95	7.555	7.745	7.725	7.255	8.975	9.565	7.65	6.67	7.815	7.585	6.83	6.99	8.13681	8.14319	7.15	7.65	7.615	7.565	7.125	5.875	6.12	5.92	6.035	6.505	7.82	8.02	5.91	5.73	7.05	7.27	7.57	7.81	8.53	8.65	6.58	6.52	7.74	7.4	7.66557	7.67443
CG13170:1	2R	8.24	7.94	8.67717	8.68283	8.56	8.92	7.845	8.155	8.335	7.685	8.15	7.67	7.805	7.975	7.865	7.195	8.135	8.185	8.465	8.735	8.39	8.29	8.205	7.875	8.425	8.375	8.855	9.225	8.18	8.56	7.52	7.62	7.84	7.16	6.72	7.76	7.905	7.815	7.145	7.455	7.56	7.16	10.85	10.91	8.735	8.725	8.875	8.845
CG4050:1	2R	7.95	8.11	8.22	8.34	8.815	7.845	7.19	7.47	8.945	8.895	7.105	7.735	8.835	9.305	7.15	7.59	7.175	7.525	7.5	8.06	8.01	7.87	6.97	8.17	6.595	6.485	6.59	6.15	6.985	7.375	6.79	7.79	7.7	8.18	6.44	6.54	8.11	8.17	8.095	8.405	8.495	9.025	6.385	6.675	7.345	7.275	7.715	7.525
CG6296:1	3R	7.885	8.175	7.08	7.3	7.45	7.43	7.405	7.835	7.155	6.525	7.515	8.845	13.02	15.14	7.125	7.215	6.525	7.015	6.76	6.48	7.85	7.93	7.66107	7.65893	6.655	7.105	6.14	6.56	6.67	6.93	6.91	7.85	8.975	8.945	5.985	5.835	7.44	7.68	6.6	6.02	7.765	8.715	7.155	6.985	7.62	7.52	7.945	8.555
CG1070:1	3R	9.33	7.87	7.335	7.345	6.51	6.97	7.3	7.54	7.595	7.285	7.915	8.045	9.695	9.905	8.83	8.41	7.85	8.05	7.785	7.335	8.095	8.185	7.51	7.67	7.5	7.9	6.105	5.915	7.43	7.23	10.54	8.08	6.905	7.275	7.845	7.135	6.88	7.62	7.56	10	7.995	7.645	5.995	6.645	7.685	7.515	7.66	7.62
CG1070:2	3R	8.175	7.885	6.71	7.01	6.905	7.315	7.265	6.915	8.405	8.515	7.5	7.38	9.595	9.585	7.34	6.84	6.37	6.57	6.93	7.01	7.725	8.635	7.92	7.94	7.035	7.405	6.475	5.785	6.63	6.55	6.9	7.36	7.28	7.22	6.86	6.4	7.185	7.455	7.47	7.91	7.545	7.475	6.3	7.28	7.44897	7.45103	7.3	7.54
CG10580:1	3L	7.9	8.08	7.11	7.25	5.595	5.785	7.46	7.42	7.805	7.615	6.955	8.045	8.185	7.855	7.935	7.025	6.625	5.815	7.71	6.95	8.185	8.275	8.075	7.785	7.835	7.345	6.86	6.26	8.335	6.865	9.37	9.19	9.085	8.975	9.105	8.295	8.105	7.835	8.55	8.17	7.695	7.625	7.655	7.365	7.73	7.43	7.82	7.62
CG32160:1	3L	9.11	8.97	9.025	9.095	8.005	8.235	8.225	7.935	8.875	8.485	10.2	8.58	8.255	7.925	8.7	8.08	9.05	8.81	9.195	9.165	8.465	9.295	10.57	10.69	10.245	10.355	10.38	10.64	10.365	10.075	8.235	8.665	9.305	9.535	11.815	11.765	7.81	7.71	9.165	8.455	8.015	8.145	13.08	12.9	11	10.74	10.71	11.45
CG15367:1	X	8.485	7.555	6.085	6.435	9.255	6.885	7.78	7.44	8.83	8.59	7.01	6.79	9.58	8.72	8.33	8.21	9.33	8.77	8.025	7.895	7.76	7.96	8.115	7.725	7.685	7.655	6.96	7.08	7.805	7.855	8.885	8.895	7.895	8.145	8.33	8.65	8.045	8.155	8.345	8.435	8.67	7.99	7.975	8.145	7.045	7.455	7.8	8.34
CG11898:1	3R	7.505	7.215	7.245	7.155	6.19	6.67	6.37	6.87	NA	NA	6.765	7.435	7.61	7.45	5.675	6.825	6.555	5.865	6.275	5.905	7.38	8.62	8.19	7.71	6.79	7.45	6.475	7.125	6.39	6.31	6.285	6.315	7.515	6.825	7.635	6.425	7.415	7.165	6.96	7.86	5.745	5.995	7.725	7.475	9.88	8.42	7.85632	7.86368
CG4565:1	3R	7.565	8.055	7.51	7.65	7.54	7.78	7.605	8.355	7.55	7.53	7.225	8.055	11.29	10.21	7.225	7.215	6.98	6.92	7.21785	7.22215	7.76	8.32	7.98	8.36	7.265	7.515	6.395	6.645	7.435	7.425	6.64	6.52	7.5	7.42	7.13	6.77	8.22	8.56	7.425	7.775	7.675	7.685	7.365	6.775	7.905	7.895	7.915	8.005
CG14940:1	2L	9.065	9.555	8.505	8.375	8.93	9.03	9.345	8.715	8.435	8.925	8.49	8.37	7.85	7.77	9.075	9.385	8.85	8.65	9.135	9.145	8.91	8.95	8.51	8.81	9.115	9.265	9.43	9.77	8.845	8.835	8.915	9.265	9.365	9.075	10.67	10.57	11.27	10.65	8.81	8.17	8.65	8.51	13.365	13.455	9.39	10.09	9.26	8.8
CG10897:1	2R	7.47	7.75	7.91	8.21	7.09229	7.08771	7.24	7.86	7.81	7.75	8.14	8.2	7.64	7.52	7.825	7.715	7.93	7.83	8.235	7.945	7.995	8.125	7.93	7.91	8.565	8.555	6.65	7.31	8.145	7.595	8.84	8.16	7.605	7.455	7.605	7.015	8.885	8.715	7.775	8.225	7.87	8.45	7.96	7.92	7.94	8.46	8.455	8.525
CG3570:1	2R	7.96	8	7.505	7.055	7.645	7.035	7.91	8.17	8.655	7.705	7.655	7.445	8.37	8.35	7.445	7.335	7.67	7.47	7.295	7.125	8.195	8.245	7.965	7.995	7.385	6.875	6.63	6.27	6.27	6.39	7.16	7.52	7.915	7.825	6.91	6.65	8.155	8.325	8.45	8.73	7.895	7.645	6.83	7.65	7.35	7.43	7.59	7.53
CG13076:1	3L	7.615	8.205	7.34	7.04	7.77	7.23	7.32	7.24	7.865	7.735	7.795	7.385	7.805	7.175	7.095	7.525	7.33	7.47	6.805	6.935	8.275	8.165	7.675	8.185	7.64	7.72	7.605	7.655	6.185	6.595	6.51	7.15	7.595	7.905	6.165	6.095	7.53	7.17	8.14	8.64	7.015	7.145	7.585	7.495	7.72	8.3	7.68	7.32
CG31045:1	3R	9.24	9.36	9.415	9.105	9.56	9.76	9.01	8.71	9.285	9.015	8.925	8.955	8.96	8.6	9.25	9.57	8.965	9.535	8.935	8.945	8.77	8.57	8.695	8.385	9.105	9.635	9.55	9.57	9.74	9.84	7.32	7.48	8.295	8.285	7.22	7.34	8.835	8.605	9.685	9.895	8.1	7.72	12.875	12.865	11.58	11.62	10.985	9.195
CG31045:2	3R	10.205	10.155	11.48	11.96	9.735	9.705	9.535	9.685	8.815	8.165	10.935	11.305	8.2	8.36	9.2	8.84	9.12	9.68	10.145	9.735	10.15	9.97	10.85	11.43	11.025	11.455	12.89	12.99	11.48	11.2	9.815	9.285	9.315	9.565	10.135	9.985	9.625	10.115	10.415	9.865	8.66	8.46	16.04	16	12.84	12.56	10.295	10.845
CG31045:3	3R	9.155	8.865	9.465	9.395	8.155	8.685	8.255	8.585	8.11163	8.10837	7.375	7.305	8.51	7.87	8.39	8.83	8.56	8.6	8.745	9.395	8.87	8.65	8.26	8.22	9.23	9.47	9.155	9.585	9.23	9.29	9.715	8.865	8.21	7.87	8.075	7.985	8.255	8.305	8.23	7.93	8.435	8.865	14.6	14.62	10.525	10.815	10.57	10.65
CG9802:1	X	8.495	8.505	9.585	9.215	8.86	9.54	9.525	10.135	8.225	7.615	9.8	9.66	8.6	8.66	9.045	8.875	10.925	11.175	9.965	10.715	10.08	9.84	9.805	9.375	8.07	8.51	8.175	7.945	9.17	9.65	9.715	10.485	10.16	9.82	14.035	13.985	10.215	10.705	10.95	11.67	9.555	9.565	9.385	9.775	8.335	8.905	10	9.62
CG6669:1	3R	7.875	8.285	6.175	6.265	5.49	6.89	7.64	6.88	8.79	8.89	8.32	7.98	8.165	7.475	8.37	8.55	7.45	7.13	7.495	8.145	8.14	7.8	8.285	8.035	7.455	7.365	7.635	6.805	7.775	7.965	7.005	7.115	7.62	7.3	5.61	6.05	8.155	8.785	8.63	8.15	7.525	7.255	7.57	7.29	8.085	8.175	8.2	8.28
CG6173:1	3R	8.1	8.4	7.895	8.065	9.18	7.92	7.825	7.615	9.095	9.285	8.45	8.55	8.345	7.735	7.975	8.045	7.915	7.685	8.16	7.72	8.55	7.55	7.85	8.33	7.29503	7.30497	8.095	7.105	7.885	7.195	7.275	6.485	11.315	11.005	12.45	11.91	10.455	10.265	11.735	11.585	8.735	9.085	7.29	7.97	8.025	8.255	7.79	7.65
CG9850:1	2R	8.26	7.54	8.32	7.9	7.245	6.555	7.945	6.835	8.77	8.81	7.765	8.595	7.885	7.095	7.94	7.7	7.56	7.82	7.77	7.41	8.055	8.185	7.66	7.98	7.565	7.755	7.015	7.265	7.745	7.615	8.84	9.72	7.71	7.39	7.985	7.635	8.38	8.08	8.035	8.285	6.355	6.425	7.12	7.48	7.805	7.535	9.075	8.785
CG17985:1	2R	8.055	7.705	8.955	8.945	8.835	9.065	8.745	9.155	8.965	8.815	8.625	9.235	8.025	7.835	8.1	6.8	7.575	8.065	8.385	8.575	8.25	8.09	8.355	8.745	8.14	7.92	7.91082	7.90918	8.3	8.04	8.29	8.15	7.425	6.555	7.99	8.03	7.21	7.97	NA	NA	8.045	8.195	10.37	10.59	9.03	8.57	8.66	8.22
CG4712:1	2R	8.06	7.12	6.905	6.735	6.215	6.485	6.5	6.7	6.045	6.275	7.3	7.38	7.345	7.695	5.965	5.915	5.97	5.95	6.53	7.47	7.89	8.31	7.93	7.67	7.24	7.64	5.765	6.335	5.875	5.825	8.595	7.605	7.5	7.54	5.545	5.615	7.54	7.64	7.37	7.91	7.785	7.095	5.705	5.875	7.03	7.09	7.34	7.36
CG16707:1	3L	9.235	9.585	9.24	9.2	10.585	10.695	10.385	10.595	10.535	9.905	11.075	11.045	9.86	10.08	10.45	10.09	10.37	10.17	9.61	9.15	10.28	9.58	9.655	10.065	9.825	9.415	9.455	9.745	9	9.22	8.41	8.49	8.94	8.88	8.17	8.45	10.065	9.835	9.445	9.355	9.56	9.36	8.695	8.645	9.49	9.73	8.375	8.425
CG9063:1	3L	10.395	10.505	11.42	11.12	11.34	11.46	10.435	10.285	10.525	10.615	10.525	10.175	12.265	12.215	10.57	10.75	10.97	11.01	10.83	10.59	10.15	10.13	10.52	10.4	10.63	11.03	11.405	11.455	10.655	10.705	10.855	10.605	10.3846	10.3754	12.62	12.34	9.82	10.04	10.8	10.68	10.255	10.105	14.86	14.68	11.625	11.675	9.765	9.655
CG7568:1	3R	8.325	8.395	8.02	8.04	7.895	7.965	8.485	7.555	8.065	7.175	7.355	7.225	7.92	7.88	8.325	8.515	7.555	7.645	8.47	8.17	8.705	9.015	8.24	7.96	8.675	8.645	10.09	9.49	8.28	7.78	7.92	8.08	8.17	7.99	9.285	8.975	9.355	9.385	8.37	8.93	8.78	9.5	7.655	8.065	8.525	8.455	8.245	8.035
CG7960:1	3L	8.355	8.685	7.855	7.925	6.82	8.26	7.485	7.395	8.215	8.265	7.79	7.63	7.615	7.605	7.61	7.89	7.29	7.05	7.67	8.11	8.305	8.235	8.135	7.945	8.185	7.755	8.77	9.49	6.705	7.295	7.525	7.635	7.665	7.295	5.32	5.42	7.55	7.35	8.05	8.53	7.87	8.01	6.88	6.78	7.87	7.95	8.455	8.485
CG31738:1	2L	9.89	9.97	9.755	10.125	11.21	11.49	10.82	11.16	10.28	10.48	11.185	10.855	11.675	11.745	10.365	10.575	9.99	10.51	10.115	10.485	8.715	10.225	9.47	9.91	9.74	10.02	11.895	12.185	11.88	11.84	10.46	10.7	9.69	9.91	11.045	11.235	11.1777	11.1823	9.58	9.74	9.37	9.21	14.215	14.545	10.105	9.975	10.085	10.195
CG31738:2	2L	7.38	6.92	7.525	7.835	6.75	7.15	7.555	8.825	7.86	6.1	8.49	8.27	7.985	7.935	7.035	7.285	6.85	6.99	7.23	6.91	8.25	7.89	7.75	8.27	6.62	7.54	5.73	6.25	6.22	6.78	7.16	7.62	7.35	8.89	6.125	6.435	8.16	8.28	8.105	8.015	7.465	7.955	7.91	6.69	7.41	7.23	7.72	8
CG33171:1	3L	8.98	9.1	8.22	8.16	9.11	9.39	9.02	8.88	8.92	8.72	10.53	10.35	8.835	8.865	10.555	10.465	9.22	8.84	9.375	9.385	9.05	8.95	9.19	8.67	9.425	9.375	9.87157	9.86843	9.105	9.075	9.58	9.5	9.68	9.56	12.955	13.005	11.665	11.555	10.675	10.385	10.645	10.775	7.805	7.795	8.045	8.055	8.505	8.375
CG14747:1	2R	8.015	8.025	8.395	8.145	7.08	7.54	7.87	8.87	8.18	8.86	7.89	6.43	6.945	12.735	6.99	7.05	7.115	7.605	7.36	7.2	8.355	8.305	7.99	8.17	7.755	8.345	6.57	7.49	7.825	8.235	7.065	6.675	7.52	7.94	6.73	6.69	7.77	7.95	7.36	7.28	7.42	7.78	7.14	7.52	7.94	8	8.11	9.39
CG5560:1	X	8.55	7.99	7.26	5.52	9.31	8.59	8.805	7.995	9.115	9.225	7.42	7.46	9.995	9.825	8.93	7.37	9.22	8.02	8.63	8.53	9.235	8.465	9.125	8.655	9.04	8.28	8.34	7.28	9.085	8.175	9.38	10.22	9.495	10.105	9.665	8.715	9.655	8.545	9.205	8.495	8.48	7.66	8.49	8.11	8.33	8.13	8.25	8.23
CG32176:1	3L	7.85	7.93	8.985	9.035	8.86	9.24	8.34	7.34	9.56	9.6	7.215	6.945	9.615	10.065	7.975	8.265	8.64	9.04	8.02	7.78	8.245	8.195	7.86	8.24	7.21	6.73	6.41	6.93	7.95	7.87	7.58	7.32	7.79	9.01	5.96	6.56	7.92	7.72	7.815	8.025	7.025	7.515	7.19	6.63	7.13	7.67	7.74	8.02
CG4162:1	2L	8.73	8.37	9.005	8.815	8.33	8.93	8.12	7.84	9.435	9.525	8.285	7.795	9.55	9.27	8.28	8.76	8.02	8.14	8.175	8.385	8.09	9.07	7.84	7.5	5.76	6.5	8.56	8.6	7.765	8.055	10.245	9.415	8.175	8.265	8.24	8.8	7.885	8.855	7.665	7.795	7.8	7.58	6.78	8.2	8.32	8.48	8.45	8.41
CG10688:1	3L	9.125	9.255	8.875	8.665	9.465	9.535	9.87	10.13	9.86	9.56	11.505	11.795	9.78	9.66	10.905	10.555	9.145	9.535	9.705	10.015	10.27	9.77	9.555	9.445	9.21	9.25	11.615	11.445	9.055	9.725	9.435	9.625	9.025	8.895	9.965	10.075	10.62	11.14	9.855	10.025	10.53	10.49	7.865	7.895	8.535	8.765	9.065	8.835
CG14541:1	3R	8.43	8.25	8.685	8.875	8.945	8.915	8.815	8.985	8.935	8.705	8.89	9.03	8.16	8.12	8.97	8.01	8.025	8.375	8.42	8.62	9.07	8.61	8.325	8.855	8.72	8.76	9.96	9.48	9.05	9.45	7.625	7.335	8.45	8.83	7.21	7.33	8.71	8.97	9.855	9.725	9.065	9.555	9.645	9.015	10.335	9.125	9.135	9.485
CG6632:1	X	10.27	9.79	11.03	10.81	9.4	9.06	9.43	9.89	9.23	9.73	10.15	10.03	9.325	9.015	9.62	9.58	9.995	10.145	9.755	10.105	9.47772	9.48228	8.705	9.295	9.76	9.84	10.375	10.365	10.32	10.58	8.45	8.93	9.075	8.505	8.24	8.52	9.395	9.165	10.055	10.325	9.28	9.38	12.48	12.84	10.1	10.7	10.855	9.605
CG10587:1	3L	7.7124	7.7076	6.85	7.71	8.79	8.21	6.805	6.955	7.685	8.075	6.755	6.965	7.61402	7.60598	6.34	6.5	6.42	6.72	7.09	6.79	8.03	7.61	7.195	8.085	7.1761	7.1839	9.91	9.19	6.955	6.865	7.335	8.245	7.065	7.355	8.405	8.255	7.655	7.725	7.465	6.855	7.645	7.995	6.76	6.66	7.735	7.325	7.83	8.01
CG8856:1	2R	8.685	8.295	8.46	8.5	8.29	8.25	8.6	8.4	7.985	7.795	7.6	7.5	7.79	7.73	8.03	7.67	8.45	7.91	8.28	9	8.085	8.475	8.22	8.88	8.54	8.48	7.29	7.59	8.815	8.745	8.52	8.86	8.615	8.265	7.17	7.27	8.065	8.335	8.125	8.095	8.5	8.54	7.76	8.02	8.065	8.455	8.455	8.165
CG9847:1	2R	8.64	9.02	8.44	8.26	8.91	8.93	8.15	8.07	8.78	8.5	9.265	8.715	8.425	8.135	7.315	7.425	8.765	8.775	8.95	9.37	9.2	8.94	9.675	9.305	8.79	8.89	8.515	8.245	9.665	9.875	9.1	9.42	9.14	9.5	10.545	9.895	9.395	9.685	10.475	10.585	8.485	8.535	10.665	9.975	10.345	10.095	9.885	9.955
CG12171:1	3R	7.88	7.94	10.18	8.74	9.475	9.525	9.2	9.38	10.495	10.765	8.74	8.5	8.48	10.96	8.23	8.55	6.27	6.65	8.365	8.615	8.11	8.61	8.245	8.135	7.295	7.145	7.265	7.315	8.61	8.53	6.83	6.93	7.575	8.645	9.78	9.74	8.59917	8.60083	7.01	7.41	10.28	9.84	7.615	8.605	7.645	8.015	9.085	8.355
CG11753:1	3R	8.58	8.62	8.875	8.405	8.83	8.55	8.215	7.605	9.505	8.895	9.42	10.1	8.835	7.885	9.01	8.79	8.435	8.405	8.76	8.6	8.795	8.205	8.605	8.235	8.62	8.6	8.855	9.045	8.885	8.715	10.09	9.53	9.92	10.32	9.88	10.04	10.16	10.12	7.485	7.255	6.625	6.515	7.06	6.78	7.75	7.97	8.935	8.325
CG12783:1	3R	8.085	8.535	8.04	8	7.42627	7.43373	8.99	8.59	8.58763	8.59237	8.055	9.125	7.49	11.85	9.25	9.57	9.74	9.16	9.135	8.945	9.02	9.48	9.43	9.25	9.295	9.165	9.2	9.88	9.49	9.11	9.195	8.465	9.645	8.995	10.58	10.56	9.275	8.705	8.095	7.885	10.055	7.985	9.665	9.255	8.265	8.315	7.625	7.435
CG10560:1	3R	7.7	7.6	7.535	7.685	7.755	7.785	7.935	7.885	7.24	7.1	7.61	7.31	7.87	7.43	7.105	6.935	6.995	6.525	7.435	7.145	8.075	8.065	9.715	7.925	7.87	6.85	6.94	6.2	7.645	7.675	7.045	7.115	7.67	7.53	8.8	8.44	7.365	7.555	NA	NA	7.86	8.14	6.715	6.785	8.045	8.215	7.855	7.865
CG13726:1	3L	7.79	7.51	7.355	7.245	7.2	7.02	8.47	6.67	7.27	7.49	8.16	8.02	9.325	10.335	8.11	6.77	7.095	6.465	8.135	7.825	8.175	7.985	8.36	8.9	7.88	7.52	6.08	6.62	8.055	6.905	7.72	7.86	8.74	8.5	10.445	10.095	7.12	6.84	7.515	7.645	7.835	7.325	7.635	7.545	8.335	8.405	7.755	7.785
CG8871:1	2L	8.14	8.36	7.45	7.67	7.76	7.58	8.07	8.15	7.84619	7.85381	7.015	7.285	7.97	8.67	7.91	8.07	7.32	7.5	7.235	7.765	8.225	8.135	8.295	8.105	7.765	7.595	7.16	7.12	7.18	7.88	6.495	6.745	7.315	7.385	4.795	5.585	7.515	8.205	7.24	8.26	7.68	8.36	7.885	7.535	7.57	7.69	8.175	8.265
CG10809:1	3L	9.385	8.975	10.56	10.7	10.85	10.83	9.94	9.74	10.26	11.08	9.5	10.36	10.615	10.845	10.285	10.195	10.48	10.46	10.05	9.81	11.33	11.55	9.15007	9.14993	9.215	8.745	8.31	7.91	9.745	9.775	9.51	10.51	9.31	9.27	10.275	10.605	10.445	9.995	8.53	8.63	8.73	8.27	10.655	10.325	9.87	9.45	9.235	9.945
CG8110:1	3L	8.775	6.585	8.01	7.73	8.71	8.37	7.615	7.325	7.67	7.77	6.495	7.305	9.975	9.465	7.65	8.29	8.335	8.405	7.795	7.985	8.015	7.265	7.83	8.03	7.53	7.13	6.495	6.085	8.13	7.55	9.015	9.285	8.565	9.215	9.42	9.52	7.78	9.06	8.68	8.48	8.63	7.89	9.825	8.735	7.705	8.195	8.045	8.155
CG7384:1	2L	6.995	7.445	7.39	7.49	5.93	6.81	7.475	7.085	8.23	8.51	7.38	7.28	7.4	7.48	7.41	7.89	7.085	7.815	7.45	7.13	8.02	8.16	8.105	7.855	7.31	7.15	6.845	6.555	6.555	6.625	6.75	6.79	7.33	7.37	8.675	8.505	7.3	7.6	7.62	8.04	8.08	8.76	6.82	6.9	7.945	7.815	7.99	7.41
CG1241:1	3L	8.525	8.335	9.44	8.12	9.75	9.57	10.19	9.81	10.5	10.04	8.02	7.98	10.355	9.825	8.93	8.37	9.165	8.455	9.06	8.4	9.195	9.065	9.08	9.04	8.88	8.52	9.105	8.695	8.47	7.79	8.485	7.915	9.825	10.055	10.29	10.15	10.27	10.23	9.155	8.725	8.86	8.66	8.72	8.48	8.63	8.77	8.865	8.735
CG11597:1	3L	8.32	8.16	9.245	9.475	9.705	9.215	8.065	7.635	8.335	7.925	8.425	8.015	9.3	8.46	8.15	7.65	9.54	9.24	9.285	9.015	8.59	8.51	8.41	8.51	9.205	9.015	7.375	7.445	8.985	8.255	10.4057	10.4143	8.535	7.565	11.695	11.505	9.545	9.475	8.185	8.975	8.35	7.65	10.45	10.53	9.14	9.06	7.14	7.56
CG2275:1	2R	8.96	8.88	8.62	8.78	8.645	8.715	8.615	8.925	8.81	8.39	7.15	7.41	8.98	8.58	8.93	9.05	9.595	9.565	8.35	8.25	8.465	8.495	7.69	8.09	8.18	7.94	7.315	7.205	8.115	7.845	8.055	8.145	8.06	7.78	8.205	8.055	8.19	7.41	7.89	7.53	8.21	7.77	6.85	7.19	7.49	7.87	7.875	7.925
CG8249:1	2R	8.08	7.96	7.115	7.085	7.165	7.035	7.795	7.785	7.835	8.425	7.125	6.955	7.55	7.69	6.5	6.28	7.32	7.06	7.335	6.845	8.045	7.575	8.14	7.6	7.88	7.66	6.105	6.535	7.14	6.5	7.85	7.95	7.425	7.495	8.28	7.66	7.01	7.93	7.405	7.775	7.735	7.845	6.97	6.75	8.21	8.53	7.87	7.97
CG2650:1	X	8.42	8.68	9.115	9.225	7.84	7.62	8.21	10.33	7.855	8.325	9.135	8.745	8.2	8.32	8.705	9.575	8.98	9.7	8.82	8.96	8.455	9.125	8.34	8.62	9.055	9.285	9.265	9.495	9.55	9.49	7.025	6.715	8.475	8.105	7.845	8.035	8.57	9.25	9.21	9.45	8.64	8.2	13.09	11.47	10.19	10.79	9.595	9.645
CG10882:1	2L	8.135	8.105	9.285	8.715	8.915	8.925	8.67	9.25	9.525	9.815	7.26	8.46	9.685	9.555	8.425	8.915	8.285	8.375	7.92	8.36	8.125	8.315	8.655	8.365	7.895	7.925	8.42	8.28	7.78	8.16	7.97	7.83	7.745	7.815	6.745	7.095	8.135	9.225	7.91	7.81	8.39	9.01	8.165	8.575	7.58	7.3	8.315	8.385
CG9901:1	X	9.995	9.745	10.755	10.545	10.99	11.05	11.015	10.945	10.905	10.955	11.61	11.37	11.075	10.745	10.92	11.1	10.325	10.275	10.835	10.845	9.535	9.245	9.715	9.585	9.405	9.375	10.98	11.2	10.13	9.91	10.22	9.9	10.655	10.405	11.6	11.78	10.6972	10.7028	10.1188	10.1212	9.22	7.78	10.02	10.46	9.37	10.47	10.74	9.92
CG32601:1	X	7.315	7.865	7.47	7.67	6.175	5.925	7.72	7.58	7.625	7.515	7.36	7.14	7.885	7.915	6.62	6.68	6.8	6.3	7.305	7.275	8.125	8.295	8.55	8.61	7.395	6.925	6.715	7.025	7.535	7.245	9.675	9.145	8.69	8.85	9.04	9.14	7.405	7.475	7.395	6.945	8.385	7.915	6.795	6.645	7.48	7.34	7.725	7.655
CG10157:1	3R	8.12	7.92	8.065	7.895	8.585	8.795	8.165	8.595	9.53	9.11	8.51	7.91	9.065	8.575	8.285	8.895	8.93938	8.94062	8.635	8.425	8.605	9.275	8.315	8.085	8.87	8.51	7.445	8.275	8.44	8.62	8.365	8.595	8.355	7.985	8.49	8.69	10.39	10.65	9.24	7.88	8.135	8.145	10.195	10.305	9.325	9.435	9.105	9.315
CG5779:1	2R	8.81	8.47	8.625	9.075	8.76	8.64	8.815	8.945	8.005	7.695	7.805	7.515	8.465	8.495	7.77	8.23	8.385	8.295	8.51	8.81	8.715	8.985	9.425	9.535	9.285	9.555	9.975	10.165	9.015	8.385	9.285	8.835	9.845	9.435	8.14	7.28	8.17	8.87	8.79	8.83	6.955	5.985	9.095	9.645	9.065	9.795	9.27	9.53
CG31212:1	3R	7.825	7.595	8.13	7.93	6.42	7.58	8.205	7.495	7.995	7.765	7.415	7.725	8.07	8.11	7.04	7.1	7.525	7.335	8.085	7.855	8.16	7.98	8.545	8.315	6.995	7.065	7.06	6.94	6.55	5.69	6.52	6.2	7.84	7.1	6.5	6.38	7.31	7.45	8.375	8.345	7.845	8.255	6.965	6.755	7.47	7.33	7.84	7.82
CG4424:1	3R	9.28	9.84	9.005	9.055	7.84	8.32	8.595	8.405	8.24	8.48	7.935	8.765	8.735	8.725	9.045	9.275	8.84	8.62	8.425	8.555	8.71	8.43	7.455	8.385	9.005	9.075	8.59	8.85	9.03	8.53	8.145	8.715	8.755	7.465	8.405	8.515	8.26	7.68	7.945	8.115	8.695	7.905	8.61	8.71	9.06	8.64	8.705	8.475
CG5001:1	2L	9.585	8.875	9.225	9.495	8.12	7.78	8.11	8.19	7.56	7.78	8.115	8.365	7.815	6.985	8.96	9.2	8.855	9.185	7.85	8.23	8.69	8.81	8.295	8.645	9.55	9.47	8.92	8.5	8.94	9.28	7.155	7.265	8.2	7.9	7.64	8.2	7.995	8.165	9.305	9.095	8.95	8.59	9.36	9.06	10.105	10.255	9.425	9.115
CG14503:1	2R	7.605	8.175	7.285	7.235	7.255	6.905	8.065	8.355	8.295	9.365	7.58	7.34	7.935	8.085	8.085	8.235	6.79	7.35	7.095	8.165	8.235	8.165	7.645	8.435	7.59	8.31	7.465	7.375	6.945	7.535	6.48	7	8.155	8.125	6.11	5.97	9.195	9.165	8.39	8.55	7.775	7.985	7.135	6.985	7.69	7.33	8.045	8.275
CG15539:1	3R	8.71	8.59	8.23	7.73	8.755	8.205	8.89	8.65	8.615	8.765	8.14	7.6	8.85	8.65	8.755	8.425	8.275	7.685	8.63	8.59	8.81	8.85	9.075	9.485	9.25	8.91	9.85	9.81	8.545	7.915	8.71	8.59	9.67	9.61	10.525	9.635	9.46	9.88	8.80637	8.81363	8.895	8.765	7.525	8.255	9.33	9.15	9.195	8.905
CG8779:1	3L	8.125	8.115	7.65	7.81	7.52	7.46	7.675	7.805	8.29	7.95	7.35	7.41	7.885	7.875	7.59	7.83	7.63	7.83	7.765	7.435	8.135	8.505	8.03	7.99	8.36	8.08	6.92	6.76	7.335	7.525	7.555	8.505	7.55	7.87	5.825	6.435	7.77	8.37	7.71	7.93	7.72	7.68	6.595	6.725	7.58	7.8	7.98	8.14
CG1078:1	3R	9.115	8.845	9.455	9.185	9.31	9.77	9.22	9.18	10.405	9.995	9.835	10.345	10.17	10.23	9.455	9.525	9.16	9.2	8.98	9.74	8.205	8.335	8.3	8.28	7.55	8.13	9.85	10.01	8.915	9.345	8.225	8.515	9.22	8.28	8.975	9.465	8.865	8.955	7.545	7.355	9.91	9.99	7.8	7.74	7.455	7.565	8.27	7.91
CG6958:1	3R	8.025	8.555	10.945	11.135	10.505	10.355	10.325	9.835	11.09	11.15	9.985	10.115	11.38	11.56	10.365	9.915	11.3204	11.3196	10.4	10.62	8.455	8.205	9.26	8.7	7.825	7.555	10.01	10.15	10.085	10.075	10.19	10.13	9.845	9.675	12.2335	12.2265	10.98	10.9	8.71	8.07	10.135	9.645	8.3	8.4	7.375	7.725	8.61	8.31
CG14789:1	X	8.225	8.695	8.315	8.165	7.63	7.93	7.73	7.37	6.78	6.82	7.235	7.185	8.125	7.715	7.42	7.5	7.215	6.765	6.83	7.67	8.215	8.045	7.51	7.97	7.22	7.6	5.91	6.43	6.87	6.83	7.37	6.83	7.195	8.145	5.145	5.335	7.16	8.04	8.015	7.865	7.425	7.315	9.315	9.045	7.665	7.775	7.925	8.195
CG9010:1	2R	8.875	9.105	9.125	8.715	9.7	9.58	10.02	9.54	8.43	8.25	11.715	11.345	8.35	8.09	11.045	11.395	10.775	10.485	10.71	10.17	9.93	9.61	9.615	9.385	9.905	9.715	10.745	10.635	9.765	9.935	9.965	9.835	10.59	10.81	14.41	14.57	12.525	12.595	11.6	11.62	10.595	10.525	9.22	7.86	9.08	8.26	8.91	9.53
CG12918:1	2R	9.455	9.345	10.55	10.63	10.34	10.36	9.635	9.925	10.105	10.475	10.13	10.61	10.735	11.005	9.335	9.065	9.525	9.395	9.42	9.96	8.37	7.81	7.805	8.235	8.305	8.475	9.185	8.675	9.215	9.385	9.31	9.09	9.515	9.345	10.99	11.29	7.975	8.125	8.345	8.595	8.56	8.38	7.97	8.93	8.13	7.83	8.885	8.355
CG4702:1	3R	9.085	8.755	9.65	9.59	9.285	9.595	9.115	8.845	9.01	9.45	8.515	8.325	8.845	8.395	9.205	9.335	9.82	9.62	9.16	9.54	9.115	8.685	9.105	8.715	8.825	8.535	10.83	10.59	9.095	8.405	9.115	9.465	9.135	9.165	8.715	8.545	9.925	9.555	8.775	8.365	8.84	8.78	9.695	10.185	8.615	8.885	9.74	8.98
CG7071:1	3R	8.535	8.545	9.81	9.53	10.53	10.31	9.6	10.04	9.75	9.93	9.36	9.24	9.895	9.985	9.85	9.25	9.265	9.615	9.165	9.555	8.50569	8.51431	8.445	8.215	8.49	8.13	8.025	8.215	8.995	9.165	9.05499	9.04501	9.46	8.62	7.185	7.855	9.82	9.68	7.885	7.815	8.47	8.65	7.5	8.6	8.215	8.045	8.065	7.895
CG17592:1	X	8.47	8.55	9.125	8.995	9.43	9.97	9.54	9.84	9.435	9.445	8.03	7.87	9.715	10.065	8.975	8.365	8.485	8.575	8.915	8.945	8.42	8.58	8.335	8.365	8.325	8.495	9.47	9.15	8.35	8.23	9.66	9.22	10.235	9.785	9.07	9.43	11.13	11.03	7.725	8.135	8.905	9.195	8.17	8.25	8.42	7.76	8.725	8.435
CG7872:1	X	9.38	8.4	9.605	9.015	9.125	9.355	8.66	9.28	8.5	9.28	8.36	8.26	9.54	9.58	8.545	9.015	8.57	9.03	8.51	8.77	8.36	8.54	8.235	8.925	8.775	8.905	7.76	8.28	8.77	8.19	8.78	8.54	9.51	9.41	6.805	7.295	8.17	7.77	8.2	8.28	8.68	8.52	8.01	8.17	8.835	9.025	8.455	8.045
CG32591:1	X	8.92	9.2	8.365	8.535	8.945	8.415	8.9	8.46	8.24	7.92	10.76	10.36	8.11	8.27	9.03	9.71	9.45021	9.44979	9.335	8.825	9.685	10.115	9.155	8.905	9.835	9.225	10.01	10.13	9.875	9.805	8.52116	8.51884	8.545	8.715	8.945	9.495	9.72418	9.71582	9.235	9.265	8.45	8.03	8.805	7.815	8.835	8.645	8.755	7.985
CG6760:1	3L	8.445	9.235	8.845	8.435	7.955	7.805	7.375	7.745	8.485	7.975	7.32	7.66	10.54	9.7	7.63	8.37	8.69	8.39	8.55	7.53	8.75	8.57	9.68	8.24	8.685	8.455	8.825	8.435	8.465	8.095	6.84	6.46	8.1	7.78	7.5	7.32	NA	NA	8.4	8.3	NA	NA	8.55	8.13	8.64	8.32	8.88	8.26
CG31813:1	2L	7.825	7.835	7.675	7.285	7.865	7.775	7.515	8.165	7.37	7.53	7.675	8.645	7.97	7.75	6.885	7.195	6.98	7.02	7.655	7.725	8.13	8.77	8.315	8.465	7.725	7.415	7.235	7.265	7.61	7.51	9.06	7.84	NA	NA	8.22	7.88	8.18	8.32	7.77777	7.78223	7.655	8.225	7.75	7.59	8.505	8.055	8.355	8.485
CG6883:1	3L	7.75	7.31	7.105	7.735	6.99	6.89	6.84	7.34	6.93	6.57	7.00563	7.01437	8.615	8.725	7.77	7.07	7.065	6.355	7.59	7.51	8.215	7.925	8.49	7.85	8.065	7.955	7.21	7.43	7.53	8.05	8.495	8.565	8.135	8.125	10.76	10	8.65	8.19	7.36	7.5	7.98	7.6	7.545	7.115	8.005	7.575	7.84	7.96
CG14782:1	X	8.845	8.915	7.05	7.45	7.475	7.745	8.655	8.945	8.495	9.025	8.585	8.255	8.2	8.1	8.8	9.7	8.72	8.92	8.065	8.175	8.525	8.495	13.235	12.985	8.935	8.605	8.615	8.145	6.79	9.13	8.475	8.085	7.8	7.82	6.535	6.345	8.165	8.815	8.295	8.085	9.305	8.375	7.615	7.765	8.635	9.005	8.61	8.03
CG5996:1	2L	8.565	8.355	8.73	8.97	8.96	8.82	8.96	8.64	8.46	8.18	8.655	9.945	7.935	8.085	7.47	7.95	7.87	8.07	8.695	8.845	8.335	8.225	8.565	8.875	8.87	9.19	9.35	9.21	8.83	9.05	10.18	9.72	7.965	8.095	7.38	7.96	7.54	7.82	8.39	8.23	7.975	8.125	13.44	13.84	10.13	9.99	8.975	9.005
CG10793:1	X	7.275	7.605	6.15	6.95	8.585	8.015	8.35	8.23	8.58	8.14	7.3	7.84	9.3	9.44	8.335	8.525	8.98	9.78	8.52	8.4	7.905	8.035	7.95	8.29	6.78	7.44	6.32	6.92	8.255	8.425	8.675	9.485	8.815	8.485	8.005	8.375	8.62	9.3	8.315	8.185	NA	NA	6.735	6.665	7.325	7.515	7.455	7.725
CG32068:1	3L	9.845	9.955	10.925	10.915	10.435	10.505	9.845	10.195	10.425	10.075	8.82	8.92	10.38	10.16	10.085	10.095	9.61	9.69	9.98	10.04	8.685	9.475	9.525	10.015	10.455	10.805	11.61	11.57	10.125	9.795	9.265	9.235	10.0726	10.0674	10.7	11	10.705	10.495	10.1	9.9	8.92	8.76	15.59	15.39	11.8	12	12.4603	12.4597
CG12612:1	X	8.215	8.185	8.08	7.78	8.06	7.62	8.13	8.89	7.60374	7.59626	8.23	7.83	7.52	7.78	7.135	6.605	7.745	8.255	7.885	8.155	8.385	8.835	12.96	11.26	8.745	8.435	7.68	8.24	9.395	9.085	6.775	6.965	7.695	7.265	7.035	7.085	8.02	7.84	7.185	6.955	8.265	8.395	12.955	13.265	9.495	9.685	8.23	8.01
CG8988:1	2R	8.445	8.355	8.965	8.715	9.435	9.785	9.87	10.25	8.505	8.115	10.345	10.255	8.685	8.715	9.33	9.55	8.93	9.15	9.34	9.82	8.84	7.88	7.9991	8.0009	7.97	8.11	8.85	8.81	8.695	9.205	8.64	8.86	9.05441	9.04559	11.345	11.615	9.58	9.18	8.425	9.215	8.235	8.205	6.67	7.33	7.895	7.945	8.215	8.805
CG5674:1	2L	8.1	7.98	8.35	8.11	7.61	8.15	7.54	7.5	7.945	8.095	7.83432	7.82568	7.755	8.165	7.875	8.225	7.685	8.475	7.555	7.265	8.23	7.99	7.27	8.33	8.04	7.96	6.67	7.31	7.615	8.045	6.815	6.685	7.46	7.1	6.25	6.27	8.08	8.78	8.005	8.395	7.48	7.6	8.485	8.435	8.1	8.08	8.015	7.745
CG1697:1	X	8.595	8.685	7.785	7.855	7.905	5.995	8.375	8.385	8.195	7.945	8.54	9.02	8.28	6.04	7.305	7.335	9.03	8.87	8.875	8.105	8.84	8.68	9.89	10.33	9.13	8.95	9.43	9.53	9.37	8.71	8.585	8.415	8.75	8.85	8.58	8.3	7.95	7.43	6.77	7.19	7.83	7.91	7.94	7.4	8.48	8.28	8.49	8.45
CG31088:1	3R	7.87	8.11	8.66	8.94	9.015	8.725	9.38	8.8	8.02	8.52	10.035	9.865	8.66	8.36	9.465	9.395	10.135	9.865	9.665	8.995	9.03	8.65	9.285	8.895	9.015	8.485	9.81	9.59	8.78	8.24	9.255	9.145	9.12	9.2	11.58	11.78	11.045	11.035	7.545	7.775	10.325	10.095	7.865	8.275	8.38	8.3	7.885	7.755
CG18039:1	3R	8.33	8.05	8.54	9	8.155	7.425	6.645	7.375	7.6	6.98	7.78	7.58	NA	NA	6.61	6.69	6.785	6.955	7.595	7.325	7.93	7.91	7.71	8.05	7.16	7.44	6.71	7.13	7.29	7.15	8.025	7.835	7.4	6.36	7.89	7.29	8.155	8.045	NA	NA	7.435	7.845	8.21	7.81	7.915	7.965	8.09	9.01
CG17319:1	3R	9.87	10.17	10.3	10.7	10.145	10.175	10.24	10.52	9.21	9.69	10.245	10.095	8.645	8.255	10.255	10.385	9.275	9.825	10.975	10.945	10.71	10.81	11.215	11.285	11.38	10.82	12.315	12.605	10.305	9.835	9.785	9.955	10.225	10.255	9.47	9.49	10.3	10.46	10.945	11.095	9.86	9.54	13.215	13.225	11.645	11.895	11.105	11.395
CG7916:1	2L	9.545	9.495	10.145	9.575	9.2	9.54	9.455	9.705	9.1	9.18	7.295	7.085	9.35	8.57	9.47	9.31	9.035	9.385	9.97	10.07	9.24	10.18	9.055	10.085	9.785	9.755	10.77	10.83	9.81	9.71	9.505	9.355	9.06	8.86	9.055	9.205	8.715	8.665	9.805	9.115	9.515	8.905	13.835	13.665	11.03	11.05	12.295	12.265
CG9929:1	3R	9.7	9.2	10.155	9.925	10.4	10.5	10.435	10.465	10.135	10.505	10.685	10.315	10.765	10.555	10.62	10.48	10.045	10.295	10.2	10.32	9.585	9.795	10.0826	10.0774	9.235	9.085	10.385	10.455	10.11	9.89	10.285	10.515	10.605	10.195	10.42	10.56	11.45	11.25	9.815	10.125	10.075	9.605	9.1	9.64	8.6	9.46	9.685	8.695
CG15191:1	X	8.025	8.115	9.3	9.52	7.875	8.265	8.74	9.24	8.145	8.315	8.505	8.275	10.215	9.925	8.59	9.11	9.75	9.45	8.1	8.34	8.185	8.335	8.245	8.155	8.055	8.105	7.425	7.635	7.735	8.285	7.855	8.265	7.735	7.585	7.21	7.43	7.745	8.875	7.835	8.125	8.825	8.255	7.3185	7.3215	7.745	8.615	7.935	7.685
CG12540:1	X	8.08	9	7.605	8.215	6.685	6.995	7.025	7.155	7.94	7.86	14.72	15.04	8.215	8.065	7.735	8.425	7.73	7.65	8.215	8.605	8.355	8.445	8.655	8.825	8.645	9.015	8.11	7.37	8.725	8.915	8.48	8.52	7.775	8.385	7.55	7.73	7.595	7.545	7.8	8.1	8.195	8.205	8.305	8.115	8.1	8.38	8.745	8.635
CG11297:1	2L	7.425	7.675	6.575	7.105	6.615	7.125	6.295	7.225	7.125	7.735	7.005	6.975	7.155	7.565	6.73	6.51	5.55	6.05	6.07	6.19	8.05	8.45	7.195	8.085	6.8	6.82	6.435	6.205	6.395	6.165	6.475	6.445	6.98	7.12	5.59401	5.58599	7.835	7.685	NA	NA	7.605	7.215	6.01226	6.00774	7.615	7.385	7.535	6.885
CG14668:1	3R	9.015	9.465	8.995	9.385	9.255	8.765	9.595	9.485	8.33	8.43	9.365	9.295	8.22	8.14	9.345	9.435	10.18	9.96	9.905	9.675	10.215	9.485	9.765	10.235	10.88	10.68	9.14	9.2	9.08	8.96	9.46	9.36	9.74	9.9	9.755	9.405	9.145	8.895	9.2	8.88	10.985	11.055	9.725	9.055	9.18	9.96	8.885	8.995
CG5022:1	2L	9.33	9.65	9.38	9.16	8.68	7.48	7.93	7.01	7.63	7.79	8.78	9.26	8.21	7.61	7.16902	7.17098	7.85877	7.86123	8.44	8.56	8.48	8.7	8.315	8.045	8.405	7.655	9.62	9.36	8.32	8.3	7.045	6.735	7.94	7.84	8.12	7.84	8.64	8.2	7.86	8.42	8.3	7.7	9.08	9.94	8.765	8.715	8.35	8.09
CG18779:1	3L	7.91	7.49	7.86	7.48	7.05	7.49	7.02	7.16	7.535	7.705	7.22	7.56	7.63	7.81	7.895	8.285	7.08	6.08	8.06	8.32	8.32	8.12	9.01	8.71	8.665	8.255	8.345	7.175	8.315	7.545	8.695	8.265	9.645	9.675	7.81	7.43	9.06	9.08	8.055	7.885	7.645	7.435	8.33	7.95	8.56	8.22	8.04	8.78
CG14933:1	2L	8.575	7.905	8.045	8.555	9.445	9.095	9.05	8.53	9.51	8.79	9.53	9.73	8.895	8.205	9.23	9.11	8.115	10.045	8.195	8.665	8.56	8.24	7.535	8.345	7.955	7.765	8.06	7.76	7.555	8.385	7.465	8.395	8.125	7.895	6.71	6.79	9.33	9.95	9.19	9.13	7.95	8.07	7.95906	7.96094	7.88	7.98	7.935	7.685
CG14026:1	2L	7.845	7.275	7.55	7.53	6.945	6.895	8.23	8.05	7.955	7.925	8.005	7.075	7.63	8.79	5.195	7.325	7.715	7.805	8.21	7.63	7.965	7.735	8.68	8.66	8.18	8.04	8.085	7.755	8.175	7.345	7.76	8.5	8.3	7.56	9.86779	9.87221	8.19	7.47	7.82	7.52	8.06	9.82	7.125	7.555	7.775	7.765	8.51	8.23
CG15719:1	X	8.84	9	8.04	8.2	6.95	6.75	8.295	8.465	8.665	8.515	9.005	9.375	7.735	8.045	9.895	9.825	9.78041	9.77959	8.74	9.1	8.97	9.39	8.625	8.395	9.405	9.115	6.995	6.705	7.625	7.495	9.855	9.925	10.51	11.15	10.74	10.6	9.815	10.565	12.38	10.98	13.5	13.92	10.655	8.005	9.97	7.77	7.59	7.75
CG12630:1	2L	7.92	7.9	7.765	8.235	7.615	7.185	7.505	7.415	7.93	7.69	7.45	7.49	7.85	7.93	7.99	8.41	7.78	7.72	7.69	7.97	8.265	8.195	8.455	8.185	7.815	7.465	6.7	7.06	7.105	7.375	7.76	6.8	8	8.16	6.965	7.295	7.225	7.815	9.015	8.665	7.965	7.715	7.425	6.915	8.47	7.81	7.365	8.235
CG13913:1	3L	7.765	8.115	8.17	7.65	7.725	7.675	7.635	7.305	8.345	8.275	7.315	7.365	7.385	8.055	7.435	8.245	7.065	7.015	7.84	8.08	8.055	8.205	7.76	8	7.62	7.64	7.275	7.785	7.505	8.135	6.595	6.745	7.01	7.15	6.735	6.285	7.06	7.66	8.78	8.92	7.765	8.255	7.2	7.28	7.19	7.23	8.275	8.165
CG17956:1	3R	10.285	11.135	7.405	6.795	8.32	7.58	10.71	10.29	8.78	9.2	11.285	10.675	9.08	9.16	10.84	11.08	12.65	12.27	10.38	9.74	12.395	11.945	10.435	10.705	11.645	10.815	9.24	8.6	8.655	8.845	11.595	11.265	12.75	12.81	16.155	15.705	12	12.58	14.7	14.1	15.81	15.99	13.19	10.43	12.71	9.25	10.005	11.135
CG10842:1	2R	7.955	7.805	7.915	8.005	7.71	7.41	8.365	8.175	9.29	8.49	7.88	7.62	8.5	8.34	7.875	8.405	7.6	8	7.935	8.325	8.23	8.03	7.77	7.95	8.285	8.615	8.525	7.995	7.06	7.42	7.9	7.46	7.085	7.515	7.41	7.29	7.765	7.555	8.08	7.92	7.975	8.185	8.265	8.315	8.595	8.725	8.935	8.905
CG17290:1	2R	7.87	7.49	7.29	7.19	6.785	6.915	6.615	7.165	7.135	7.325	7.135	7.845	7.28	7.1	6.365	6.975	6.22	6.48	6.295	6.805	7.87	8.19	7.51	7.95	6.84	6.7	6.305	6.395	5.77	6.39	5.945	6.815	7.28	7.56	6.115	6.425	8.34	8.56	NA	NA	7.64	7.24	7.26	6.92	7.525	7.375	7.425	7.735
CG11839:1	3R	10.235	9.845	9.58	8.88	10.115	10.085	10.33	10.51	9.555	9.405	12.1	12.46	9.365	8.955	11.495	11.185	9.555	9.085	9.875	10.205	11.32	11.1	10.535	9.845	10.455	10.345	11.555	11.185	9.29	9.73	9.98	10.1	9.925	9.915	9.37	9.31	8.75	8.87	11.765	11.795	11.935	11.985	7.62	7.3	9.335	8.985	8.315	8.145
CG17673:1	3L	9.53	9.03	9.345	9.435	8.575	9.105	8	8.24	8.715	8.625	9.685	9.255	7.705	8.055	8.69	8.49	9.065	9.075	9.515	9.485	9.45	9.39	10.71	10.39	10.105	9.915	9.96	9.92	9.69	9.75	8.325	8.675	10.01	10.19	13.365	13.675	11.21	10.89	11.9623	11.9577	10.955	10.545	15.39	15.67	10.86	11.62	10.135	10.645
CG10363:1	2L	8.73	9.07	7.43	8.65	8.66	7.66	8.935	9.185	8.865	8.775	7.96	8.02	8.625	8.575	8.81	8.47	8.775	8.925	7.925	8.375	8.615	8.405	8.59	8.67	8.555	7.825	8.42	8.04	7.835	8.205	6.82	8.08	7.805	7.855	6.655	7.205	7.71	7.35	8.31	8.37	7.965	8.155	7.205	7.475	8.465	8.375	8.34	8.74
CG4897:1	2L	10.985	10.395	14.255	13.225	13.61	13.77	14.02	14.08	13.455	13.825	13.6917	13.6883	15.355	14.885	13.02	12.9	13.05	13.37	12.745	13.015	10.955	10.805	11.255	11.005	10.27	10.01	13.405	13.615	12.375	12.625	12.325	12.375	11.615	11.525	13.8966	13.9034	13.155	13.105	10.615	10.345	12.825	12.835	13.055	13.205	10.21	10.27	13.655	11.425
CG4909:1	2R	8.935	7.985	7.235	6.905	6.665	6.795	8.3	8.04	8.405	8.295	7.31	7.81	9.5	9.52	9.355	9.205	7.415	7.465	6.815	6.785	8.365	8.195	7.535	7.945	7.48	7.6	8.585	8.735	6.83	6.27	8.71	9.15	7.895	8.305	9.33	9.37	7.5	7.6	7.98	8.06	9.75	9.53	7.335	6.725	7.485	7.435	7.89	7.43
CG31705:1	2L	8.54	8.04	8.4	8.52	8.59	9.17	8.805	9.355	9.93	9.39	8.695	8.345	10.13	9.65	8.98	9.24	8.29	9.11	8.545	8.195	8.735	8.525	8.25	7.93	8.09	8.39	8.08	8.04	8.3045	8.2955	7.505	7.495	7.775	7.805	6.965	7.175	9.235	9.045	8.075	7.505	8.49	8.45	7.97	8.37	8.09	8.59	8.27	8.41
CG10823:1	3R	8.695	8.705	8.565	8.855	8.64	8.4	8.785	8.055	9.18	9	7.85	7.79	11.12	11.58	8.79	7.63	8.86	8.84	8.97	8.99	8.85	8.69	8.995	9.825	9.25	9.23	10.105	10.155	9.26	9.08	9.035	8.505	10.02	11.04	11.11	11.89	8.295	8.005	8.8	7.98	9.245	9.215	9.14	9.48	9.17	9.55	9.205	9.475
CG6822:1	3L	9.13	8.49	11.12	10.68	10.595	9.885	10.31	10.27	11.17	11.59	10.59	10.15	11.54	11.9	10.215	9.845	10.525	10.875	10.04	10.3	9.09	8.45	9.125	8.295	8.9	8.34	10.675	10.385	9.51	9.69	9.53	9.33	9.115	9.125	10.135	10.365	10.045	10.195	8.115	8.185	9.925	9.095	9.415	9.885	7.77	7.71	9.595	8.505
CG3540:1	X	8.8	8.7	8.715	9.025	9.05	9.07	9.395	9.205	8.2	8.44	9.63	9.69	7.995	7.825	8.63	7.95	8.39	8.23	8.91	9.07	8.845	8.475	8.31	7.61	9.135	9.345	9.24	9.06	8.99	9.31	8.07	7.45	9.475	9.705	6.845	6.955	7.87	7.43	8.145	8.335	7.825	8.315	8.39	8.71	8.25	8.43	8.535	8.825
CG4842:1	3L	8.23	8.25	8.015	8.285	8.67	8.71	8.2	8.42	8.025	8.675	7.435	7.625	8.6	8.62	6.88	7.16	8.22	8.92	7.97	8.21	7.76	8.8	8.805	8.795	8.23	8.35	8.215	8.785	8.61	8.83	7.265	7.195	7.77	7.65	7.49	7.55	NA	NA	NA	NA	NA	NA	8.945	8.815	7.72	8.54	9.02	8.48
CG13475:1	3L	7.91	7.39	8.015	7.705	8.66	8.84	7.13	7.39	7.745	7.915	7.27	6.97	7.47	8.03	7.815	7.665	8.195	7.225	8.125	7.875	7.92	8.14	8.76	8.98	6.97	6.53	11.045	9.535	7.905	7.375	9.37	9.87	9.015	9.025	11.735	11.525	9.94	9.62	7.59	7.87	8.87	9.47	10.08	7.86	10.175	7.965	7.795	8.065
CG17799:1	2L	7.96	8.26	8.1	8.84	7.47714	7.48286	9.27	8.87	8.795	7.465	9.025	9.035	8.09282	8.08718	8.53	8.21	8.255	8.125	7.135	7.525	8.495	8.545	8.82	9.06	8.84	9.14	8.295	8.965	8.865	9.215	7.79	7.85	8.235	7.745	6.725	6.475	8.085	8.015	8.77	9.19	8.4	8.6	9.44	9.58	8.15	8.21	9.02	9.8
CG6983:1	3L	7.555	8.685	8.865	8.335	7.8	8.24	8	8.24	8.105	8.595	7	6.86	8.335	8.585	8.115	7.885	6.97	6.75	7.645	7.815	7.885	7.955	7.78	7.46	7.195	6.545	6.085	6.895	7.59	7.35	8.79	8.05	8.265	7.995	9.765	9.435	8.495	8.045	7.075	7.045	7.735	8.105	6.99	6.65	7.185	7.655	8.365	8.295
CG1663:1	2R	8.825	8.555	8.72	9.08	8.85	8.89	8.745	8.975	7.77	7.99	8.83	8.41	8.02	8.24	9.065	9.455	9.125	8.795	8.605	8.315	10.575	8.925	8.84	8.82	9.65	9.93	10.19	10.15	9.305	9.355	8.965	9.055	9.675	9.365	10.33	9.37	7.96358	7.95642	8.415	8.845	9.37	9.01	12.295	12.145	10.245	10.695	8.655	8.865
CG32006:1	4	7.645	8.295	7.13	6.87	7.22	6.58	7.78	6.88	7.83	7.67	8.255	8.805	8.095	8.445	7.645	7.675	8.21799	8.22201	7.27	7.31	8.48	8.26	8.27	8.23	8.19	8.51	7.22	5.92	7.02	6.8	8.245	8.255	7.92	7.94	9.275	8.785	7.79	7.55	8.425	8.435	9.65	9.21	6.48	6.34	7.71	7.55	7.485	7.495
CG2163:1	2R	8.255	7.965	7.785	7.255	8.105	8.075	7.66	7.7	7.66	7.16	7.92	8.34	8.57	7.27	5.97	6.05	8.3	8.04	7.65	7.35	8.195	7.985	8.91	8.35	8.425	8.235	6.72	7.24	8.285	7.915	6.715	6.665	8.07	7.55	6.36	6.58	6.94	6.84	6.635	6.985	NA	NA	8.595	9.565	8.03	8.47	8.945	8.295
CG9619:1	3L	8.095	8.345	8.24357	8.23643	7.755	8.325	8.15	7.89	7.875	7.445	8.09	8.57	7.74	7.58	7.42	7.04	7.315	7.125	7.44	7.24	8.255	8.485	8.015	8.025	8.325	8.575	8.095	8.105	7.89	8.17	6.685	6.635	8.205	7.775	5.99	6.77	7.78	8.2	8.765	9.095	7.85	7.59	10.93	11.11	9.13	9.73	8.8	8.48
CG9335:1	2L	8.005	8.075	7.765	8.495	7.895	7.985	7.625	7.695	8.175	8.185	7.45	7.25	7.715	8.365	6.955	6.625	7.02	6.92	7.735	8.145	8.03	8.13	7.675	8.005	7.9	7.82	7.43	7.55	7.435	7.365	7.005	7.375	7.525	7.975	6.075	6.105	7.575	8.045	7.73	7.57	7.84	7.76	7.725	7.375	8.215	7.885	8.35	8.01
CG5261:1	2L	8.49	8.21	9.225	9.035	8.915	8.025	9.115	9.045	9.23	8.99	8.44	7.98	9.23	8.81	8.7	8.74	9.105	8.875	8.395	8.225	8.12	8.44	8.26	8	8.51	8.33	8.715	8.725	8.28	8.38	7.55	7.41	8.485	6.975	7.47	7.87	7.92	7.64	8.32	8.16	8.905	8.535	12.05	12.45	8.88	9.4	9.165	8.955
CG31851:1	2L	9.515	9.925	9.7	9.56	9.1	8.98	9.17	8.93	9.455	9.045	9.505	9.255	9.425	9.135	9.34	9.54	10.365	10.255	10.135	10.125	10.23	10.43	9.9	10.38	12.08	12.46	12.1	11.58	11.685	11.715	9.16	9.26	9.76	9.8	11.9	11.26	9.275	9.705	10.395	10.085	10.54	10.64	14.52	14.28	12.715	12.565	11.755	11.785
CG1515:1	X	8.91	8.87	9.92	9.56	9.285	9.275	9.075	8.265	9.14	9	9.74	9.6	9.345	9.215	8.54	7.78	8.765	8.395	9.05	8.85	8.11	7.87	8.49	8.27	8.365	8.335	7.99	8.25	8.58	8.14	8.1	8.4	8.91	8.35	9.34	9.8	7.215	8.565	7.72	8.76	8.265	7.815	7.73	8.89	8.625	9.015	8.62	8.48
CG1552:1	X	7.985	7.855	7.25	8.19	6.595	7.165	7.95	7.01	7.74	8.06	8.365	8.555	7.39	8.51	6.55	6.95	6.715	6.485	7.89	7.43	8.64	7.9	8.8	8.56	8.46	8.14	7.425	7.315	7.995	7.445	7.295	6.725	7.68	8.04	6.38	6.2	7.35	7.51	7.8	8.18	7.44	8	7.17	7.59	8.11	7.97	8.115	7.745
CG1964:1	3R	8.525	7.475	7.505	7.395	8.185	8.595	7.885	8.115	8.335	7.785	8.22	7.9	7.595	8.125	8.265	8.475	7.235	8.045	7.38	8.1	7.875	8.305	8.29	8.37	7.87	8.47	7.64	7.78	7.54	8.08	9.21	8.85	8.055	8.225	6.03	6.05	8.04	8.48	7.305	8.415	7.98	8.5	7.565	7.355	8.24	8.38	8.355	7.985
CG13581:1	2R	7.62	8.46	7.75	8.63	7.865	8.415	7.61	7.91	7.79	7.51	8.895	8.405	7.895	8.465	7.85	8.69	9.655	9.685	9.32	8.74	8.48	8.6	8.095	8.425	8.23	8.11	8.985	8.915	8.805	8.715	9.39	9.49	9.375	9.485	11.05	11.35	9.58	9.36	8.975	9.225	8.735	8.845	7.525	7.555	7.405	7.435	7.71	7.95
CG9500:1	2L	9.275	9.845	12.51	12.93	10.13	10.11	9.825	10.135	9.46	9.42	10.085	9.495	8.305	8.335	9.51441	9.50559	10.47	10.17	9.88	9.96	9.955	9.925	10.32	10.16	10.885	10.875	12.97	12.75	10.99	11.07	9.315	8.985	9.615	9.205	9.555	9.765	9.59	9.73	10.33	10.15	10.345	10.335	15.785	15.815	12.105	11.795	9.845	9.575
CG9897:1	2R	7.665	7.435	6.87	7.35	7.305	6.555	6.995	6.465	6.48	6.96	7.06	7.02	7.8	8.04	6.885	7.035	5.83161	5.82839	5.905	5.435	8.61224	8.60776	8.48	7.78	6.745	7.015	6.675	6.405	5.27	6.59	7.2	6.7	7.815	7.745	7.545	6.795	7.75	7.11	7.69	7.39	8.265	8.255	6.68	6.6	7.4	6.9	7.325	7.115
CG18656:1	3L	9.58	9.74	9.45	9.49	10.1	10.04	10.45	10.37	9.54	9.56	10.905	9.835	10.205	10.015	9.645	9.575	10.25	10.05	10.265	9.675	10.2884	10.2916	10.715	10.965	10.785	10.755	10.89	11.39	10.15	9.99	9.63	9.45	9.995	9.585	11.185	11.435	8.835	8.645	10.05	9.99	9.785	9.175	11.705	11.615	10.42	10.98	10.21	10.03
CG11438:1	3L	9.36	9.04	9.36443	9.35557	8.58	8.5	8.335	8.005	7.17	8.25	7.465	7.755	8.52	8.7	8.93	8.39	9.235	9.505	8.84	9.06	8.57	9.13	7.98	8.7	9.02	9.68	8.875	9.245	9.355	9.185	9.23959	9.24041	8.905	8.275	8.48	8.64	8.075	7.665	7.965	7.815	9.5	9.44	11.465	11.335	10.385	10.535	8.955	7.825
CG5202:1	2L	8.715	8.645	8.48	8.5	8.33	8.13	8.145	7.775	7.525	7.475	8.255	8.125	8.305	7.915	8.34	7.18	7.865	7.515	8.19	8.09	8.415	8.045	8.375	8.065	7.98	7.86	9.07	8.57	8.15	8.09	8.88	8.58	9.225	9.335	10.92	10.68	10.19	9.71	8.545	9.635	7.195	7.265	8.1	7.68	8.15	8.49	8.52	8.86
CG5337:1	2L	8.155	8.005	8.555	7.525	9.04	8.76	9.07	8.29	8.13	8.03	7.385	7.495	9.79	9.51	8.635	7.005	8.33	8.17	8.545	8.135	9.115	9.025	8.89	8.61	8.94	8.62	8.34	8.4	8.66	7.72	9.31	9.35	9.43	9.41	9.065	8.095	9.835	8.745	8.995	8.405	8.22	8.04	9	7.98	8.955	8.865	7.95	7.75
CG14072:1	2L	8.87	9.03	9.595	9.645	8.78	8.86	8.63	8.53	9.595	9.145	9.15	8.59	9.81	9.75	9.565	9.175	10.405	10.295	8.945	8.555	8.415	8.865	8.135	8.565	8.25	8.21	8.265	8.415	8.615	8.305	9.09	8.61	9.49	9.31	10.94	10.88	9.675	9.505	8.535	8.185	10.415	10.485	9.19	8.89	9.17	8.47	8.795	9.345
CG12802:1	3R	9.645	9.095	10.71	10.85	8.47	8.83	8.27	8.49	8.45	7.95	8.3	8.5	8.495	7.625	8.765	8.395	8.54	8.18	8.75	8.89	8.905	9.035	9.15	9.57	9.99	10.37	11.335	11.165	10.55	10.53	8.415	8.265	9.795	9.665	8.565	8.715	9.55	9.23	7.815	7.625	9.545	8.635	14.395	14.205	10.87	10.09	9.275	9.745
CG13113:1	2L	7.85	8.27	7.225	7.195	6.49	6.47	7.465	7.635	7.95	8.01	7.66	8.52	7.87	7.79	7.405	7.715	7.21	7.77	6.875	7.645	7.275	8.725	7.745	7.715	7.355	7.245	6.06	6.3	7.08	7.28	6.08	7.24	7.49	8.03	5.77	6.43	7.575	7.605	7.685	8.035	7.97	8.17	6.71	6.79	7.29	7.57	8.025	8.055
CG6642:1	3L	8.075	7.945	7.23	7.19	7.23	7.41	7.55	7.43	8.275	7.525	7.58	7.7	7.57	7.21	6.89	6.91	7.66	7.9	7.325	7.695	7.81	8.01	7.915	7.325	7.75	8.27	6.925	7.315	7.15	7.65	7.455	7.165	7.325	7.455	4.665	5.135	7.635	8.245	NA	NA	7.74	7.72	6.895	6.625	7.635	7.765	8.185	7.655
CG30479:1	2R	8.825	8.775	9.07	9.19	8.835	8.845	8.805	9.115	8.775	8.665	9.175	8.825	8.47	7.99	8.625	8.295	8.9	8.86	9.04	9.1	8.825	8.975	9.535	10.205	9.6	10.12	10.765	10.815	9.855	9.905	8.675	8.585	9.14	8.76	9.06	8.88	8.39	8.17	8.91	9.01	8.895	10.185	13.76	13.72	10.22	9.94	10.15	10.33
CG13749:1	2R	8.33	9.41	8.46	8.4	8.175	7.905	7.805	8.275	8.23	7.57	8.515	8.565	7.705	7.955	7.69	7.91	7.66	8.36	7.99	8.31	7.94	8.12	7.93	8.01	8.495	8.805	8.285	8.295	9.105	8.995	6.825	6.975	8.045	8.175	5.725	6.215	7.995	8.025	8.14	7.6	7.9	7.76	10.58	11.08	9.625	9.055	8.965	9.475
CG8483:1	3R	8.325	8.435	7.955	8.525	8.33	8.19	8.30798	8.31202	8.275	8.425	7.88	7.84	8.255	8.545	7.42	7.38	7.575	7.765	7.05	7.21	8.785	8.375	8.005	8.075	7.92	8.24	7.29	7.23	7.625	8.175	7.01	7.43	7.655	7.665	6.36	6.42	7.8	7.54	7.93	7.47	8	9.04	7.47	7.85	7.595	8.525	8.855	8.565
CG15077:1	2R	8.585	8.015	8.15028	8.14972	7.895	8.705	8.56	8.18	7.665	7.695	8.345	8.575	8.125	8.095	8.105	8.015	7.38	8.28	8.185	7.935	8.415	8.405	8.345	8.555	8.27	8.53	7.415	7.705	8.055	8.245	10.05	10.41	11.6	11.22	5.775	6.625	9.935	10.185	7.865	7.995	8.125	8.315	9.45	9.43	8.99	8.85	8.46	8.82
CG18787:1	2L	8.595	8.085	8.385	7.555	8.55	7.29	7.7	9.34	7.615	7.725	8.065	7.795	8.19	7.53	7.985	7.115	9.53	9.25	8.525	8.415	8.415	8.725	9.345	8.855	8.82	8.62	7.245	6.675	8.29	6.53	8.53	8.19	9.165	8.835	7.1	6.48	9.625	9.475	7.945	8.015	7.865	7.875	8.245	7.695	8.67	8.09	8.35	8.51
CG10863:1	3L	10.055	9.625	10.745	10.335	10.265	10.375	9.76	10.24	10.435	9.805	9.95	10.19	11.14	10.04	9.675	9.785	9.245	9.095	9.18	9.6	9.215	8.825	8.925	8.895	9.315	8.965	9.585	9.555	9.135	9.165	8.67272	8.66728	9.07	8.33	8.85	8.51	8.39	8.11	9.935	9.445	9.275	9.065	10.675	10.305	10.465	10.335	9.575	8.845
CG3845:1	2R	10.025	9.835	8.635	8.565	8.44606	8.45394	9.905	9.915	9.38	9.32	10.98	10.74	9.375	8.905	9.765	9.955	9.335	9.125	8.74	8.34	9.69	9.65	8.13	8.69	9.185	9.155	7.525	7.855	8.005	8.455	7.46968	7.47032	7.505	7.575	8.525	8.775	7.26	7.88	8.45	9.59	9.105	8.555	6.56	7.1	8.605	8.795	8.06	8
CG17331:1	2L	10.785	10.355	12.37	12.05	11.55	11.49	10.465	10.435	11.44	11.18	10.45	10.41	13.295	13.125	10.8	10.1	11.46	11.58	10.59	10.71	9.26	9.46	8.87	9.11	9.435	9.165	10.94	11	10.715	10.665	11.44	11.4	10.155	10.025	12.595	12.765	10.175	9.925	10.25	10.15	9.74	9.72	11.265	11.875	9.865	10.455	10.55	9.39
CG11420:1	X	8.31	7.57	8.08593	8.09407	7.165	7.535	7.565	7.275	8.09	7.95	7.61	7.47	8.315	8.385	8.46	9.02	7.4	7.84	8	8.3	7.98	8.52	7.66	8	7.475	7.825	6.62	6.98	7.755	8.285	6.52	6.78	6.805	7.135	7.835	7.505	8.73	9.13	7.855	7.925	8.12	8.26	8.335	8.565	8.03	8.85	8.945	10.875
CG12348:1	X	13.515	13.845	14.395	14.485	14.695	14.585	13.985	14.075	12.135	12.765	18.64	18.52	14.7531	14.7469	13.52	13.76	12.265	12.715	12.7	12.82	13.2449	13.2351	12.91	13.07	13.67	13.73	16.74	16.84	13.745	13.935	11.855	12.065	12.12	12.56	14.405	14.355	13.725	13.915	14.29	14.15	12.26	12.44	16.05	15.81	14.25	13.93	15.1	15.04
CG12348:2	X	7.275	7.445	6.99	7.37	7.5	7.96	8.03	8.49	8	7.68	7.18	7.56	7.85	8.03	6.08	6.24	6.47	6.23	7.53	7.57	7.81	7.85	8.58	8.68	7.19	6.61	6.805	6.715	6.985	7.055	6.69	6.49	13.215	12.845	6.29	6.67	7.635	7.865	7.715	7.205	7.965	7.415	8.31	8.07	7.86	7.84	8.375	8.105
CG12348:3	X	9.59991	9.60009	10.215	9.525	10.04	10.08	10.4	10.34	9.305	9.895	9.83	9.71	10.23	10.43	9.68	9.6	9.625	9.135	10.745	10.395	10.345	10.335	11.045	11.335	11.07	10.57	10.7	10.8	10.28	9.86	9.405	9.315	9.39	10.13	9.73	8.99	10.075	9.265	10.795	10.125	9.72	9.62	9.885	8.875	10.68	11.32	11.215	11.225
CG17002:1	2R	8.95	8.91	9.02	9.38	8.63	8.69	7.645	7.495	8.285	8.055	7.81363	7.80637	9.26	8.58	7.35	6.77	8.22	8.66	7.975	8.445	9.275	8.625	7.83	7.93	7.885	8.255	6.56	6.62	8.3	8.58	7.67	7.51	8.09	7.67	7.355	8.025	8.145	8.235	8.635	8.825	8.425	8.755	8.295	8.485	7.94936	7.95064	8.555	8.025
CG7590:1	3L	10.13	9.63	9.85	9.69	11.2	11.5	10.595	10.625	10.61	10.49	10.835	10.865	10.33	10.19	11.08	10.72	10.045	9.715	10.23	10.55	9.405	9.695	9.015	9.165	9.82	9.06	10.64	10.34	9.34	9.9	9.11	9.05	9.445	9.335	10.47	10.73	11.095	10.825	9.895	9.585	9.655	9.145	9.475	10.105	8.35	9.85	9.17	9.07
CG12396:1	2L	9.79	9.69	9.655	9.285	10.185	10.275	10.385	10.375	10.435	9.945	11.855	11.585	9.605	9.515	10.85	10.93	9.785	9.895	10.045	9.955	9.93	9.65	9.155	9.245	9.52	9.26	10.475	10.585	9.59	9.95	8.825	9.155	9.23	9.33	10.505	11.055	10.015	9.965	10.26	11.12	9.815	9.565	8.68	8.82	8.6	8.96	9.08	8.94
CG17945:1	3R	13.415	14.385	15.5	15.38	14.625	15.075	15.255	15.325	12.245	13.195	18.98	18.9	15.07	15.45	15.175	15.865	15.77	15.73	13.71	14.25	13.745	15.715	14.355	13.785	14.94	14.36	17.255	17.165	13.75	13.55	14.56	14.42	14.395	14.485	17.47	17.31	16.185	16.115	16.245	16.435	15.825	15.795	16.46	16.06	14.42	14.32	14.89	15.09
CG9116:1	3L	9.34	9.6	11.825	12.715	8.975	8.885	9.16	8.92	8.61	8.75	9.385	8.915	8.08	7.82	8.82	8.78	9.085	9.075	9.22	9.32	9.02	9.1	9.74	9.08	10.515	9.725	10.655	10.605	10.02	10	10.32	9.28	9.13	9.45	7.705	7.995	9.005	8.835	9.275	8.925	9.02	9.54	16	15.78	12.185	11.435	11.695	11.885
CG4618:1	3L	7.97	8.31	7.845	7.595	8.35	8.67	8.02	8.48	9.1	9.24	10.255	11.885	9.725	7.935	8.585	8.535	7.87	8.65	8.035	7.865	8.05	7.95	7.09	8.19	7.385	7.235	8.075	7.985	7.55	7.39	7.23	7.45	7.015	7.325	7.66	7.72	8.215	8.765	8.165	7.935	8.785	8.115	7.21	6.95	7.035	7.625	7.71	7.53
CG2239:1	3R	7.75	7.61	6.885	7.595	7.55	6.91	6.8	6.42	7.705	7.555	7.055	7.405	7.67	7.53	7.25	7.89	6.3	6.52	6.815	7.165	7.945	8.075	8	7.98	6.935	6.585	7.23	7.07	6.38	6.28	6.64	6.96	6.9653	6.9747	5.675	5.705	7.49	7.51	7.0204	7.0196	7.635	7.625	7.39	6.75	7.885	7.655	8.15	7.75
CG2239:2	3R	13.34	13.14	13.81	13.57	12.67	12.93	12.16	12.4	10.67	11.71	18.08	18.24	11.01	10.77	10.695	10.945	10.385	10.835	11.43	11.79	11.015	11.345	12.445	12.795	13.97	14.23	15.945	16.055	13.13	13.21	8.94	9.26	11.265	11.575	10.58	10.48	9.665	9.595	10.455	10.165	8.685	8.955	16.07	15.97	14.125	14.195	13.3	13.32
CG3288:1	3L	8.265	8.795	8.54	8.7	7.905	8.495	7.575	7.105	8.035	7.505	8.675	8.305	7.495	7.605	7.825	8.915	7.865	7.355	8.615	8.505	8.68	8.34	8.64	9.12	9.82	9.9	9.105	9.515	8.12	8.8	8.83	8.19	8.605	8.975	10.12	9.64	8.185	7.915	7.84	8.58	8.965	9.195	11.71	11.45	10.99	10.91	8.805	8.635
CG30278:1	2R	8.185	8.335	7.285	7.375	6.58	6.78	9.09	8.69	7.69	7.73	9.53	9.45	8.04	7.44	9.16	9.56	10.48	10.2	8.74	8.66	9.79	9.41	8.775	8.725	9.53	8.91	7.96	7.58	8.105	8.155	9.41	8.79	8.595	8.445	8.98	9.78	10.035	9.645	9.78	10	10.565	10.535	7.185	6.835	8.265	8.355	8.125	8.075
CG1674:1	4	9.14373	9.13627	12.775	13.005	8.835	8.445	8.78	8.7	8.955	9.245	9.25	9.33	8.4	7.78	9.17	8.87	8.475	9.345	9.25	9.85	8.935	9.265	12.605	12.835	11.02	11.38	14.28	14.38	12.455	12.345	8.055	8.005	7.895	8.705	7.28	7.56	9.045	9.195	9.435	9.145	9.01	8.95	15.965	16.055	12.275	11.965	8.975	9.805
CG1795:1	X	7.81	7.69	8.05	7.85	8.295	7.665	8.415	8.265	7.82064	7.81936	7.5	7.28	8.16	7.34	7.655	7.465	7.795	7.165	8.485	8.315	8.39	8.45	8.58	8.64	7.96	7.94	6.89	6.95	8.005	7.615	8.455	8.765	7.98	8.02	7.23	7.45	7.53	7.05	7.46	7.84	7.565	7.455	8.39	9.21	8.885	8.995	8.94	8.88
CG6689:1	3R	8.215	7.925	8.675	8.705	9.425	9.435	9.68	9.64	9.585	9.715	9.735	10.185	9.115	9.185	9.77	9.71	8.625	8.595	9.195	9.805	8.325	7.735	8.6	8.18	7.95	7.71	9.305	8.815	8.84	9.36	8.425	8.355	8.46718	8.47282	10.315	10.225	9.675	9.045	9.275	8.585	8.425	8.935	7.72	7.68	8.165	7.815	8.03	8.25
CG30472:1	2R	9.185	9.935	9.225	9.555	9.385	8.895	9.705	8.455	7.79	7.59	10.87	10.13	8.725	8.295	9.96	10.02	11.655	11.125	9.87	8.99	11.28	10.66	9.815	9.565	10.94	10.1	9.075	8.745	9.165	9.015	10.52	10.16	9.985	9.495	11.96	11.86	9.69	9.99	10.455	10.405	11.385	10.855	8.33	8.35	9.205	8.595	7.99	7.75
CG10422:1	3R	8.555	8.225	9.67	9.01	8.76	8.82	8.855	8.925	9.845	8.995	9.05725	9.06275	10.135	9.405	8.215	7.725	8.515	8.645	8.47	8.87	8.475	8.365	8.595	8.265	8.325	8.015	8.075	7.805	8.92	9.06	8.305	8.515	7.57	6.91	9.49	8.99	8.2	8.02	8.095	7.765	8.735	9.065	8.915	9.725	8.34	8.52	9.515	9.085
CG5671:1	2L	8.22	7.68	10.485	9.735	10.44	10.42	10.555	10.345	10.095	10.045	11.21	11.29	9.1	8.8	9.975	9.965	9.875	9.905	10.29	10.41	8.365	8.535	8.795	8.925	8.115	8.745	9.725	9.275	9.295	9.605	9.4	9.54	9.55	9.43	12.19	12.17	10.005	9.775	9.265	9.395	9.175	9.325	6.98	7.02	7.96	7.7	8.1	8.38
CG5671:2	2L	9.12196	9.11804	9.855	9.625	9.525	9.415	9.34	9.08	9.01	8.73	8.855	8.465	10.535	10.525	8.57	8.81	8.95	8.75	8.6	8.88	8.27	8.43	8.36	8.66	9.215	8.805	8.91	8.73	9.07	9.01	8.69	9.21	8.61	8.57	7.025	7.195	8.255	8.265	8.965	9.375	8.385	7.635	12.1362	12.1438	9.8	9.78	9.6	10
CG6639:1	2L	7.53	8.01	7.395	7.125	7.14	7.8	7.995	7.425	7.62	7.72	9.815	10.025	7.85	7.59	8.605	10.275	10.32	10.4	9.07	7.89	8.76	8.86	8.095	8.245	8.605	8.235	8.14	9.58	8.225	7.775	8.965	8.815	9.095	8.805	10.185	10.315	8.595	8.145	8.44	8.24	9.74	9.04	6.67	6.05	7.36	8.12	7.66	8.46
CG18559:1	2L	7.87	8.33	7.69	8.05	7.745	7.775	7.83	8.01	7.135	6.805	8.24	7.68	7.79	7.81	7.775	7.305	8.19	7.99	8.13	7.87	8.095	7.825	8.285	7.855	8.185	7.635	8.125	7.995	8.41	7.63	8.795	7.485	8.825	8.135	9.94	9.86	8.015	7.425	8.12	9.06	7.96	7.4	7.94	7.58	7.33	8.31	8.435	8.305
CG12051:1	2R	10.505	10.335	12.735	12.825	11.155	11.145	10.86	10.88	10.62	10.8	12.015	11.665	11.13	11.21	11.615	11.505	11.355	11.365	11.26	11.02	11.145	10.915	10.815	10.725	11.675	11.785	14.045	14.095	12.405	12.355	10.855	10.805	10.54	10.52	12.435	12.565	12.725	12.755	11.9994	12.0006	11.35	11.39	15.88	15.7	13.435	13.445	13.6	13.28
CG12051:10	2R	9.615	9.345	12.135	12.165	11.05	10.89	10.52	10.56	10.46	10.24	10.875	10.785	11.59	11.67	10.49	10.53	10.84	10.7	10.4256	10.4344	9.245	10.015	10.0618	10.0582	9.975	10.165	13.025	13.115	12.53	12.33	11.28	11.3	10.715	10.805	13.37	13.45	12.04	12.12	10.275	10.065	10.29	9.91	15.37	15.31	10.89	10.79	10.4395	10.4405
CG12051:11	2R	9.585	9.275	11.905	12.035	10.975	10.845	10.5258	10.5342	10.49	10.27	11.04	10.74	11.575	11.425	10.7293	10.7307	10.81	10.85	10.5905	10.5895	9.755	9.785	10.0297	10.0303	10.075	10.245	13.205	13.215	12.3531	12.3469	11.545	11.375	10.91	10.97	13.65	13.93	12.18	12.1	10.155	10.045	10.76	10.94	15.475	15.525	10.93	10.83	14.375	14.445
CG12051:12	2R	9.545	9.395	12.4399	12.4401	11.305	11.215	11.025	11.015	10.495	10.365	11.625	11.495	11.67	11.69	11.2	11.16	10.805	10.815	10.75	10.81	9.02	9.88	10.065	9.935	9.915	10.025	13.39	13.47	12.31	12.45	11.2	11.38	10.825	10.935	13.545	13.735	12.375	12.445	10.035	10.165	10.6242	10.6158	15.65	15.71	11.12	10.82	13.725	14.055
CG12051:13	2R	9.69	9.55	12.57	12.37	11.56	11.46	11.76	11.58	10.75	10.15	11.825	11.775	11.77	12.27	11.665	11.675	11.365	11.475	11.28	10.36	9.95	10.09	10.385	10.235	9.37	9.87	12.645	12.835	12.645	12.615	12.115	12.205	10.185	10.055	15.025	15.315	12.52	12.64	10.645	10.295	11.52	10.98	15.655	15.665	10.7	10.78	13.58	13.34
CG12051:14	2R	9.735	9.905	12.24	12.26	11.06	10.88	10.9	10.82	10.335	10.345	10.255	10.505	11.375	11.105	10.765	10.955	10.965	10.755	10.9819	10.9781	9.91	9.75	10.11	9.83	9.73	10.07	12.46	12.5	11.555	11.745	11.465	11.615	10.97	11.01	12.995	13.085	12.07	12.11	10.45	10.41	10.485	9.915	15.345	15.495	10.915	10.525	13.815	14.065
CG12051:15	2R	9.225	9.155	12.53	12.57	11.335	11.325	11.1004	11.0996	10.385	10.275	11.145	10.495	11.68	11.8	11.46	11.2	11.34	11.08	11.14	11.2	10.055	10.165	10.205	10.095	10.34	10.32	13.455	13.405	12.39	12.41	11.635	11.745	11.115	11.085	13.349	13.351	12.185	12.335	10.55	10.47	11.315	11.385	15.13	15.31	11.07	11.01	13.855	14.045
CG12051:16	2R	9.755	9.785	12.4213	12.4187	11.285	11.055	11.08	11.04	10.525	10.375	11.255	11.565	11.67	11.29	11.35	11.41	11.355	11.045	11.07	11.17	10.08	10	10.29	10.05	10.225	10.255	13.51	13.47	12.77	12.37	11.69	11.53	10.95	10.97	13.165	13.255	12.295	12.385	9.965	9.695	11.175	11.365	15.19	15.31	11.045	10.815	14.32	14.2
CG12051:17	2R	9.65	9.79	12.5286	12.5314	11.49	11.51	11.515	11.485	10.605	10.495	11.825	11.475	11.485	11.095	11.715	11.565	11.355	11.245	11.245	11.395	9.69	10.47	10.37	10.57	10.21	10.19	13.475	13.525	12.915	12.505	11.795	11.925	11.28	11.24	13.175	13.245	12.425	12.515	9.89	10.23	11.2541	11.2459	15.41	15.65	10.89	10.95	13.48	13.72
CG12051:2	2R	10.31	10.27	12.75	12.77	11.2167	11.2233	10.82	10.88	10.435	10.465	11.935	11.705	11.11	10.87	11.545	11.515	11.355	11.145	11.195	11.025	11.045	10.915	10.74	10.72	12.125	12.015	13.58	13.7	12.2484	12.2516	10.93	11.05	10.705	10.495	12.88	12.86	12.53	12.65	11.985	11.915	11.33	11.29	16.005	15.895	13.01	13.23	12.985	13.155
CG12051:3	2R	10.5	10.32	12.775	12.885	11.295	11.245	10.99	11.03	10.505	10.435	11.72	11.54	10.955	10.145	11.795	11.745	11.4	11.26	11.41	11.21	10.995	10.885	11.425	11.135	11.895	11.765	14.2556	14.2644	12.83	12.69	11.24	11.16	11.045	11.215	12.96	13.08	12.62	12.68	11.75	11.05	11.57	11.63	16.035	15.685	13.125	13.275	13.145	13.175
CG12051:4	2R	10.345	10.515	12.7	12.58	11.565	11.635	11.555	11.545	10.695	10.265	11.935	11.985	11.365	11.415	11.88	11.78	11.49	11.37	11.645	11.495	11.15	10.91	11.63	11.41	11.9	11.98	14.06	14.1	12.695	12.685	11.315	11.265	11.11	11.25	13.35	13.43	12.925	12.855	12.02	12.12	11.62	11.68	15.6	15.82	13.215	13.285	13.68	13.46
CG12051:5	2R	12.34	11.48	12.37	12.51	10.925	10.895	10.69	10.77	10.355	10.305	12.425	12.495	10.96	10.84	11.575	11.505	11.325	11.275	11.165	11.215	10.98	10.68	10.77	10.81	11.215	11.125	13.5	13.7	12.015	11.905	10.955	10.965	10.465	10.915	13.09	13.19	12.16	12.24	11.78	11.68	11.24	11.16	15.535	15.605	13.09	13.11	13.42	13.22
CG12051:6	2R	10.42	10.64	12.05	12.03	11.055	10.845	10.685	10.675	10.385	10.475	12.16	11.96	11.1	10.78	11.64	11.5	11.105	11.095	11.005	10.475	10.78	10.52	10.655	10.365	10.865	10.775	13.525	13.475	11.685	12.255	10.93	10.89	10.42	10.58	13.175	13.305	12.225	12.375	11.42	11.22	11.11	11.19	15.375	15.405	12.615	12.705	13.435	13.365
CG12051:7	2R	10.375	10.565	11.69	11.83	11.03	11.11	10.86	10.9	10.445	10.455	11.86	11.92	11.05	11.07	11.765	11.735	10.985	11.095	11.015	11.225	10.715	10.405	10.45	10.49	10.935	10.825	13.18	13.2	11.685	11.735	10.95	10.87	10.14	10.08	12.985	13.095	12.195	12.145	11.415	11.325	10.991	10.989	14.915	14.965	12.39	12.29	13.18	13.28
CG12051:8	2R	10.225	10.955	12.105	11.995	11.36	11.34	11.385	11.295	10.675	10.645	11.73	11.53	11.24	11.1	11.81	11.93	11.135	11.325	11.265	11.415	10.585	10.615	10.69	10.35	11.16	10.92	13.88	13.96	12.04	12.14	11.26	11.2	10.72	10.94	13.165	13.275	12.39	12.49	11.37	11.43	11.09	11.07	14.995	15.425	12.655	12.525	13.4834	13.4766
CG12051:9	2R	9.67	9.61	12.065	12.055	10.705	10.515	10.185	10.315	10.42	10.24	10.645	10.355	11.165	11.175	10.14	10.1	10.425	10.355	10.115	10.245	8.985	8.995	9.795	9.645	9.61	9.83	11.545	11.615	11.135	11.405	10.92	10.8	10.57	10.55	12.81	12.85	11.64	11.78	10.08	10.18	10.005	9.835	15.5	15.38	10.395	10.445	13.9	13.88
CG6671:1	2R	7.545	7.395	6.97	6.77	6.83876	6.84124	6.855	7.225	7.445	7.455	6.645	7.135	8	8.2	6.585	6.075	5.665	5.315	5.865	6.015	8.005	8.015	8.125	7.715	7.25	6.45	6.79	6.47	5.795	6.445	6.9	6.86	7.68	7.54	7.51	5.85	7.96	8.38	7.555	7.545	7.67	7.87	7.555	6.845	10.065	7.215	7.105	7.095
CG6671:2	2R	7.78	7.6	7.95	6.69	9.305	7.375	9.13	7.69	5.125	5.515	7.495	8.805	7.325	7.575	5.835	5.425	7.595	6.725	8.495	7.645	8.285	7.815	10.615	10.745	6.47	5.61	6.99	6.81	9.145	9.075	7.495	6.885	9.535	8.945	6.745	5.755	7.005	7.075	7.83	5.49	7.33	7.67	9.035	8.585	8.325	8.255	7.635	7.505
CG1343:1	X	9.135	8.805	9.135	9.605	8.93	9.15	8.59	9.09	8.235	8.905	10.055	10.305	7.595	7.605	9.975	10.345	9.14	9.24	9.63	9.71	9.305	9.255	8.21	8.47	9.375	9.265	10.085	10.135	9.3	9.44	9.51	9.15	10.46	11.08	11.17	11.21	11.165	11.555	11.42	10.82	9.36	9.64	9.9	9.38	10.21	9.23	8.805	10.395
CG15306:1	X	9.53	9.79	9.39	10.49	9.7	9.4	9.73	9.21	7.105	6.995	10.59	9.89	8.575	8.845	10.095	10.725	11.62	11.4	9.605	8.455	10.935	10.845	9.48	9.66	10.51	9.67	9.555	9.265	8.64	8.22	9.925	10.395	9.625	9.095	10.615	11.145	9.275	9.605	10.21	10.65	10.93	10.31	6.61901	6.62099	7.93	7.87	7.78	7.46
CG13603:1	3R	9.215	8.685	8.865	8.875	9.295	9.305	8.99	8.35	9.135	9.125	7.535	7.825	10.225	10.075	7.665	7.055	9.515	8.785	8.495	8.385	8.735	8.005	8.795	8.985	8.71	8.33	6.82	7.1	8.42	8.28	9.21	8.57	8.095	8.165	10.33	10.45	7.6	8.48	6.645	7.035	8.265	8.295	7.825	7.475	12.065	10.215	8.26	7.82
CG2412:1	2R	7.97	7.05	7.175	7.365	6.82	6.44	7.195	6.865	8.245	8.275	6.73	6.67	8.18	8.58	7.125	7.075	6.45	6.95	6.74	6.36	7.905	8.815	7.89	7.53	6.46	7.06	8.42	6.78	6.19	6.41	6.625	6.475	7.13	7.81	6.65	6.97	7.24	7.64	6.105	6.695	8.68	8.82	7.375	6.645	7.6	7.74	8.37	8.33
CG32283:1	3L	7.75	8.09	7.51	7.23	7.645	6.975	7.695	6.585	8.01	7.63	9.14	9.28	8.355	9.265	7.315	7.285	7.825	6.875	6.405	5.955	8.3	8.42	7.93	7.29	7.13	6.87	7.5	6.32	6.825	6.775	6.485	6.335	7.445	7.095	7.825	6.355	7.605	6.615	8.2	8.04	NA	NA	6.48	7.84	7.765	7.515	8.215	8.305
CG32055:1	3L	10.87	11.37	11.62	11.82	8.71	8.53	8.505	8.655	8.31	8.39	9.135	8.705	7.685	7.875	7.81	8.31	7.225	6.695	8.4	8.66	8.875	9.405	9.455	10.285	11.445	11.595	11.621	11.619	10.66	10.42	8.65	8.59	8.24	7.64	9.725	9.535	8.62	8.26	9.46	9.26	8.035	8.105	15.84	15.7	12.63	12.49	10.36	10.56
CG32477:1	3L	7.7	7.62	9.22	9.02	8.87	9.05	9.12972	9.13028	9.19168	9.18832	9.925	10.135	9.085	9.295	8.615	8.485	8.415	8.425	9.31	9.19	8.615	8.225	8.885	8.655	8.14	8.26	9.075	8.825	9.01	9.15	8.805	9.175	9.315	8.145	9.395	9.805	7.855	7.585	7.85	8.45	8.61	7.89	8.335	8.325	7.565	7.895	8.255	8.685
CG11100:1	3L	7.42	8.34	6.735	7.125	6.75	7.03	6.98	7.66	7.385	7.535	6.43	6.95	7.835	7.745	7.085	7.275	6.355	5.945	5.915	6.205	8.16	8.1	7.46	8.14	6.42	5.92	6.04	6.4	6.62	6.56	6.6	6.7	7.365	6.935	6.195	5.865	7.765	7.475	7.86	7.58	7.59	7.47	6.185	6.415	7.22	7.54	7.43	7.13
CG11100:2	3L	8.11	8.95	8.1722	8.1678	9.19	8.81	10.195	9.685	10.055	8.585	8.04	7.52	9.975	9.845	8.8	8.76	8.705	7.935	9.72	9.74	9.685	8.715	10.9	10.86	11.265	10.015	9.36	8.96	9.47121	9.46879	9.175	9.265	10.38	10.76	9.85	9.39	9.79	9.45	8.855	8.565	8.695	8.725	8.9	7.22	10.37	9.81	9.145	9.375
CG17320:1	2L	9.87	9.89	10.35	10.49	10.545	10.515	10.9	10.56	10.015	9.585	11.82	11.14	10.115	9.025	10.615	10.385	9.96	10.3	10.8	10.06	10.04	9.78	10.635	10.565	10.225	9.775	10.25	10.01	10.025	9.935	9.47	9.55	9.745	9.215	11.745	11.635	9.81471	9.80529	10.41	10.21	8.72	6.26	9.935	9.705	9.935	10.365	9.78	9.84
CG1263:1	3L	8.66	7.52	8.985	8.715	8.045	8.115	7.825	7.755	7.765	7.615	7.52	7.14	8.49	7.99	8.25	8.41	8.49	8.37	8.315	8.245	8.315	8.625	8.36	8.4	9	8.86	8.83	8.95	8.73	8.63	9.33	9.01	8.365	7.835	8.06	8.22	8.48	8.16	8.405	8.455	9.0291	9.0309	10.285	9.795	9.195	9.725	8.515	7.965
CG1263:2	3L	10.085	9.815	10.12	9.48	10.155	10.625	10.705	11.375	9.855	9.685	10.685	10.635	10.525	10.995	9.87	9.83	9.915	9.925	10.185	10.535	9.915	9.745	10.22	9.2	9.6	9.2	10.26	10.18	10.09	10.25	7.965	7.995	9.515	8.925	10.945	11.035	7.585	8.095	9.51	9.47	9.65	9.39	9.975	10.145	10.45	10.47	10.24	9
CG33162:1	3L	9.985	9.735	10.78	10.7	10.175	10.165	10.26	10.54	10.56	10.52	10.405	9.975	10.4	10.16	9.60778	9.61222	9.665	10.035	9.795	10.085	9.125	9.535	9.35	9.99	10.31	10.67	12.96	12.98	11.05	11.13	7.935	7.785	8.54	9.48	10.325	10.215	10.04	9.9	10.29	9.97	10.535	10.345	14.585	15.095	10.11	10.45	11.705	11.495
CG6222:1	X	7.555	7.445	7.275	7.545	7.205	7.755	7.59	7.45	6.935	7.125	7.695	7.585	7.885	7.815	6.95	7.29	6.23	6.29	6.815	6.985	8.07	8.43	7.8	8	7.255	7.105	6.545	6.415	7.225	7.315	7.19	6.77	6.79	6.99	6.635	6.905	7.555	7.265	NA	NA	7.62	7.84	6.94	7.02	7.1	7.54	9.625	8.895
CG12455:1	2L	8.44	8.34	9.13	8.85	9.135	8.485	8.84	8.62	9.275	8.865	7.44	7.34	9.055	8.745	8.2	7.58	8.3	8.02	8.88	8.56	9.05	8.57	9.11	8.91	8.725	8.435	9.41	9.17	8.53	7.93	9.25504	9.26496	9.21	8.47	8.115	7.485	9.345	8.275	8.38	8.22	7.725	7.455	7.87	7.41	5.18	8.06	10.705	11.575
CG12455:2	2L	8.035	8.125	8.39	7.93	7.56	7.46	7.62529	7.63471	7.92	8.08	8.07	9.01	7.765	7.675	6.455	6.225	7.115	7.185	7.865	8.055	7.9	8.56	7.98	8.16	7.735	8.385	6.775	7.065	8.17	8.09	11.44	9.36	7.825	7.675	7.315	6.845	7.32	7.98	NA	NA	7.125	6.915	10.94	10.84	7.71	7.81	8.54	7.88
CG1759:1	2L	9.455	9.465	10.075	10.825	9.205	9.775	9.69	10.05	9.075	9.265	8.545	8.375	8.855	9.565	9.03	9.35	8.835	9.025	9.215	9.345	8.595	9.385	9.11	8.97	9.405	9.515	10.66	10.88	9.985	10.295	8.465	8.875	8.655	8.785	9.185	9.675	9.39	9.43	9.6	9.52	9.05	9.11	13.94	13.78	10.03	10.01	9.725	9.755
CG17181:1	3L	7.775	7.625	6.855	7.085	8.34	7.84	7.255	7.725	8.095	8.385	8.06	7.48	7.715	7.965	6.885	7.295	6.715	7.145	6.91	7.89	7.965	7.675	7.91	7.89	7.2	7.26	5.995	6.205	6.215	6.385	5.805	7.255	7.455	7.225	5.825	5.455	7.52548	7.53452	7.99	8.63	7.95	8.45	7.005	7.195	7.645	7.275	7.515	7.565
CG14672:1	3R	8.74	7.68	8.69	9.05	7.78	8.26	7.605	9.815	8.335	8.625	7.665	7.435	8.39	8.19	7.69	7.95	9.72	9.68	8.095	7.905	8.465	8.115	8.4	8.26	7.865	7.255	6.28	6.76	7.71	7.81	8.195	7.905	8.425	7.615	7.345	7.655	8.56	8.5	8.43	8.65	8.215	7.265	8.095	8.545	7.95	7.69	8.305	8.435
CG32139:1	3L	8.14	8.36	7.745	7.895	7.07	6.55	7.58	7.24	7.125	10.135	6.98	6.72	7.71	9.33	7.665	7.755	7.35	7.43	7.11	7.39	7.89	7.95	7.775	8.005	7.22	7.52	6.62	6.98	7.34	7.72	6.56	6.94	7.455	7.805	8.39	7.33	7.865	7.835	7.67	7.43	8.645	9.335	7.175	6.965	7.35	7.69	7.63	7.45
CG11025:1	2R	9.125	9.675	9.215	9.765	7.84888	7.85112	8.505	7.935	8.38	7.64	9.66	9.44	9.24	9.14	9.505	9.915	10.825	10.335	9.255	9.205	9.23	9.27	8.93	9.15	10.5	10.64	11.13	11.35	10.27	9.95	9.695	9.465	10.73	10.95	12.465	12.315	10.2882	10.2918	10.475	9.345	12.49	12.85	15.265	15.275	11.58	11.14	10.01	10.83
CG15276:1	2L	7.835	7.605	7.565	7.295	7.42	7.72	7.41	7.51	7.58	7.84	7.92	7.96	7.57	7.93	6.955	6.405	6.48	6.7	6.91	7.59	8.505	8.135	7.815	8.205	7.225	7.575	6.245	6.155	7.155	7.105	6.215	7.025	7.165	8.155	6.08	5.66	8.165	8.255	8.115	8.445	7.965	8.335	8.28	7.4	8.445	8.635	8.175	8.005
CG15871:1	X	8.46	8.3	6.79	7.31	8.865	9.035	8.39	8.21	9.085	8.715	8.275	7.865	10.135	10.305	8.285	8.175	8.285	8.175	7.965	8.075	8.215	8.065	7.875	8.305	7.58	8.3	6.935	7.165	8.465	8.295	7.425	7.755	7.875	8.105	7.6	7.56	7.995	8.405	7.8	7.96	7.825	8.115	12.495	12.645	7.885	8.195	8.57	9.17
CG3949:1	2L	11.24	10.72	9.47	9.11	9.49	9.47	11.09	11.05	10.015	9.685	10.05	10.63	10.445	10.455	10.84	10.94	11.02	11.06	9.035	9.325	10.23	9.13	8.245	8.975	8.995	9.185	8.22	8.44	7.785	7.835	9.255	9.905	8.42	8.98	9.88	9.3	7.6	7.96	9.335	10.165	10.145	10.155	9.47	9.69	11.02	10.46	10.345	9.235
CG6992:1	2L	8.195	7.985	7.63	7.49	8.285	7.235	8.065	7.815	7.965	7.975	6.99	7.05	7.47	7.67	7.925	8.235	7.25	7.19	8.73	8.53	8.66	8.38	9.395	9.745	8.955	8.865	9.06	8.96	8.435	7.825	8.995	8.025	7.96	7.82	13.29	12.77	7.84	7.82	7.13	6.89	8.23	7.63	7.56	7.62	8.78	8.32	8.36	8.14
CG11092:1	X	7.27	7.85	6.61	7.13	6.415	6.765	6.7	7.48	6.535	7.225	7	6.76	7.295	8.105	6.74	7.58	5.575	5.885	6.735	6.825	8.3	7.86	7.745	7.455	6.265	6.635	6.3	5.58	6.09	5.59	6.99	6.05	6.075	6.245	6.48	5.36	7.24	7.96	5.97	6.43	7.185	7.195	6.1	6.92	7.24	7.28	7.01	7.17
CG6525:1	3R	9.42	9.02	8.775	8.965	7.155	7.885	9.245	9.555	8.69	8.99	9.035	9.065	8.62	8.28	9.28	10.34	8.495	7.945	8.745	8.295	8.79	8.37	9.145	8.775	9.155	9.145	8.995	9.065	8.73	9.09	8.485	7.615	8.475	8.165	8.955	9.205	7.77	7.93	9.05	8.37	8.435	8.685	7.84	8.1	8.39	8.41	8.54	8.16
CG31300:1	3R	8.1	7.8	7.485	7.455	8.335	7.025	8.465	8.395	7.84	7.28	6.74	7.96	7.585	8.255	7.19	8.11	7.465	8.075	7.375	7.365	8.245	8.195	8.115	8.545	7.93	7.97	6.975	6.765	7.51857	7.52143	9.16	8.84	8.365	8.015	7.495	8.065	7.645	7.955	7.645	7.935	7.325	7.815	8.655	8.725	8.335	8.005	8.135	8.385
CG3057:1	2L	8.92412	8.91588	8.185	8.475	9.3	8.72	10.065	9.815	7.94	8.58	8.585	8.735	8.605	8.595	9.07	8.95	8.305	8.495	8.254	8.246	8.335	8.365	9.025	8.095	7.6	7.74	6.935	8.245	8.195	8.165	6.985	6.775	8.055	8.145	8.32	8.28	7.165	7.315	7.94	8.26	8.78	8.84	7.855	7.965	7.67	8.63	9.365	8.035
CG31714:1	2L	8.275	8.005	8.915	9.265	7.23	7.03	7.43713	7.44287	8.24	8.12	7.615	8.285	8.64	7.58	7.87	7.85	8.26	8.16	7.66	8.1	8.1	8.18	8.4	7.88	8.22	7.16	6.725	6.855	7.96	8.02	6.75	7.15	7.515	8.145	6.765	6.955	8.195	7.785	8.455	8.145	8.85	9.57	10.95	10.31	8.915	8.805	8.755	9.125
CG9555:1	2L	7.51	7.67	7.285	7.275	6.775	7.365	7.545	8.195	7.575	9.325	7.215	7.165	7.895	7.705	7.585	7.495	8.635	7.345	7.86	7.38	8.68465	8.67535	8.66	8.3	8.79	8.21	8.09	7.75	8.39	7.65	8.475	8.485	9.055	9.125	8.46	7.76	9.415	9.265	8.68	8.36	7.995	8.485	8.565	7.735	8.575	8.645	7.935	7.945
CG12303:1	3L	7.62	7.42	7.025	7.375	6.645	7.255	7.69	6.73	6.985	6.735	6.695	6.845	7.51	7.71	7.105	6.635	6.63	7.17	7.06	5.94	8.135	7.965	7.975	7.945	6.505	6.435	5.39	5.81	6.655	6.785	6.515	7.545	4.525	4.775	5.725	5.315	6.62	7.42	NA	NA	8.365	8.095	6.43	7.71	7.695	8.145	7.71	7.67
CG16726:1	3L	7.63911	7.64089	7.73	7.87	8.865	8.135	7.44	6.8	7.02	6.84	7.18	7.74	7.23	7.65	5.985	6.475	5.99	6.79	6.53	5.65	8.375	7.085	7.325	7.315	6.85	7.03	8.91	8.57	5.06	5.18	8.985	8.955	6.68	6.62	7.955	7.405	7.3	8.18	NA	NA	7.66	7.38	6.365	7.095	7.72	7.62	7.155	7.685
CG6680:1	3L	7.575	7.885	7.285	6.855	6.85	7.11	6.945	6.975	5.97	6.47	7.135	7.005	7.405	7.915	7.4	7.12	5.745	5.915	6.57	6.93	7.88	8.26	8.225	7.695	6.325	6.515	6.68	6.4	6.19	6.31	6.735	6.305	7.58	7.66	5.975	5.345	7.95	7.81	7.82	7.74	7.8	7.9	7.04	6.58	7.535	7.245	7.2	7.36
CG6680:2	3L	8.79	9.17	8.13	7.71	8.635	8.485	8.38	7.34	9.155	8.445	8.975	8.265	8.59551	8.60449	7.71	7.59	7.95	7.45	7.95	8.23	8.42	8.36	8.285	7.855	8.385	8.335	10.88	10.94	10.37	10.31	7.995	8.085	8.895	8.865	7.165	7.135	8.305	8.335	7.85	8.39	8.475	8.165	7.83	8.19	7.66	8.16	8.81	8.87
CG12698:1	X	7.715	7.865	7.86	8.42	6.76	6.34	7.97	8.79	8.185	9.655	8.06	7.38	7.35	10.03	9.17	9.59	9.765	9.535	8.65	8.05	8.41047	8.40953	8.56	8.46	8.55015	8.54985	7.335	7.825	7.345	7.555	8.565	8.175	9.535	9.285	9.86	10.22	8.465	8.435	8.48	8.2	10.89	10.77	6.275	6.265	7.325	7.255	7.105	7.895
CG5893:1	3L	7.695	7.345	7.765	7.695	7.915	7.925	8.02	7.34	7.515	8.905	7.825	7.415	7.815	7.725	8.59	8.87	7.31	7.53	7.935	7.625	8.12	7.96	8.52	8.7	8.1	7.98	11.31	11.39	7.92	7.24	8.57	8.13	8.585	8.075	13.63	13.31	8.385	8.235	6.185	6.575	8.355	7.885	7.185	7.055	7.72	7.62	7.755	7.785
CG9999:1	2L	8.86	9.42	10.13	9.69	10.315	10.305	10.405	10.235	10.705	10.795	10.3	10.34	10.47	10.09	9.725	10.115	9.825	9.795	9.91	9.69	9.375	9.325	9.11	9.09	9.075	8.625	9.775	9.545	9.305	9.375	8.455	8.425	8.58	8.28	9.685	10.015	9.895	10.045	8.635	8.645	8.9	8.18	7.765	8.215	8.15	8.51	8.745	8.535
CG31451:1	3R	9.165	9.035	8.505	7.975	9.17	10.09	9.685	10.755	8.355	8.445	10.185	9.955	8.695	8.445	9.375	9.225	8.515	8.705	8.695	9.165	8.115	8.565	8.08	7.96	8.405	8.055	8.655	8.385	8.765	9.355	8.03	8.37	8.225	8.375	9.665	9.935	8.445	8.455	8.965	8.995	8.5	8.94	9.035	9.525	8.785	9.095	8.43	8.27
CG18598:1	3R	8.02	7.98	8.975	9.165	8.75	8.99	8.085	8.635	7.775	7.745	9.29	9.53	8.85	8.49	8.395	8.525	10.025	9.815	9.29	9.05	8.78	8.4	8.34	8.6	8.275	8.405	8.815	8.725	9	8.96	8.225	8.115	9.125	9.415	11.675	11.685	9.695	9.765	9.545	9.415	8.87	8.77	9.375	8.405	8.54	8.3	8.695	9.565
CG6988:1	3L	10.315	9.965	13.485	12.255	12.02	12.38	12.52	12.5	12.56	12.8	11.61	12.05	13.82	13.92	11.22	10.92	11.55	11.51	11.06	11.04	10.23	10.05	10.64	10.08	9.84	9.3	11.925	11.215	10.76	10.66	9.705	10.395	9.8	10.24	11.56	10.96	11.42	10.84	10.53	9.91	10.61	10.75	12.205	11.575	10.05	10.51	11.475	10.325
CG8333:1	3R	8.785	8.675	9.905	10.355	9.185	9.295	9.045	9.095	8.75	8.79	9.405	9.135	8.235	8.825	8.39	8.89	8.305	7.935	8.225	8.535	8.155	8.725	8.42	8.34	8.32	8.74	9.125	9.415	8.655	9.105	7.915	7.225	7.55	8.23	6.75	7.35	8.585	8.495	8.95	9.09	8.43	8.41	14.695	14.665	9.475	9.245	9.25	8.93
CG14137:1	3L	8.065	8.895	8.34	8.52	7.79	8.01	8.23	7.99	7.915	7.885	8.79	8.11	7.655	7.065	7.58	6.86	7.53	7.43	8.265	8.355	8.07	8.19	8.23	8.43	9.075	9.465	7.66	7.46	8.975	9.105	7.075	6.425	7.99	7.23	6.79	7.01	7.83	7.51	8.18	8.86	7.775	7.545	12.525	12.815	10.14	10.24	9.22	9.8
CG32507:1	X	8.19	8.23	7.855	7.645	7.575	7.585	7.76	7.04	8.42	8.52	7.4	7.58	8.13	8.33	NA	NA	7.065	7.275	7.595	7.465	8.445	8.115	8.04672	8.05328	6.875	6.845	7.495	6.445	6.925	7.015	7.205	5.735	7.53	7.67	6.48	7.32	NA	NA	7.44	7.44	NA	NA	6.38	7.4	8.81	8.67	7.95	8.19
CG7608:1	3L	8.54	9.36	8.74192	8.73808	7.85	8.71	8.34	8.76	8.885	8.055	7.365	7.755	8.48	7.78	8.21	8.09	8.59	8.05	8.355	8.405	8.88	8.6	8.485	8.475	9.395	9.205	8.19	8.01	8.725	8.495	8.76	8.86	9.46	9.34	7.115	7.205	8.665	8.395	8.715	8.625	8.82	9.32	8.895	8.485	8.665	8.995	8.95	8.63
CG5125:1	2L	9.085	8.795	9.095	9.525	8.525	8.115	8.53	8.29	8.17	7.97	8.7	7.62	7.945	7.835	7.57	7.15	7.91	7.95	8.39	8.89	8.32	8.44	8.875	8.865	8.69	8.73	9.6	9.56	9.125	9.075	8.32	8.74	8.1	7.86	7.565	7.535	8.13	7.53	8.18	8	8.075	8.185	13.745	13.875	10.875	10.465	9.165	9.075
CG5125:2	2L	7.58	7.8	7.355	6.805	7.92	7.44	6.815	7.505	7.235	6.845	6.895	6.985	7.45801	7.46199	6.63	6.95	6.185	6.375	5.945	6.215	8.38	8.14	6.365	6.515	6.88	6.64	10.21	8.73	6.78	6.1	7.7	7.94	7.565	7.495	8.24	8.04	7.77	7.67	NA	NA	7.44	7.46	7.085	6.455	6.825	7.115	7.615	7.625
CG14630:1	X	9.025	8.975	10.345	9.955	10	10.54	10.845	10.555	8.59	8.57	10.875	11.565	9.455	9.385	9.69	9.69	11.61	11.59	11.135	11.045	10.47	10.77	9.995	10.625	8.715	8.785	9.065	9.155	10.29	10.63	10.6	11.6	12.41	12.77	16.29	17.45	12.54	12.78	12.95	12.95	10.105	10.415	10.83	10.95	9.195	9.805	10.4	11.16
CG8770:1	3L	7.105	8.155	6.8	7.26	7.245	6.955	7.925	7.415	7.06	7.36	7.9	7.28	5.295	5.585	6.695	6.705	7.51	7.11	7.395	6.425	8.38	8.14	8.35	8.31	7.625	7.055	5.775	6.285	6.46	6.22	6.645	6.635	7.445	7.215	5.78	5.68	3.925	5.175	NA	NA	6.535	6.145	8.285	6.275	7.77	7.01	7.97	9.11
CG6906:1	3L	8	8.2	7.8	7.2	8.025	8.075	8.02	7.64	7.64367	7.63633	9.375	9.045	7.805	7.895	7.825	7.595	7.575	7.725	8.14	8.52	7.785	8.455	8.05	8.17	8.19	8.47	8.015	7.845	8.595	8.425	10.205	8.915	7.395	6.985	7.09	7.05	7.38	7.08	8.215	7.825	8.325	8.915	6.835	8.325	8.235	8.365	7.93	8.67
CG12665:1	X	10.24	11.38	11.36	10.82	10.655	10.185	10.66	10.86	8.86	9.36	10.75	10.23	10.6	10.86	10.57	10.85	10.125	10.335	10.08	10.16	10.025	10.475	11.185	11.015	11.795	12.085	12.97	13.11	12.17	11.85	11.34	11.32	10.54	10.2	12.115	12.165	10.73	10.25	10.695	11.025	9.66	9.54	15.295	15.525	12.72	12.6	10.23	10.27
CG6835:1	X	7.94	7.24	6.985	7.115	6.895	7.625	7.835	8.385	7.765	7.955	7.33	7.99	9.505	9.315	8.18	7.28	8.32	8.04	7.03	6.93	8.44	7.94	8.845	8.795	7.66	7.36	7.315	7.185	7.755	7.825	7.76	7.46	8.31	8.21	9.57	9.17	8.625	7.795	7.95	7.67	8.455	8.165	6.04	6.28	7.42	7.6	7.295	8.325
CG3127:1	2L	8.96	8.8	9.985	9.575	9.955	10.685	10.24	10.68	9.93	9.71	9.78	10	9.625	9.735	9.21322	9.20678	8.38	8.8	8.865	9.235	8.595	8.525	8.8	8.34	8.835	8.985	9.72	9.7	9.305	9.875	7.61	7.71	9.385	8.855	8.13	8.75	8.8	8.52	8.55	8.73	8.55	8.91	9.26	10.34	8.49	9.59	10.235	9.165
CG11192:1	2R	7.055	8.265	7.16	7.02	6.17	6.57	7.095	6.885	7.04	7.18	6.98	6.76	7.34	7.8	6.18	6.6	5.52	5.66	5.885	6.295	8.26	7.96	8.345	7.555	6.575	6.625	6.12119	6.11881	5.735	5.985	5.365	6.195	8.135	12.605	7.875	7.365	7.02	6.98	8.105	7.195	7.445	7.415	6.585	6.575	7.255	7.165	7.485	7.835
CG3688:1	2L	8.835	8.625	9.32	9.34	9.6	9.56	9.45	9.29	9.06	8.82	11.35	11.57	8.8	8.92	9.53	9.43	8.905	8.715	9.595	9.105	9.25	9.05	10.115	9.845	8.96	8.42	10.255	10.005	10.12	9.8	10.895	10.485	10.125	10.015	11.925	11.995	10.885	11.015	10.045	10.175	8.95	8.73	8.625	9.175	9.31	8.91	8.855	8.725
CG31730:1	2L	9.91	9.75	6.865	7.055	9.43	9.33	9.695	10.025	8.475	9.385	9.285	9.135	10	10.22	9.45187	9.44813	10.595	10.425	10.555	10.225	10.01	9.93	10.19	10.29	10.58	10.32	10.24	9.9	10.325	9.855	9.6	9.64	9.87	9.77	11.11	10.49	10.26	9.56	10.205	10.215	9.635	9.605	12.885	13.135	10.635	10.725	12.545	12.635
CG31439:1	3R	8.73	8.99	8.955	8.625	8.705	9.035	8.4	8.84	8.4	8.42	7.965	7.795	8.305	7.675	8.65	8.77	8.26	8.4	8.61	8.87	8.625	8.455	8.875	8.965	8.725	8.835	10.175	9.925	9.21	9.53	7.525	7.715	7.985	8.035	7.66	7.44	8.405	8.435	9.42	9.04	8.82	8.7	10.345	9.995	10.095	9.965	9.58	9.52
CG1765:1	2R	7.735	7.405	7.675	7.045	6.625	6.295	7.84	8.28	7.41	7.49	7.275	7.305	7.555	7.765	7.1	7.26	8.3	8.06	7.575	6.545	7.755	8.605	8.585	8.055	7.74	6.9	5.78	6.44	7.475	6.905	6.045	6.815	7.64	8.52	6.45	7.01	7.795	8.205	7.805	7.935	8.32092	8.31908	7.505	6.815	7.47	7.43	7.425	7.095
CG31555:1	3R	7.725	8.175	7.165	7.055	6.905	6.795	7.625	7.655	7.495	7.845	7.6	8.34	7.755	8.265	6.99	7.35	6.14	6.54	7.215	7.145	8.12	8.18	8.19	7.95	7.445	7.355	7.905	9.675	7.2639	7.2561	6.875	6.945	7.84	7.78	10.69	10.33	6.645	8.035	8.035	8.025	7.985	8.275	6.535	6.265	7.67	7.93	7.855	7.625
CG14916:1	2L	7.515	7.585	7.095	6.845	8.265	7.675	6.675	7.645	6.51	6.71	7.055	7.325	7.865	7.895	5.795	5.605	7.215	6.505	6.01	5.99	8.025	7.915	7.75	7.91	3.08	5.62	6.635	6.105	5.935	5.245	8.94	7.26	7.435	6.485	9.775	8.365	7.6	6.9	NA	NA	7.895	7.245	6.665	6.995	7.065	7.555	7.215	7.885
CG2534:1	3R	9.475	9.765	10.455	10.105	8.585	9.255	8.845	9.095	8.31	7.83	7.5	7.7	8.345	9.375	8.75	10.85	8.18	8.86	8.525	8.795	8.545	8.935	8.325	8.115	9.185	9.895	10.695	10.625	9.93	10.03	7.695	7.545	7.755	8.425	7.32	7.74	8.37	8.77	7.645	7.975	7.665	8.055	14.37	14.17	10.575	10.405	13.2	12.94
CG14104:1	3L	8.605	8.015	8.85	8.91	7.88	7.32	8.765	8.795	9.495	9.145	7.5033	7.4967	10.165	9.615	9.44	9.64	9.44	9.18	8.34	8.48	8.345	8.275	8.025	7.915	8.025	7.795	6.385	6.875	7.11	7.19	8.275	8.805	7.67	6.99	6.745	7.155	8.165	8.135	8.025	8.575	9.835	9.825	7.995	8.045	8.435	8.105	8.22	8.74
CG15874:1	2R	8.485	8.055	8.495	8.825	8.385	8.755	8.135	7.545	8.325	7.735	7.28	7.32	7.7	7.92	8.14	7.72	8.495	8.725	9.025	8.995	8.835	8.705	8.615	9.145	8.81	8.89	9.635	9.645	9.37	9.21	9.55	9.67	8.085	7.335	7.3	7.4	8.23	8.39	8.965	9.195	8.3	8.18	12.02	12.04	9.06	9.08	8.9	8.36
CG13229:1	2R	7.885	8.595	7.78	8.32	8.09	8.21	7.855	8.225	7.845	7.795	8.13	7.97	7.145	7.555	8.275	9.265	8.72	8.88	8.73	8.03	8.86	8.06	7.5	7.86	7.565	8.215	7.98	7.86	8.47	8.27	8.475	8.225	8.84	8.56	10.025	10.235	8.59	8.55	7.725	7.655	7.81	7.57	7.24	6.8	7.87	8.49	8.095	7.905
CG13502:1	2R	7.84	8.34	6.92	7.06	5.43	5.25	6.3	6.76	NA	NA	7.95	7.73	8.205	8.035	7.005	6.955	6.175	6.505	6.23	6.35	8.055	8.545	7.785	7.995	6.47	7.01	7.075	7.185	6.02	5.94	6.83	6.43	7.45	7.23	5.68	6.22	6.62	6.94	7.595	8.025	7.675	7.705	7.51	7.29	7.69	7.21	7.195	7.645
CG33213:1	3R	9.38	8.44	11.505	11.155	10.965	10.575	10.63	10.51	11.25	11.55	10.53	10.25	12.065	11.795	10.875	10.645	12.21	11.99	10.685	10.515	9.065	8.575	9.765	9.515	8.715	8.665	10.155	10.185	10.045	9.915	11.02	10.72	10.51	10.39	13.53	13.69	11.17	11.39	9.13	9.07	12.025	11.975	9.04	9.16	7.885	7.775	9.215	9.245
CG10889:1	3R	9.61	8.23	10.185	9.455	9.325	8.875	9.01	8.65	7.46356	7.45644	10.31	9.99	10.365	10.275	9.645	9.675	9.06	8.84	9.92	10.32	10.09	10.27	9.155	9.145	9.675	9.285	9.985	10.035	10.32	10.1	9.20956	9.21044	9.98	9.4	10.965	11.095	9.135	9.065	10.51	10.33	9.125	9.035	8.465	8.175	9.215	9.165	8.72	8.64
CG17759:1	2R	8.12	8.36	8.27	7.77	8.165	7.515	7.88	7.78	8.15954	8.16046	7.72	7.14	7.77	7.69	6.4	6.58	7.295	7.185	8.175	8.125	8.41	8.47	8.37	8.35	8.075	8.205	8.24	8	8.215	7.605	9.62	10.16	7.77	7.83	10.89	9.99	8.2	8.32	8.12	7.62	8.235	8.165	7.83	7.75	8.42	7.9	7.745	8.235
CG17759:2	2R	7.625	7.555	9.34	9.38	9.485	9.875	9.505	9.655	10.27	9.75	7.83	7.49	10.77	10.27	8.44	8.7	8.885	8.155	8.15	8.65	7.985	8.875	8.1	8.44	7.455	7.125	7.48	7.2	8.93	8.57	8.99	9.03	8.91	9.01	8.095	8.345	9.565	9.555	5.575	6.245	9.155	8.785	8.705	7.835	7.745	7.515	8.445	8.735
CG6550:1	2R	8.055	8.205	8.845	8.315	8.87328	8.86672	8.69	9.31	9.2	8.5	9.17	9.39	8.665	8.555	8.26	7.92	7.92	7.32	8.26	8.44	8.785	8.035	8.635	8.265	8.365	8.455	8.365	8.515	8.18	8.38	7.68	7.72	10.335	9.845	7.2	7.54	6.955	7.825	7.995	8.385	8.3	8.42	8.04	7.48	7.81	8.13	8.595	8.205
CG6426:1	2R	9.27	9.33	9.76	9.3	8.985	9.535	8.88	9.46	8.055	7.925	10.3	10.56	7.995	7.745	9.05	9.41	8.015	7.745	9.82	9.76	8.965	9.555	9.455	9.805	9.615	10.065	10.03	10.07	10.015	10.265	9.135	8.765	8.955	9.565	10.16	10.48	9.72	9.82	10.425	10.675	9.22	9.26	13.615	13.465	10.855	10.725	9.37	9.55
CG11835:1	2L	9.61	9.39	10.995	11.145	9.52	9.6	10.145	10.155	8.84	8.74	9.56	10.2	8.27	8.43	8.6531	8.6469	7.95	8.07	8.19	8.23	7.94	9.28	8.685	8.715	8.87	9.03	10.315	9.745	9.065	9.395	7.51	7.93	8.165	8.395	6.61	6.49	8.16	8.08	8.78	8.28	7.88	7.02	15.56	15.46	10.46	9.92	9.585	9.435
CG18496:1	3R	8.64205	8.63795	8.32	8.2	7.47	7.93	7.69	7.51	7.985	8.895	8.075	8.465	7.875	8.185	8.35	8.33	8.12	8.22	8.21	8.29	8.535	8.845	8.19	7.89	8.405	7.795	8.295	7.945	7.395	7.965	7.115	6.905	6.58	7.04	7.635	7.585	8.15	8.33	8.545	8.775	7.925	8.455	7.895	8.525	8.395	8.705	8.35	7.87
CG5393:1	2R	8.78	7.8	9.335	8.485	9.775	9.625	10.57	10.43	7.985	7.955	9.605	9.955	9.595	9.225	8.55	8.39	8.545	8.035	8.755	8.645	9.49	8.69	9.265	9.035	9.61	9.39	9.195	8.765	8.93	7.93	9.035	9.665	9.32	9.38	8.795	8.045	9.97	9.73	8.58	7.94	8.925	8.935	9.09	8.13	9.17	8.85	8.1	7.92
CG33096:1	3R	10.03	10.19	11.385	11.675	10.345	10.195	10.44	10.48	9.67435	9.66565	10.4	11.18	9.61	9.39	9.105	9.035	9.115	9.105	9.88	9.86	9.26	9.82	8.645	8.595	10.715	10.985	12.535	12.445	10.555	10.385	9.73	10.17	9.635	9.645	10.555	10.605	10.71	10.93	10.105	10.015	8.63	8.21	15.565	15.575	12.455	11.785	12.11	12.51
CG8878:1	2R	7.88	7.72	7.345	6.935	7.465	6.675	8.3	8.12	8	8.12	8.305	8.595	8.535	8.545	7.875	9.105	6.88	6.6	8.035	8.125	8.4	8.1	7.96	8.2	7.835	7.505	8.66	9.42	7.92	7.1	7.655	7.665	7.38	7.86	10.335	9.245	6.955	7.885	8.23	7.81	7.86054	7.85946	7.895	7.645	8.575	8.045	7.515	7.645
CG3358:1	2R	9.06	8.14	9.145	9.075	8.89	8.79	8.915	9.085	9.545	9.075	8.03	8.15	9.025	8.715	8.34	8.6	8.185	8.435	8.495	8.925	8.48	8.84	7.635	7.985	8.305	8.275	8.93	8.95	8.555	9.205	8.025	7.815	7.555	7.425	7.97	8.39	8.48	8.46	8.1	8.2	8.4	8.16	9.025	9.095	8.5	8.7	8.735	8.245
CG11037:1	3L	7.4679	7.4721	7.01	6.87	7.185	7.435	7.68	7.36	5.86	5.84	7.01	7.31	7.16	7.92	7.7	6.6	6.91	5.89	6.09	6.53	8.085	7.955	8.045	7.895	6.63	6.29	6.01	6.41	6.03	5.43	7.21	6.99	7.99	6.77	8.52	7.86	8.8	9.24	7.495	7.985	7.565	7.635	6.12	6.02	7.01	6.97	6.79	8.41
CG12006:1	3L	10.455	10.165	9.325	8.775	9.755	9.245	10.84	10.96	9.28	9.24	12.905	12.395	9.28	8.84	11.265	11.075	10.075	10.065	10.06	10.12	11.025	10.715	9.605	9.235	9.445	9.535	10.445	10.135	9.27	9.55	8.69	8.87	9.185	9.235	8.99736	9.00264	8.19	8.03	9.13	10.91	10.855	10.565	8.07	8.51	8.525	8.875	9.225	9.035
CG6057:1	3R	9.61	8.19	8.26	8.2	8.095	8.645	8.14	8.4	8.86	8.76	7.88	7.56	9.965	10.715	9.11	8.75	9.035	8.785	8.18	8.24	8.535	8.285	8.025	7.995	7.97	8.43	8.08728	8.09272	7.885	7.835	7.88	7.86	8.145	8.135	7.82	7.96	7.93	7.87	7.19	7.95	8.09	7.79	7.455	8.065	8.225	8.835	9.335	9.065
CG8890:1	2L	7.83	7.69	8.07	7.89	8.06	8.14	7.485	7.535	8.955	8.405	7.415	7.845	8.545	8.395	7.945	7.895	6.99	7.17	6.87	7.51	7.945	7.675	7.535	7.365	6.92	6.82	6.08	5.84	9.97	10.01	6.61	6.87	6.935	7.445	8.18	7.38	7.895	8.185	7.875	7.825	7.635	8.185	7.15	6.87	7.39	7.35	8.09	8.31
CG4274:1	2L	8.94	8.1	9.55	9.45	9.805	9.735	9.245	9.255	9.355	9.185	10.6	10.62	9.225	8.655	9.53	9.51	9.62	9.28	9.695	9.325	8.34	8.42	8.445	9.215	8.175	7.945	8.79	8.57	8.92209	8.91791	9.585	10.015	9.315	8.685	12.43	12.29	9.825	9.255	8.67	8.91	8.62	8.26	7.34	8.04	7.57	8.09	8.79	8.97
CG13142:1	2L	9.25	9.21	8.77	8.91	8.965	9.175	9.295	8.865	8.42	8.32	10.595	10.445	8.26	8.22	9.795	9.665	8.74	8.5	8.725	8.755	9.395	9.085	8.8	8.64	8.825	8.675	8.57264	8.56736	8.28	8.26	9.15	8.09	8.83	7.85	9.96	9.62	7.88	6.84	9.015	8.905	9.81	9.41	6.5229	6.5171	7.775	8.185	7.885	8.055
CG1632:1	X	7.63	7.75	6.895	6.885	6.465	6.515	7.415	7.745	7.065	7.355	7.225	7.255	7.9	7.14	7.16	7.92	6.525	6.695	7.165	6.855	7.685	8.475	7.855	8.145	7.61	7.49	6.395	5.965	7.17	7.01	6.22	6.08	7.685	7.875	6.655	6.445	6.92	7.66	8.235	7.925	7.49	7.61	7.405	7.335	7.365	7.695	7.335	7.085
CG15362:1	2L	8.32	8.6	8.835	8.845	8.95	8.57	8.255	8.425	8.055	8.325	7.485	7.495	8.175	8.125	8.795	8.065	9.675	9.025	8.855	8.685	8.19	8.61	8.26	8.32	8.705	8.475	7.54	7.68	8.695	8.285	9.105	8.955	9.18	8.92	11.2	11	7.96318	7.95682	8.51	8.45	8.62	7.98	8.33	8.05	8.55	8.63	8.165	8.215
CG9172:1	X	9.115	9.245	9.88	9.46	10.275	10.305	10.34	10.36	10.56	10.36	10.68	10.78	9.86	9.36	10.035	9.885	9.11	8.97	9.82	10.22	8.485	8.215	8.69	8.67	7.985	8.035	9.455	9.385	9.35	9.55	8.645	8.415	9.13	9.29	11.8	11.96	9.585	9.515	9.5	9.98	8.205	8.415	9.215	9.385	9.225	9.075	10.045	9.315
CG17784:1	3R	12.215	12.125	12.04	12.18	6.945	8.175	7.655	7.225	10.165	10.095	16.745	16.715	10.605	10.315	14.815	14.745	12.745	12.555	12.505	12.315	14.265	14.135	13.11	12.29	13.575	13.125	14.335	14.545	11.39	11.53	14.3393	14.3407	14.27	14.45	17.235	17.365	12.64	13.1	16.465	16.295	15.695	15.865	14.15	11.91	13.995	11.165	11.08	11.92
CG15475:1	2L	8.12	8.16	7.855	8.105	8.46	8.44	8.795	8.345	8.02	8.34	9.76	9.78	8.03	8.33	8.575	9.445	9.535	8.465	9.385	8.775	8.9	8.82	8.63	8.91	8.535	8.405	7.27	7.83	8.035	8.085	7.5	7.54	7.89	7.35	9.725	9.555	9.24	9.26	8.225	8.055	8.68	7.62	6.68	6.54	8.24	7.76	7.68	7.56
CG31840:1	2L	13.485	13.395	11.66	12.12	9.975	9.465	11.95	12.11	12.065	13.355	18.065	18.175	9.29	9.33	10.69	11.15	10.75	11.23	11.335	11.805	11.09	11.29	12.935	12.885	13.256	13.264	16.09	16.21	13.65	13.91	9.185	9.175	9.59	9.77	11.445	11.575	11.52	11.7	11.755	11.905	10.765	11.235	16.06	15.74	13.765	13.495	14.83	14.69
CG5354:1	2L	8.305	8.235	9.005	9.075	8.23	8.25	8.89	9.33	9.04	9.36	8.495	8.925	10.04	10.3	9.91	10.15	8.86	8.64	10	10.4	10.265	9.775	11.035	9.345	9.945	9.315	10.645	9.975	9.61	9.57	8.745	8.975	10.075	10.765	10.405	9.575	11.3	10.76	9.895	9.905	10.555	11.265	10.06	8.58	8.75	9.11	9.395	9.005
CG2555:1	X	8.835	8.405	7.91345	7.90655	7.835	7.565	8.93	8.99	8.87	8.69	12.38	13.54	8.625	8.475	8.175	7.165	8.15	8.27	9.595	9.465	8.985	9.095	9.395	9.905	9.69	10.01	10.2	10.18	9.45	9.73	9.5	9.78	8.295	8.365	10.555	9.585	8.35	8.93	9.415	9.205	8.355	8.145	11.465	11.495	10.36	9.68	9.38662	9.39338
CG12181:1	X	7.805	7.395	7.49	7.83	6.48	6.78	7.385	7.855	7.95	9.01	6.61	6.65	7.445	7.415	7.065	7.215	9.755	8.125	7.375	8.165	8.195	8.265	7.76	8.12	7.51	7.33	7.465	6.815	6.725	7.155	7.515	7.545	6.865	8.315	8	7.78	8.25	7.89	7.89	8.17	8.98	8.58	8.21	7.99	7.835	8.185	8.31	7.95
CG32432:1	3L	9.205	9.395	8.755	8.405	9.46	10.04	8.175	7.985	9.135	8.845	8.93	9.27	8.68	8.74	9.125	9.035	9.02	8.92	8.925	8.915	8.91	8.97	8.785	9.495	9.775	9.545	10.77	10.75	10.105	10.195	9.53	10.19	8.425	7.935	6.825	6.995	8.17	8.21	9.58273	9.57727	8.445	8.775	15.1	15.12	12.215	11.925	8.94	9.12
CG12299:1	2L	8.115	7.625	8.415	8.185	6.46	7.4	7.595	7.725	8.74	8.3	7.37	7.11	9.655	9.645	8.05	7.73	7.175	7.325	7.955	7.945	7.92	8.5	7.955	8.385	7.415	6.565	7.28	6.58	8.08	7.38	8.025	8.395	7.955	6.985	8.295	8.145	10.115	9.385	NA	NA	7.485	6.735	8.32	7.78	8.06	8	10.425	10.595
CG17090:1	3L	8.305	8.495	8.135	8.385	7.715	7.525	7.33912	7.34088	8.5	8.14	7.435	7.345	8.395	8.005	7.45	7.43	7.845	7.915	7.945	7.915	8.275	8.605	8.34	8.18	8.34	7.12	8.815	8.885	7.95	7.79	7.91	7.73	7.59	7.63	5.265	5.535	8.045	7.535	7.925	8.115	8.07	8.11	8.055	8.285	8.605	8.455	8.43066	8.42934
CG1577:1	2R	8.725	8.835	10.605	10.635	10.305	10.295	10.405	10.515	11.275	11.445	10.55	10.47	11.085	10.815	9.905	9.635	10.465	10.675	10.19	10.17	8.585	8.495	9.135	8.765	8.2	8.44	10.33	10.13	9.61	9.81	9.525	9.315	8.905	8.095	10.6	10.68	9.885	10.095	7.27	6.51	10.175	9.745	8.885	9.555	7.92	7.72	9.495	9.025
CG10764:1	2R	8.24	8.5	7.93	8.23	8.31	8.05	8.21	7.99	8.27	8.35	7.655	8.745	8.3	8.14	7.545	7.795	8.11	8.41	7.85	8.15	8.015	7.925	8.035	8.405	7.57	7.59	7.24	7.58	7.59	7.79	6.385	7.935	7.335	7.505	7.72	7.4	7.775	8.065	8.07	8.21	7.63	7.79	12.4273	12.4327	8.415	7.745	7.86	8.54
CG18468:1	2R	8.245	8.295	8.805	8.815	8.36	7.4	8.08	8.5	8.35	8.47	8.9	8.76	8.165	7.935	9.425	9.315	9.32	9.16	8.925	8.935	9.135	9.005	8.415	8.005	8.575	8.545	8.725	8.635	7.595	7.785	7.5	7.12	7.545	6.975	8.025	8.695	8.87	9.05	8.44	8.28	8.955	9.565	8.475	8.485	9.04	8.68	8.62	8.3
CG9594:1	3L	8.655	8.085	9.63495	9.62505	9.68	9.84	9.11	9.01	9.09	8.69	9.465	9.155	9.065	9.315	8.79	8.43	8.725	8.895	8.835	10.025	8.26	8.7	8.645	8.295	8.66	8.22	9.205	8.895	9.305	9.735	8.945	9.295	8.87	9.19	10.045	10.315	8.155	7.585	8.645	8.315	8.405	8.155	8.15	8.23	9.42	9.68	8.4	8.82
CG9008:1	2L	7.625	7.815	7.765	7.295	9.01	8.55	8.67	8.43	9.475	8.805	8.955	8.645	9.39	10.41	9.595	9.405	9.38	8.98	8.02	7.86	8.625	8.635	9.365	9.455	8.54	8.06	9.48	8.9	9.07	8.33	8.185	7.495	10.185	10.155	9.91	10.17	11.245	11.415	10.105	9.175	9.515	8.085	8.02	8.5	8.645	8.535	8.14	8.58
CG4536:1	X	9.185	9.095	9.195	9.185	8.775	8.745	9.11	9.09	8.755	8.385	10.45	10.39	8.75	8.25	9.595	9.745	9.015	8.865	9.26	9.62	8.955	9.585	9.405	9.635	9.905	9.935	10.235	10.385	9.495	9.305	10.35	10.37	9.93	9.51	11.455	11.425	10.79	11.17	10.465	10.415	8.64	7.96	10.265	9.835	10.195	9.465	9.405	9.955
CG13322:1	2R	8.805	8.935	8.525	8.455	8.09	8.31	8.86	8.2	8.025	8.555	8.02	8.04	8.305	7.975	8.845	9.275	8.145	7.635	8.14	7.98	7.765	8.475	7.9	8.28	8.675	7.785	7.72	7.68	7.11	7.85	7.985	7.875	7.54	7.46	7.255	6.825	7.49	7.65	7.88	7.3	9.15	8.37	7.465	7.455	8.265	8.055	7.94	8.18
CG32402:1	3L	7.205	7.255	7.125	7.335	7.1	7.5	7.95	8.11	7.92	7.66	7.855	9.045	8.54	8.2	7.47	6.91	6.735	6.585	8.355	8.065	8.865	8.595	7.99	7.89	9.095	9.145	8.65	8.49	7.805	7.675	8.33697	8.34303	10.065	10.095	9.89	9.71	8.755	8.185	8.1	7.66	8.475	8.085	8.06	7.46	7.595	7.905	7.775	7.905
CG10639:1	2L	9.21	8.81	10.115	9.905	9.715	10.045	9.335	9.385	9.6	9.62	9.885	9.515	8.765	8.175	9.005	8.835	9.38	9.5	9.565	9.735	8.115	8.405	8.015	7.585	8.615	8.085	9.62	9.5	9.555	9.685	9.405	9.055	9.06	8.6	10.87	11.15	8.715	8.565	8.545	7.775	8.845	8.835	8.785	9.895	8.25	8.31	9.575	7.885
CG31122:1	3R	7.895	7.745	7.12	7.8	7.46	7.38	7.91	7.81	7.145	7.455	7.42	7.98	7.625	7.595	7.335	8.025	6.385	7.375	7.055	6.465	8.005	8.175	7.545	7.915	7.155	6.765	7.105	7.155	6.54	6.74	7.89	8.19	NA	NA	6.475	6.125	7.965	8.355	6.89	7.79	7.47	7.93	6.685	7.135	8.155	8.065	7.91	7.71
CG7676:1	3R	8.36	8.88	9.355	9.525	9.195	8.785	9.885	9.975	9.94	9.72	10.06	10.36	9.7	9.86	8.745	8.635	10.26	10.02	10.085	9.855	9.85	9.39	9.115	9.125	8.195	7.865	8.27	8.17	9.285	9.375	9.225	8.535	9.575	9.325	10.695	10.645	8.675	8.645	8.655	8.905	8.79	8.59	7.065	7.295	8.025	8.115	8.425	8.435
CG9231:1	3L	8.525	8.455	10.565	10.395	10.155	10.225	10.34	9.48	10.47	10.61	9.475	9.625	10.83	10.47	9.245	9.155	10.16	9.94	9.27	9.43	8.68	8.76	8.78	8.84	8.295	8.185	8.84	8.92	9.165	9.215	9.815	9.845	9.185	9.075	10.21	10.23	10.125	10.575	8.405	8.115	NA	NA	10.055	10.585	8.32	8.42	9.75	9.29
CG3228:1	X	7.75	7.65	8.33	8.01	8.335	8.625	7.62	7.5	9.3	9.16	7.29	6.95	8.845	8.195	8.08	7.54	7.24	7.8	7.325	8.255	7.915	8.145	7.795	7.725	6.98	7.18	6.655	6.625	7.45	7.75	7.025	7.815	8.14	7.62	6.695	6.805	8.1	8.42	7.665	7.695	7.42	7.9	6.895	7.345	7.585	7.575	8.175	7.765
CG32628:1	X	7.91	7.71	8.75	9.31	7.195	7.505	8.74	8.22	8.445	8.855	8.14	8.38	7.86	7.94	8.26	8.16	9.245	9.255	8.335	8.085	8.66	8.76	8.105	8.215	9.1	9.12	8.41	9.11	9.49	9.65	8.275	8.245	8.31	8.19	9.035	9.305	8.415	7.765	9.35	9.21	9.31	9.81	8.24	8.82	8.185	8.875	9.125	8.515
CG14456:1	3L	8.07	8.21	8.88	9.56	8.63	8.65	8.975	7.925	8.3	9.06	10.46	9.96	8.17	8.39	10.26	10.5	11.04	10.94	9.81	9.57	9.35	9.37	9.08	8.8	9.09	8.99	9.505	9.595	9.18	9.2	9.81	9.89	9.92	9.88	11.995	12.265	10.07	10.21	8.445	8.995	11.46	10.96	7.69	8.21	7.705	7.335	7.635	9.005
CG6628:1	3L	7.595	7.645	7.38	7.86	6.93	6.63	7.41	7.37	7.11956	7.12044	7.185	7.335	7.695	7.405	6.105	6.495	6.25	5.73	6.605	6.135	8.8	7.8	7.625	7.955	7.56	7.44	7.52	6.08	6.855	5.705	8.235	8.165	8.32	8.44	8.32	7.82	8.565	9.315	7.535	7.685	7.505	7.755	6.875	6.725	7.86	7.94	7.695	7.765
CG5166:1	3R	8.85	8.73	8.25	8.55	8.845	9.155	8.3337	8.3263	9.22	9.24	8.735	9.045	9.865	9.835	8.715	9.185	8.345	8.935	8.72	9.12	8.6	8.72	7.615	8.005	7.68	8.3	8.54	8.62	8.675	9.225	8.3	8.26	7.64	8.1	7.485	8.115	8.52	8.42	8.385	8.355	7.64	7.82	10.665	11.195	8.39	8.61	8.595	8.605
CG1308:1	3L	7.895	8.105	6.4	6.58	7.27	6.87	7.91	7.77	8.045	8.415	7.35	7.77	7.455	8.005	7.5	7.62	6.525	7.275	7.235	7.825	7.91	8.19	7.485	7.835	7.775	7.625	6.59	6.79	7.49191	7.48809	7.05	7.47	7.34	7.4	8.625	8.155	7.58	7.82	6.94	6.62	7.315	7.805	7.44	7.24	8.06	8.1	8.405	8.215
CG3285:1	2L	10.185	10.015	6.83	7.13	11.805	10.735	11.36	11.3	9.535	7.905	9.275	8.865	10.66	10.56	9.37	9.29	9.915	9.825	10.385	10.215	10.195	10.705	11.045	11.215	11.55	11.07	10.8	11.08	10.315	9.865	9.705	9.515	9.525	9.475	9.655	9.265	10.845	9.895	11.245	10.755	9.765	9.835	12.55	12.03	11.07	11.69	10.445	10.355
CG30017:1	2R	9.575	9.625	9.83191	9.82809	9.16	8.34	9.025	9.095	8.705	8.335	8.22	9.88	8.255	7.945	8.795	9.065	9.34	9.22	8.875	8.765	8.23	8.39	9.09	9.23	9.825	10.415	11.44	11.14	10.31	10.25	7.675	7.865	7.97	7.91	9.225	9.175	8.26	8.2	9.555	9.245	8.65	8.45	14.855	14.985	11.07	10.93	12.455	12.385
CG1683:1	X	13.095	13.345	15.05	15.01	14.815	14.885	15.0197	15.0203	13.135	13.665	19.68	18.68	15.04	15.02	15.085	15.575	13.455	13.265	13.7	13.92	13.085	13.695	13.16	12.94	14.085	14.055	16.92	16.82	13.74	14.12	14.395	14.265	14.33	14.41	17.675	17.485	16.32	16.3	15.095	15.245	14.675	14.505	15.995	15.825	13.345	13.495	15.06	14.94
CG13467:1	3L	7.99	7.65	7.32	6.8	7.96	8.26	7.725	7.695	6.315	6.845	7.245	8.715	7.565	7.495	7.005	6.575	6.855	7.085	7.87	7.15	7.5	8.9	7.84	8.74	7.715	7.825	6.975	7.085	7.885	7.555	6.735	6.685	7.555	7.925	8.475	7.285	8.13	7.89	8.375	8.625	7.4	7.28	7.825	7.475	8.07	8.55	8.43	8.11
CG4414:1	2R	9.455	9.005	9.925	9.375	9.3	9.52	9.57	10.25	10.085	9.995	9.455	9.825	9.475	9.085	8.995	8.525	8.55	7.83	8.85	9.53	8.435	8.385	8.08116	8.07884	7.845	8.035	8.315	8.645	8.665	9.475	7.245	6.555	8.815	9.005	10.11	9.91	8.445	7.355	8.89	8.25	8.135	7.985	11.12	11.56	10.265	11.175	11.09	9.65
CG13633:1	3R	9.305	9.295	9.855	9.805	9.7	9.82	9.46	9.78	8.935	9.445	9.735	9.405	9.145	9.255	9.095	9.225	8.89	9.55	8.84	9.48	8.705	8.595	8.265	8.515	9.165	9.355	10.12	10.24	9.715	9.945	8.505	8.215	8.45	8.95	8.2	8.38	8.47	8.65	9.455	9.805	9.02	9.44	12.555	12.425	9.815	10.005	10.205	10.215
CG40290:1	2R	8.715	8.705	8.255	8.125	8.46	8.36	8.16	8.2	8.13	8.23	8.28	9.62	7.795	7.525	7.795	7.205	7.445	7.075	8.21	8.41	8.45	8.23	8.175	7.845	8.48	8.76	8.985	8.755	8.88	8.98	7.685	7.635	8.33	7.95	7.79	6.87	8.375	8.405	8.765	8.155	8.775	8.685	9.95	8.93	8.925	8.455	9.285	9.875
CG4006:1	3R	7.385	7.955	8.715	8.265	7.865	7.975	8.91	9.03	8.675	8.725	8.01196	8.00804	8.19	8.15	7.955	8.145	8.725	8.255	8.29	8.41	7.975	8.845	8.485	8.015	7.08	7.4	6.775	6.585	7.905	7.615	8.13	8.01	7.84	7.5	8.695	8.245	7.705	7.755	6.525	7.255	8.165	7.815	7.485	7.535	7.625	7.835	7.9	7.7
CG4006:2	3R	7.56	7.78	7.9	7.64	8.485	7.955	8.69	8.45	8.74	8.94	8.24	8.38	8.435	8.945	8.16	7.72	7.405	7.795	7.535	8.365	8.085	8.195	7.96	8.22	7.44	7.62	7.735	7.345	7.085	7.815	6.865	7.575	7.685	8.195	5.915	6.585	7.78	8.14	8.095	7.865	7.835	8.025	6.8	7.54	7.83	8.25	7.885	7.535
CG10724:1	3L	9.50446	9.49554	9.025	8.655	9.12	9.48	9.065	9.355	9.205	9.235	10.325	10.555	8.325	8.535	10	9.72	8.61	8.63	9.1	9.6	8.68	8.64	9.065	8.475	9.19	9.63	10.07	9.73	9.31	9.79	7.18	6.82	7.75	7.59	9.835	10.105	9.69	9.77	9.98	10.18	9.62	9.96	13.485	14.135	10.52	10.26	9.275	9.385
CG2952:1	2R	8.225	9.035	7.985	7.835	8.41	8.03	7.875	8.505	7.485	7.895	8.065	8.495	7.52	7.62	7.47	8.17	7.55	7.89	7.24	7.5	12.8	10.54	12.545	10.855	7.645	8.375	10.72	9.24	9.615	8.945	8.125	8.335	8.265	7.655	10.225	8.915	8.78	8.66	8.99	8.29	8.915	9.765	8.255	7.945	7.58	7.78	8.11999	8.12001
CG14717:1	3R	7.92	7.58	7.995	8.885	7.92	7.54	6.265	6.335	7.58	7.68	7.46	7.28	8.49	8.63	9.01	9.13	10.18	9.78	9.28	8.7	8.385	8.135	8.535	8.485	8.24	7.62	10.165	10.215	9.105	8.615	10.83	11.01	10.74	10.5	13.925	13.675	11.68	11.98	11.12	10.92	9.355	9.445	11.375	9.005	9.49	7.11	7.25	7.31
CG32118:1	3L	12.215	12.105	13.655	13.345	13.58	13.44	13.38	13.3	11.06	11.3	17.835	17.325	12.165	11.575	12.285	11.495	12.045	12.315	12.035	12.485	12.445	12.975	12.805	11.895	13.65	13.27	16.86	17.06	13.605	13.815	13.66	12.32	12.395	12.325	15.05	15.15	13.545	13.675	14.1	14.32	11.915	12.065	16.44	15.86	13.645	13.915	14.34	14.12
CG18321:1	3L	8.125	8.075	7.74	8.12	8.72	7.96	8.08	8.06	9.705	9.235	7.42	7.54	9.835	9.725	8.095	8.325	9.32	8.4	7.94	7.66	7.935	7.985	7.95	8.13	6.8	7.22	8.19	6.75	7.21	7.31	7.645	7.475	7.88	7.56	7.94	8.52	8.805	8.835	8.21	8.15	8.405	8.315	6.81	6.85	7.35	7.45	7.75	7.31
CG8361:1	3R	9.37	9.29	11.465	11.735	9.095	9.185	9.515	9.645	7.95	7.83	9.005	8.695	8.23	8.07	8.885	8.675	8.755	9.105	8.98	9.62	8.615	8.945	9.085	9.155	8.705	8.975	11.17	11.01	9.895	9.665	8.575	9.305	8.35	8.43	7.995	8.545	9.195	9.485	8.57	8.69	8.57	8.59	15.405	15.595	10.425	10.355	10.155	10.005
CG31051:1	3R	10.015	10.545	9.965	9.995	9.57	9.59	9.595	9.845	9.465	9.495	10.12	10.26	10.19	9.89	9.675	9.765	9.8	10.08	9.98	10.32	9.255	10.205	8.855	8.885	10.42	10.5	11.15	11.25	12.04	12.06	7.555	7.645	8.83	9.07	8.35	9.11	9.3856	9.3944	10.275	10.485	9.46	9.24	14.305	14.415	10.8	11.5	11.17	10.05
CG5811:1	3R	7.655	7.805	7.455	7.405	6.925	6.775	7.36	7.52	7.615	7.625	7.72	7.6	7.545	7.915	7.865	7.695	7.18	6.9	6.9	7.16	7.85	8.19	7.785	7.775	6.705	7.515	6.405	6.475	6.495	6.445	6.375	7.205	6.675	7.545	6.64	6.56	8.6	8.2	7.76	7.96	7.62	8.06	6.74	6.56	7.53	7.43	7.485	8.575
CG6900:1	X	10.335	9.745	10.48	10.04	10.11	9.31	10.555	10.145	10.26	9.46	10.55	10.97	10.745	10.875	11.355	10.965	10.715	10.585	9.995	10.365	10.35	10.31	11.19	9.21	10.7919	10.7881	11.85	11.25	10.92	10.32	9.805	9.855	10.055	10.525	11.96	11.38	10.765	10.155	11.425	10.435	11.04	11.52	11.26	9.9	10.425	9.955	8.27	8.35
CG32625:1	X	7.645	7.895	5.835	7.165	8.225	7.835	7.51	7.71	9.245	8.735	6.945	6.755	9.55	9.11	7.115	7.465	7.145	7.595	7.185	6.875	7.89	8.09	7.795	8.025	6.495	7.205	6.48	6.32	6.795	6.325	8.925	8.355	7.535	7.505	10.2	9.64	7.46	7.02	7.545	7.535	NA	NA	6.765	6.735	7.695	7.365	7.865	7.855
CG15601:1	X	7.355	8.005	8.265	8.295	7.885	7.535	8	8.3	9.01	9.13	8.25	8.69	8.755	9.245	8.455	8.845	8.985	7.675	7.965	8.135	7.965	7.995	7.96	7.84	7.44	7.58	7.075	7.025	7.89	8.17	7.68	7.78	8.09	8.39	7.565	7.495	8.41	8.11	8.37	7.17	8.26	6.76	9.455	8.885	8.2	8.14	8.625	8.295
CG4552:1	2L	8.18	7.68	8.835	8.765	8.355	8.085	7.945	7.755	8.68	8.26	8.46	8.52	8.78	8.56	8.18	8.2	8.68	8.16	8.455	8.525	8.655	8.345	8.325	7.975	8.585	8.335	8.045	8.095	8.285	8.455	8.29	7.89	8.015	8.125	8.82	8.7	7.9	8.28	8.185	8.035	8.01	7.61	8.095	8.485	9	8.9	8.6	8.4
CG1506:1	2L	7.005	8.535	7.07	6.93	6.23	7.37	7.285	7.575	7.245	7.135	6.715	7.085	7.17	7.27	6.8	7.1	5.89	7.25	6.4	6.82	8.565	8.335	7.555	7.965	6.3	7.02	5.295	5.425	5.445	6.155	6.81	6.97	5.97	6.29	7.62	6.88	7.29	7.25	7.41	7.31	7.77	8.09	5.74	6.04	7.155	7.405	7.585	7.295
CG14888:1	3R	7.58	7.46	6.825	7.515	7.16	6.36	8.29	7.33	7.295	9.825	7.37	7.07	7.01	11.37	7.53	7.83	6.355	6.325	7.045	6.535	8.085	7.935	7.46	8.56	7.265	7.935	6.36	6.8	7.52	7.98	6.71	6.67	6.815	7.005	6.465	6.395	6.45	7.21	7.625	7.715	7.19	7.97	7.56	7.98	7.115	7.445	7.305	7.595
CG4629:1	2L	7.7	7.38	7.785	7.395	8.78	9.1	7.805	8.215	7.555	7.965	7.695	7.105	8.925	9.015	7.94	7.44	7.15	6.57	8.35	7.79	8.95	8.37	9.44	9.06	8.86	8.52	8.07	8.09	8.395	7.945	8.655	8.665	9.21	9.11	9.315	8.025	8.785	7.455	8.27	8.09	9.03	8.79	8.22	8.06	8.5	8.34	8.33	8.49
CG3303:1	3R	8.17	7.79	7.815	8.885	8.66	8.88	7.51	8.03	8.485	8.455	7.42	7.3	8.59	7.79	7.06	7.84	7.215	7.465	7.515	8.125	7.43	8.15	9.08	9.72	7.905	8.015	6.5958	6.6042	7.885	7.515	7.12	7.26	6.86	7.12	7.78	6.6	7.87	8.67	NA	NA	9.46	10.66	8.175	8.165	8.9	8.62	8.385	8.375
CG4463:1	3L	10.06	9.58	9.96	9.38	8.6	9.54	9.655	9.345	10.895	10.385	11.1	10.02	11.12	10.66	10.785	10.955	11.455	10.725	9.175	8.245	9.405	9.675	9.075	8.925	9.615	8.225	8.58	8.76	8.645	7.215	9.305	9.315	10.605	10.315	11.68	11.48	10.305	10.615	10.875	10.605	12.845	12.955	10.135	9.385	9.59	9.09	9.21	8.89
CG30490:1	2R	7.825	7.935	7.66	8.66	7.845	7.835	8.02	7.88	7.325	8.055	7.575	7.065	8.38	8.02	7.47	7.43	7.58	7.8	7.345	7.375	8.21	8.69	9.01	8.59	8.39	8.41	8.265	8.075	7.985	8.555	8.49	9.01	6.915	7.125	7.925	8.415	7.975	8.025	7.46	7.4	8.315	8.085	8.075	7.685	8.215	7.525	8.735	8.765
CG30007:1	2R	7.735	8.185	7.705	7.915	7.79	7.95	7.75	7.49	9.1	9.12	9.005	11.475	7.515	7.285	7.34	7.5	5.95	8.23	8.04	7.56	8.135	8.245	7.93	8.05	7.44	7.72	6.855	6.885	6.62	6.54	6.695	7.165	8.225	8.195	8.71	8.09	7.94	8.74	7.38	7.42	9.175	9.705	7.905	7.475	7.575	6.945	7.68	8.16
CG32536:1	X	8.96	8.72	9.485	9.335	9.02	9.08	8.99	9.23	8.915	8.945	9.73	9.63	8.645	8.555	9.275	9.625	9.175	9.825	9.375	9.125	8.71	8.67	8.78	8.98	8.825	9.275	10.44	10.46	9.53	9.49	9.49	9.97	9.465	9.095	11.005	11.075	10.01	9.95	9.25	9.51	8.6	9.04	9.015	8.965	8.465	8.955	9.415	9.265
CG5688:1	3L	9.13	9.39	9.205	9.715	8.47	8.45	8.185	8.495	8.385	8.375	8.3	7.74	8.47	8.91	8.72	7.94	8.825	8.475	8.67	9.31	8.335	8.565	8.29	8.49	8.93	9.03	8.395	8.565	9.555	9.405	8.35	8.83	9.32	9.16	7.43	7.41	8.845	8.995	8.4	8.6	9.345	9.255	10.325	10.695	8.845	9.435	9.44	8.94
CG12976:1	3L	7.58	8.24	6.99	8.41	7.405	7.635	6.68	6.92	NA	NA	7.2	7.06	7.28	7.14	6.67	7.21	6.615	6.785	8.025	7.135	6.96	9.24	8.715	8.185	7.415	7.805	6.095	6.425	6.865	7.555	7.635	7.765	7.355	7.465	6.955	7.105	7.315	8.045	5.61	6.95	4.555	4.905	7.2	8.24	7.845	8.135	8.31	8.17
CG6044:1	2R	8.7	8.24	7.695	7.685	7.615	8.205	7.965	8.055	7.475	7.725	7.255	7.085	7.34	7.5	7.565	7.415	7.41	7.35	7.52	7.68	8.3	8.46	8.605	8.715	7.445	7.515	6.265	6.515	7.69	7.41	8.27	9.11	7.14	7.4	6.645	6.555	8.17	8.09	7.675	7.665	7.25	6.87	8.24	8.14	8.07	8.31	8.315	8.125
CG7728:1	3L	7.565	7.635	8.575	8.145	8.1	8.38	7.695	7.125	8.62	8.3	6.745	7.095	9.995	10.325	7.3	7.14	7.49	7.43	7.855	7.245	8.705	8.375	7.775	7.925	7.65	8.01	6.765	6.735	7.955	7.405	9.575	9.145	8.135	7.665	8.115	8.285	7.6	7.34	NA	NA	7.325	7.635	8.085	8.675	8.495	8.265	8.235	8.105
CG16772:1	2L	7.595	7.945	7.02	7.16	7.95	7.81	7.295	7.605	7.335	7.285	7	7.52	7.675	7.625	6.515	6.845	6.045	6.335	6.88	6.54	8.22	7.94	9.335	8.805	7.365	7.575	7.08	5.8	9.955	9.405	7.72	7.84	8.37	8.19	7.585	6.975	8.505	8.615	7.145	7.635	5.575	7.365	6.755	7.245	7.725	8.175	7.865	7.995
CG3740:1	X	9.005	9.815	8.82	9.14	7.83	7.33	9.11255	9.10745	8.545	8.555	8.575	7.985	8.465	8.195	9.45	9.93	9.325	9.615	8.17	7.81	8.615	8.545	7.78	8.18	9.035	9.585	8.155	7.565	7.26	7.4	7.62	6.86	8.225	7.115	7.085	6.655	7.53	7.19	8.365	8.895	8.89	8.33	7.605	7.935	8.11	8.89	8.805	8.775
CG10357:1	3L	6.865	7.555	7.97	7.99	7.49	6.89	7.685	7.315	7.34	7.12	7.15	7.33	7.885	7.755	7.52	7.28	7.43	6.13	8.115	7.325	8.49	8.33	7.825	7.975	8.06	8.02	6.785	6.755	8	7.42	8.86	8.58	8.585	8.715	8.85	8.63	7.865	7.715	8.33	8.29	7.9	8.04	7.485	7.415	7.795	7.885	8.86	9.98
CG9000:1	2R	9.575	9.845	10.235	10.625	9.655	9.425	9.945	9.215	10.115	9.805	10.44	10.62	10.545	10.175	10.31	10.19	10.87	10.83	9.875	9.685	8.905	9.375	8.995	9.125	9.925	9.555	10.305	10.355	9.89	10.07	9.99	9.19	9.615	9.465	11.605	11.475	9.825	10.115	8.865	8.915	10.795	10.565	13.25	13.19	9.86	9.7	9.51	9.25
CG6702:1	2R	6.975	6.625	7.59	7.51	8.35	7.93	9	7.64	7.935	8.005	14.725	14.975	7.99	8.07	7.625	7.095	7.065	6.315	7.47073	7.46927	8.135	8.145	7.74523	7.75477	10.36	9.56	6.585	6.455	6.895	7.265	6.62	6.66	7.955	8.125	6.855	7.065	8.395	7.685	9.645	9.255	8.13	8.75	7.87	7.55	8.06	8.2	8.135	7.405
CG4703:1	3R	7.535	7.105	7.07	7.37	6.85	6.91	8.14	7.66	7.76	7.66	7.165	7.275	8.35	8.39	6.91	6.63	5.745	5.675	7.33	7.67	8.265	8.315	7.93	7.83	7.88	7.26	6.975	7.365	6.62	6.6	6.855	7.005	7.805	7.055	6.225	6.075	7.405	7.595	8.2	8.54	8.035	8.045	6.665	6.575	7.51	7.67	7.545	7.715
CG9469:1	3R	8.285	7.895	8.285	8.115	7.48	6.84	7.295	6.105	7.945	8.235	7.63	7.53	7.585	7.535	7.86	7.24	6.5	6.2	7.35	7.01	8.205	8.315	7.565	8.195	7.605	7.295	6.22	6.66	7.215	7.205	8.115	8.665	7.09	7.87	6.66	6.62	7.955	8.165	8.275	7.305	7.95	7.99	8.665	8.355	7.875	7.565	8.075	8.645
CG4221:1	3R	8.91	8.69	8.74	8.92	9.455	9.785	8.84	8.92	8.63	9.13	9.53	9.69	8.635	9.265	8.41	8.91	9.99	9.87	9.32	9.06	9.4	10	10.47	10.65	9.29	9.69	9.905	10.335	9.46	9.52	9.475	9.065	10.075	10.225	11.545	11.495	8.725	9.155	9.365	9.975	9.295	9.125	12.605	12.595	9.18	9.26	8.66	8.78
CG17082:1	2R	8.145	8.395	8.125	8.135	7.595	7.465	8.4	7.88	8.005	7.655	7.32	6.96	8.155	8.005	7.95	7.93	7.47	7.77	7.69	7.97	8.74	8.42	8.395	8.305	8.36	8.32	7.62	7.16	7.43	7.75	6.615	6.825	7.835	7.485	6.97	6.47	7.895	8.105	8.47	7.99	8.26	8.46	9.055	9.225	8.79	8.43	8.51	8.53
CG9799:1	3R	8.98	8.86	9.905	9.535	9.745	10.215	9.92	9.94	10.13	9.85	10.555	10.005	9.78	9	9.45	9.27	8.825	9.075	9.49	9.73	8.65	8.77	9.12	9.36	8.81	8.47	9.675	9.445	9.21	9.01	8.805	7.995	8.82	8.94	10.91	11.11	8.58	8.2	9.19	8.35	8.195	8.165	8.41	9.69	9.145	9.355	9.915	9.085
CG14444:1	X	7.95	7.59	7.16	7.24	5.94	6.86	6.86	6.78	7.695	7.825	6.255	7.805	7.46	7.6	6.845	5.735	6.47	6.53	5.885	6.515	7.835	8.185	8.345	7.435	7.01	6.47	6.88	6.58	5.325	6.315	6.785	6.755	7.085	7.375	6.325	5.935	8.05	8.19	8.02	8.48	6.8	7.78	6.855	6.765	7.785	7.635	7.445	6.995
CG15459:1	X	10.85	11.03	11.405	11.195	10.545	10.115	10.2	10.1	10.245	11.255	12.845	12.775	11.29	11.85	12.74	12.9	13.03	13.25	11.61	11.55	11.17	10.69	11.11	10.07	11.13	10.87	12.62	12.8	11.345	11.655	12.915	12.845	13.56	13.48	16.91	16.83	13.195	13.345	12.26	11.98	15.525	15.615	12.16	10.12	9.98	8.18	8.97	9.65
CG12351:1	2R	8.17739	8.18261	7.66	6.96	8.195	7.945	8.2	7.08	8.01	7.77	8.94	8.5	8.64	8.54	7.44	7.5	8.61	7.61	7.37	7.51	8.11	7.99	7.98	8.24	7.915	7.405	7.925	7.095	7.24	6.98	6.425	6.975	7.64	7.56	7.835	7.645	8.485	8.635	7.97	7.89	NA	NA	7.34	6.7	7.765	7.275	8.005	7.855
[truncated: 13,118 more rows]
[truncated: 24 more columns]
