# Supplementary material for: Re-analysis of the larval testis data on meiotic sex chromosome inactivation revealed evidence for tissue-specific gene expression related to the drosophila X chromosome
Source: BMC Biol. 2012 Jun 12;10:49. doi: 10.1186/1741-7007-10-49 (PMC3391172; doi:10.1186/1741-7007-10-49)
Supplement: Additional file 3 — Input for re-plot of Figure 4 in[32]. Re-plots are shown in Figure 3A and 3B. [file 1741-7007-10-49-S3.XLSX]

## Sheet: Reproduce fig4 stats
		X				A			Genome
		Biased	Total	freq	SE (freq)	Biased	Total	freq	Biased	Total	freq	normal X freq	normal X SE (freq)	2X normal X SE (freq)	Fisher X vs. A	Chi-square with Yates correction
MidGut	2	18	2982	0.00603622	0.00141845	142	14996	0.00946919	160	17978	0.00889977	0.678244	0.159381	0.318761	0.0697
	5	3	2982	0.00100604	0.000580543	42	14996	0.00280075	45	17978	0.00250306	0.401923	0.231933	0.463867	0.1045
	10	2	2982	0.000670691	0.000474091	26	14996	0.0017338	28	17978	0.00155746	0.430631	0.3044	0.608801	0.3041
		X				A			Genome
		Biased	Total	freq		Biased	Total	freq	Biased	Total	freq	normal freq
Malp tub	2	22	2982	0.0073776	0.0015671	124	14996	0.00826887	146	17978	0.00812104	0.908455	0.192968	0.385935	0.7373
	5	4	2982	0.00134138	0.000670241	33	14996	0.00220059	37	17978	0.00205807	0.651766	0.325665	0.651329	0.5052
	10	1	2982	0.000335345	0.000335289	14	14996	0.000933582	15	17978	0.000834353	0.401923	0.401855	0.80371	0.4909
		X				A			Genome
		Biased	Total	freq		Biased	Total	freq	Biased	Total	freq	normal freq
Acc. Gland	2	43	2982	0.0144199	0.00218309	364	14996	0.0242731	407	17978	0.0226388	0.636954	0.0964316	0.192863	0.0007161
	5	13	2982	0.00435949	0.00120647	221	14996	0.0147373	234	17978	0.0130159	0.334936	0.0926917	0.185383	5e-07
	10	10	2982	0.00335345	0.00105868	188	14996	0.0125367	198	17978	0.0110135	0.304487	0.0961256	0.192251	1.082e-06
		X				A			Genome
		Biased	Total	freq		Biased	Total	freq	Biased	Total	freq	normal freq
Sal. Gland	2	100	2982	0.0335345	0.00329675	514	14996	0.0342758	614	17978	0.0341529	0.981896	0.0965292	0.193058	0.8686
	5	4	2982	0.00134138	0.000670241	47	14996	0.00313417	51	17978	0.0028368	0.47285	0.236266	0.472533	0.1283
	10	1	2982	0.000335345	0.000335289	21	14996	0.00140037	22	17978	0.00122372	0.274038	0.273992	0.547984	0.1584
		X				A			Genome
		Biased	Total	freq		Biased	Total	freq	Biased	Total	freq	normal freq
Head	2	26	2982	0.00871898	0.00170246	148	14996	0.0098693	174	17978	0.0096785	0.900861	0.175902	0.351803	0.6097
	5	15	2982	0.00503018	0.00129552	75	14996	0.00500133	90	17978	0.00500612	1.00481	0.258787	0.517573	1
	10	8	2982	0.00268276	0.000947227	51	14996	0.00340091	59	17978	0.00328179	0.81747	0.288631	0.577263	0.725
		X				A			Genome
		Biased	Total	freq		Biased	Total	freq	Biased	Total	freq	normal freq
Ovary	2	202	2982	0.0677398	0.00460189	761	14996	0.0507469	963	17978	0.0535655	1.26462	0.0859116	0.171823	0.0002551
	5	70	2982	0.0234742	0.00277257	210	14996	0.0140037	280	17978	0.0155746	1.50721	0.178019	0.356038	0.0003355
	10	45	2982	0.0150905	0.00223253	90	14996	0.0060016	135	17978	0.00750918	2.00961	0.297306	0.594613	1.922e-06
		X				A			Genome
		Biased	Total	freq		Biased	Total	freq	Biased	Total	freq	normal freq
testis	2	272	2982	0.091214	0.00527239	1664	14996	0.110963	1936	17978	0.107687	0.847027	0.0489603	0.0979205	0.001357
	5	238	2982	0.0798122	0.00496271	1373	14996	0.0915577	1611	17978	0.0896095	0.890667	0.0553815	0.110763	0.04171
	10	205	2982	0.0687458	0.00463344	1214	14996	0.0809549	1419	17978	0.0789298	0.870974	0.0587033	0.117407	0.02332
					1 SE					2SE
	2	5	10			2	5	10			2	5	10
Midgut	0.678244	0.401923	0.430631		Midgut	0.159381	0.231933	0.3044		Midgut	0.318761	0.463867	0.608801
Malptup	0.908455	0.651766	0.401923		Malptup	0.192968	0.325665	0.401855		Malptup	0.385935	0.651329	0.80371
Acc. Gland	0.636954	0.334936	0.304487		Acc. Gland	0.0964316	0.0926917	0.0961256		Acc. Gland	0.192863	0.185383	0.192251
Sal. Gland	0.900861	0.47285	0.274038		Sal. Gland	0.0965292	0.236266	0.273992		Sal. Gland	0.193058	0.472533	0.547984
Head	0.900861	1.00481	0.81747		Head	0.175902	0.258787	0.288631		Head	0.351803	0.517573	0.577263
Ovary	1.26462	1.50721	2.00961		Ovary	0.0859116	0.178019	0.297306		Ovary	0.171823	0.356038	0.594613
