# Supplementary material for: Re-analysis of the larval testis data on meiotic sex chromosome inactivation revealed evidence for tissue-specific gene expression related to the drosophila X chromosome
Source: BMC Biol. 2012 Jun 12;10:49. doi: 10.1186/1741-7007-10-49 (PMC3391172; doi:10.1186/1741-7007-10-49)
Supplement: Additional file 4 — Tissue specific gene dataset. List of tissue-specific genes obtained through Flyatlas [33] expression (Methods and [32]). Each excel sheet corresponds to one analyzed adult tissue: midgut, malpigian tubules, accessory glands, salivary gland, head, ovary, and testis. Minimal fold between one tissue against all other tissues analyzed is shown for < 2, < 5, and < 10. Sex-bias is shown for all genes as: M, male-biased; F, female-biased; and U, unbiased. [file 1741-7007-10-49-S4.XLS]

## Sheet: Midgut
Chr	Oligo	BrainMean	HeadMean	cropMean	MidgutMean	HindgutMean	tubuleMean	OvaryMean	TestisMean	AccMean	l_tubMean	tagMean	carMean	Sgmean	l_mid mean	l_hind mean	Fold	Sex-bias
arm_3R	1623497_at	20.7	26.2	6.4	163.6	19.7	6.2	39.6	5.8	5.8	1.9	22.2	14.1	7.7	60.7	21	2	F
arm_X	1625120_at	40.3	111.3	20.8	903.5	101.7	33.2	21.1	6.8	27.4	16.4	40.7	119.1	28.8	390.9	90.4	2	F
arm_2L	1627741_at	4.7	226.9	3.6	559.6	226.1	137.5	2.5	0.8	1.3	251.7	1.2	185.8	2.5	191.5	108.7	2	F
arm_3R	1628234_at	3.8	1.8	2.9	113.5	18.2	28.1	3.8	1.4	8.7	32.1	11.2	8.7	18.1	40.9	19.2	2	F
arm_2L	1632145_a_at	7.3	6.8	19.2	175.9	63.8	7.1	2.9	1.2	7.3	7.6	12.3	4.6	11.6	41.7	16.1	2	F
arm_2L	1633333_a_at	171.6	94.8	25.9	1023.7	41.7	82.1	68.5	27.4	81.7	16.1	154.7	81.9	217.6	246.2	15.2	2	F
arm_2L	1638330_at	6.7	55.4	48.7	278.2	43.8	78.8	28.6	6.8	28.6	43.2	11.5	51	59	74.2	45.7	2	F
arm_X	1623298_at	13.7	443.1	12.8	1179.8	52.5	8.5	0.3	3.3	1.5	2.4	10.2	532.9	8.4	169.4	10.9	2	M
arm_3L	1623884_at	1.6	3.4	3.3	4172.6	43	6.3	0.8	18.4	1.8	2.3	2.5	9.5	11.7	1571.1	15.3	2	M
arm_2L	1624402_at	2.5	4.9	1.3	70.2	9.3	4.5	1.1	6.8	4.8	6.6	4.5	8.2	6.4	30.8	14.1	2	M
arm_3L	1624558_at	1.7	3.8	4.8	147.1	2.9	6.7	3.8	14.6	10.6	6.9	3.9	6.2	10.4	51.2	2.7	2	M
arm_2R	1624993_at	2.2	32.8	6.4	4065.9	20.2	2.8	2.2	9.6	4.4	2.5	4.6	15.8	10.6	884.3	6.1	2	M
arm_2L	1626324_at	13.7	153.1	5.7	522.4	6.9	7.6	1.8	4.4	4.2	63.9	9.4	81.9	5	81.1	8.2	2	M
arm_2R	1626455_s_at	1.1	0.9	0.6	303.5	88.1	5.4	2.3	6.1	3.4	7.5	2	4.8	1.2	114.6	34.2	2	M
arm_2R	1627464_at	0.4	5.1	6.4	2611.6	624.3	26.7	0.6	3.6	3.3	6.3	1.2	7.6	55.5	595.1	118.3	2	M
arm_2L	1627635_at	1.2	1.2	1.9	11	1.7	3.1	0.8	3.5	1.8	3.9	2	2.7	2.9	4.5	3.7	2	M
arm_3R	1628076_at	1.8	4.8	5.6	48.8	4.5	4.1	1.4	4.4	5.4	3.3	4.8	7.3	4.5	22	4.3	2	M
arm_3R	1628446_at	2.1	4.3	4.8	5135.9	2170.4	1776.8	1.9	60.4	1.9	320.4	4.5	4.7	8.8	487.5	23.6	2	M
arm_2R	1629042_at	1.6	1.5	4	246.5	10.6	18.7	0.6	14.9	1.9	14.4	0.9	1.7	4.2	62.2	4.6	2	M
arm_3R	1629070_at	17	77.3	397.4	879.9	29.1	2.9	2.7	10.3	5.5	8.1	15.4	142	35.3	147.7	6	2	M
arm_2R	1630241_at	3.5	6.3	5.6	4400.2	26.7	5.6	1.8	6.6	4.8	2.1	4.6	13.3	2.9	1641	4.2	2	M
arm_2R	1630740_at	0.7	2.1	1.5	5891.4	3.4	1.3	1.1	3.5	1	1.2	1.5	4.8	3	1479.6	4.4	2	M
arm_3L	1631098_at	11.9	26.9	9	629.4	51.8	35.9	34.6	196.3	125.5	30.6	10.9	32.8	13.4	52.4	20.7	2	M
arm_3L	1631234_at	2.8	4.2	4.3	1025.1	32.4	3.6	1.1	142.3	2.1	1.9	2.3	3.5	2.3	362.7	5.3	2	M
arm_X	1631561_s_at	25.8	155.5	72.5	822.7	36.4	63.8	5.7	30.9	66	316.5	30.9	191.2	220.3	216.4	88.8	2	M
arm_3L	1632232_at	3.4	3.6	5.3	41.2	8.6	5.6	1.5	6.9	6	3.1	4.1	4.1	6.1	4.6	1.7	2	M
arm_2L	1632400_at	0.8	5	3.1	1030.5	5	5.1	1.5	102	6.8	2.5	1.4	6.2	4.3	280.6	2.9	2	M
arm_2R	1632735_at	1.9	2	3	37.4	13.8	6.2	1	3	6.1	4.5	1.6	5.5	10.3	15.7	3.7	2	M
arm_2R	1633267_a_at	1	0.8	1.7	29.4	7.9	1.5	0.6	1.4	5	1.7	1	1.7	4.2	2	1.5	2	M
arm_2L	1633485_at	0.8	1.1	2.2	9.1	0.9	3.6	0.4	1.1	1.7	0.6	2	2.4	3.7	2.1	0.5	2	M
arm_2R	1634991_at	1.6	7.7	80.3	1111.8	60.7	144.5	1	4.4	8.9	465.8	3.8	8.9	121.4	324.6	65.2	2	M
arm_3L	1635229_at	2.9	8.4	5.7	36.1	1.9	2.9	0.6	3.2	3.1	1.5	2.1	16.7	4	1.2	1.5	2	M
arm_3R	1635379_at	36	156.1	141.3	1203.3	330.3	93.3	2.4	49.8	9.3	50.6	44.7	79.1	24.4	4.6	5.8	2	M
arm_2R	1635384_at	1.3	1.5	3.6	20.7	3.1	1.7	2.5	5.8	3.1	2.7	2	4.5	5.8	6.9	2	2	M
arm_2R	1635486_at	6.6	12.2	7	56.4	14.5	5.8	4	10.2	13.6	5.2	5.9	3.3	6	11.5	5.2	2	M
arm_3R	1635813_at	16.3	20.2	20	161.6	18.1	16.8	19.3	73.8	29.5	22.3	29.5	17.8	39	78.3	38.1	2	M
arm_2R	1636154_at	0.8	30.5	4	117.7	16.6	4.7	0.7	45.5	6.3	12.1	1.4	27.1	4.2	7.9	15.7	2	M
arm_3L	1636566_at	42.9	39.3	6.5	1050.5	290.6	372.3	1.1	11.9	28.1	95.7	24.9	12.9	8.5	186	284.2	2	M
arm_2L	1636976_at	32.5	96.3	1.9	942.8	4.2	3.5	4	8.1	3.4	20	14.6	62.9	2.1	316.2	11.7	2	M
arm_2L	1637306_at	9.4	7.2	26.1	222.8	98.5	10	1.8	4.1	4.3	6.6	16.3	4.2	8	87.8	30.5	2	M
arm_2R	1637353_at	765.5	707	137.5	2346	200.4	220.5	22.7	76	246	129.8	767.1	625.8	369.5	695.4	99.8	2	M
arm_2L	1637357_at	3.6	2.4	4	2619.6	2.7	4.7	1	27.9	3.3	4.9	2.3	6.2	6.9	1183.7	2.6	2	M
arm_3R	1637647_at	6.6	4.8	3.9	1011.8	7.4	5.7	3.5	9.5	41.4	7.4	3.6	8.5	14.9	404.7	7.4	2	M
arm_3R	1638903_at	1.2	2.3	2.7	1039.6	139.5	9.2	1	2.1	2.8	4.8	2.7	6.1	7.7	432.4	17.2	2	M
arm_2L	1638973_s_at	1.5	2.8	4.1	939.4	86.4	197.5	1.8	8.6	3.4	28.3	2	1.3	6.4	359.7	36	2	M
arm_2R	1639401_at	1.7	35	6.4	6005.6	12.2	5.1	2	12.2	2.8	4	1.7	22.4	2.5	1611.9	5.9	2	M
arm_2L	1639500_at	18.6	13.4	4.3	647.8	102.5	7	0.2	8.3	8.5	6.1	33.6	11.5	5.7	288.2	53.1	2	M
arm_2R	1639824_at	0.6	2.1	2.1	152.7	29.8	1.5	0.1	1.1	2.9	2.5	2.3	6.5	6.1	62	14.9	2	M
arm_X	1639897_at	173.6	529.4	302.7	1472.7	331.6	164.9	5.3	40.1	48.6	23.1	227.9	408.6	124.7	399.2	47.2	2	M
arm_2L	1640109_at	1.5	13.9	2.1	220.5	11.9	65.9	0.8	2.3	4	41	1.2	13	16.3	34.9	11.1	2	M
arm_3R	1640720_a_at	19	671.4	19.7	4027.6	1074.9	63.7	1.9	32.8	6	12	20	719.7	8.3	1885.1	353.3	2	M
arm_2L	1641234_at	1.6	9.1	3.9	2620	3.3	51.4	0.9	2.6	2.4	63	1.2	4.8	5.9	1025.3	5.3	2	M
arm_3R	1623027_s_at	0.5	2.7	0.7	2923.8	4.2	1.9	0.6	0.9	1.3	0.5	0.4	2.1	1.7	601.6	1.2	2	U
arm_3R	1623028_at	8.7	254.5	7.7	1505.5	415.4	16.6	2.1	1.7	5.9	5.2	6.6	272.4	6.4	393.2	121.4	2	U
arm_2L	1623069_s_at	234.3	140	37.5	1104.6	473.8	322.5	97.6	63.2	64	55.8	224.5	47.8	62.6	99.3	158.7	2	U
arm_2R	1623532_at	3.2	7.6	9	739.7	168.9	15.7	5.6	5.3	11	36.8	6.6	13.9	14.5	234.6	154.4	2	U
arm_X	1623661_at	0.8	2.1	3.8	11.6	1.2	4.3	1.4	2.3	4.4	5.2	1.8	1.1	3.9	3.1	1.9	2	U
arm_3R	1623677_at	1.3	1.7	2.5	8.2	2.4	2.2	0.5	0.9	3.2	1.5	1.8	1.9	2	1	1.9	2	U
arm_3R	1623732_at	8.3	4.1	5.4	2477.3	229.6	7.8	4.1	3.2	2.6	4.8	8.1	10.3	5.5	852.2	5.4	2	U
arm_2L	1624038_at	0.3	1.1	0.8	15.8	1.3	1.4	0.4	0.4	0.9	0.8	0.5	0.7	2.4	4.9	0.3	2	U
arm_2R	1624509_at	0.9	2.1	2	1947.2	36.6	6.7	0.6	0.5	0.9	0.9	2.4	4.4	4.5	582.6	7	2	U
arm_2L	1625255_at	7.2	10.5	7.6	41.9	8.4	4	6.9	5.9	3.1	2.4	6.4	18.6	5	17.8	5.7	2	U
arm_2R	1625307_at	8.7	11.9	10.6	215.1	50.1	13.6	5.9	3.9	14.3	7	9.5	10.2	100.1	71.4	10.4	2	U
arm_X	1625341_at	11.8	10.2	12.7	263.5	77.3	12.9	5.8	5.8	15.2	10.9	13.5	14	18.6	95.1	46.7	2	U
arm_2L	1625671_at	1.5	6.3	2.6	3827.2	834.4	68.9	1.6	1.7	3.8	1.5	1.9	9.3	7.8	42.4	12.1	2	U
arm_3R	1625778_at	70.3	12.7	9.9	844.1	45	136.9	43.8	78.2	15.6	28.1	45.5	13.7	11.7	277.7	2.2	2	U
arm_3R	1626066_at	1.7	2.8	3	723.4	87.3	18.7	2.2	1.4	7.4	14.9	5.9	5	3.5	250	62.3	2	U
arm_3R	1626201_at	3.9	5.5	4.3	717.1	5.1	4.9	2.4	2.3	11.9	4.7	5.7	6	13	201	3	2	U
arm_3R	1626248_at	36.2	222.1	29.5	1627.7	173.8	172.7	35.9	18.8	41.6	39.1	39.5	276.6	40.1	532.4	121.9	2	U
arm_2L	1626718_at	6.3	4.3	5.4	3915.8	470	13.6	3.1	5.4	1.8	6.2	3.3	10.3	6.8	1596	168	2	U
arm_X	1627180_at	6.3	3.3	8	623.3	99.5	74.1	3.5	4	9.9	19.7	6.1	13	14.6	210.4	56.3	2	U
arm_2L	1628271_at	112.6	467.5	478	2862	443.7	1195.5	188.5	138.6	282.4	331.1	148.3	1299.5	933.2	359	197.3	2	U
arm_3R	1628449_at	2.6	8.8	4.1	291.6	7.5	139.3	1.7	2.1	81.8	4.3	2.2	6.3	11.3	5.9	4	2	U
arm_3R	1628670_at	1.4	2.1	3.3	266.2	4.2	4.3	1	0.7	2.4	2.5	5.1	2.1	9.7	85.4	3.6	2	U
arm_2L	1629633_at	3.7	3.8	7.2	5115.3	728.7	19.8	3.6	3.6	15.1	12.7	3.1	11.1	10	1664.1	633.5	2	U
arm_3L	1629685_at	253.9	269.4	212.9	4076.5	300.3	1002.7	87	130.6	102.6	154.1	237.5	305.1	392.5	111.1	131	2	U
arm_3L	1629688_at	6.9	15.4	3.1	128.8	9.1	6.6	7.4	12.3	6.2	6.3	2.7	5.2	2.8	45.2	7.5	2	U
arm_3L	1630056_at	1.1	1.1	5.2	805.4	102.7	10.1	2.5	2.8	3.8	10.9	2.5	8.6	6.6	186.9	34.3	2	U
arm_3R	1630555_at	3.2	11	10.4	1926	64.3	144.7	2.6	4.7	6	466.6	9.6	12.7	17.1	176.9	125.4	2	U
arm_3L	1630598_at	0.9	3.8	2.2	3918.7	1.3	0.9	0.8	0.8	1.5	1.5	1.3	7.1	4.5	1621.9	1.2	2	U
arm_2L	1630616_at	0.6	2.8	4.5	48.4	9.8	7.3	3.3	4.3	11.8	8.1	3.6	8	8.6	6.3	0.7	2	U
arm_3L	1630778_at	10.4	13.8	11.5	1688	431.2	17.8	6	7	10.6	13.3	13.5	20	20.3	730.7	130.5	2	U
arm_2R	1631806_at	6.2	4.8	9.1	2156.8	13.8	6.9	4.5	5.3	4.2	11.9	8.2	8.7	15.3	543.2	9.5	2	U
arm_X	1631873_at	9.4	1.4	2.2	400.4	3.5	1.4	1.2	1.5	6.4	4.4	6.9	2.9	7.9	179.2	2.6	2	U
arm_2R	1632055_at	1.3	1.5	3.4	2089.9	31	3.5	4	2.6	3.1	3.6	3	1	5.6	687.8	2.9	2	U
arm_2L	1632227_at	12.6	9.6	5.5	26	9.4	11.3	5.1	3.4	6.1	12.1	12.8	5.5	3.2	9.4	8.8	2	U
arm_X	1632718_at	1.6	1	3.6	7.6	0.9	2.8	1.5	2.9	3.2	1.7	2.1	1.6	3.8	3.8	1.9	2	U
arm_3L	1633009_a_at	3.6	5.8	4.8	3527.1	747.7	180.6	3.3	5	5.1	108.8	2.5	5.5	13.9	926	1151.5	2	U
arm_X	1633642_at	11.7	24.9	17.9	187.1	10.1	12.6	6.3	10.7	21.7	11.9	9.7	19.7	46.5	17.6	12.6	2	U
arm_2L	1634205_at	1.7	2.5	3.2	598.1	112	8.4	2.4	1.5	1.7	0.8	2.1	5.1	8.5	141.3	4.7	2	U
arm_3R	1634554_at	4.3	33.4	2.6	104.1	9.9	6.5	4.9	4.5	13.1	7.6	4.5	20.4	14.5	36.9	10.4	2	U
arm_3L	1634607_at	3.9	8.1	7.9	160.5	16.7	54	6.6	11.5	7.5	19.3	9.5	9.8	17.4	66.3	20.9	2	U
arm_3L	1635026_at	2.2	1.7	4	13.7	2.1	2.1	0.9	0.7	3.8	3.7	2.9	3.2	5.3	3.7	2.8	2	U
arm_3R	1635045_at	3.8	4.1	5.1	152.1	8.3	5.6	3.4	4.3	5.7	4.1	3.6	5.9	10.2	61.4	6	2	U
arm_2R	1635326_at	2.7	6	8.6	45.2	7.2	3.7	4	4.2	10.7	8.6	10.9	10.2	16.4	20.6	7.7	2	U
arm_X	1635383_at	6.2	4.9	2.6	289.7	6.9	5.1	3.4	2.5	8.2	3.3	10.5	8.1	18.1	104.5	5.4	2	U
arm_2R	1636005_at	1.6	75.9	4	752.8	256.9	16.8	0.8	1	9.9	6.6	2.9	6.8	13.7	247.6	7.8	2	U
arm_3L	1636287_at	5.2	7.6	5.6	3464.3	6.2	6	5.2	6.9	8.3	15.5	3.1	10.7	12.3	1104	73.2	2	U
arm_2R	1637093_at	5.1	3.3	4.1	29.4	7.3	2.6	2.1	2.6	4.4	4.4	4.6	6.6	7.5	13.1	3.4	2	U
arm_3R	1637331_at	1.6	4.1	8.4	39.8	10.2	5.1	2.3	2.6	7.2	6	3.9	6.4	9.7	18	4.2	2	U
arm_3L	1637644_at	1.6	1.6	6.5	37.6	2.9	3.1	2.6	2.1	7.1	17.3	2.7	4.9	4.6	12.2	13.5	2	U
arm_3L	1637645_at	53.6	24.4	6	312.8	52	60.4	73.1	68.1	7.5	154.6	36.9	20.9	12.7	134.9	65.3	2	U
arm_3L	1637660_at	2.5	5	4.8	2268.1	5.9	3.2	3	3.8	4.9	5.1	4.4	8	15.7	498	36.8	2	U
arm_2L	1637857_at	3.9	35.2	5.7	217.1	2.5	4.5	1.5	1.4	3.5	7	4	8	9.4	3.6	44.8	2	U
arm_X	1638039_at	2.3	8.9	2.8	1218.3	65.5	11.7	2.7	2.7	4.2	17.3	3.2	5.1	4.5	367.3	136.6	2	U
arm_2R	1638506_at	8.1	8.2	9.4	65.3	10.5	10.3	4.5	5.7	17.5	12	6.6	10.2	11.5	12.5	8	2	U
arm_X	1638530_at	5.3	5.9	5.8	28.7	3.2	3.9	4.2	2.5	8.9	9.6	3.7	6.2	13.1	7.8	5.6	2	U
arm_3L	1638532_at	1.4	2.1	1.4	9.4	1.6	3.3	1.8	1.4	4.5	2.5	0.8	3.7	3.3	3.3	2.9	2	U
arm_3R	1638654_at	6.1	2028.3	880.2	6565.3	25.3	6.3	6.6	3.6	3.6	3.9	27.1	287.9	20.1	29.4	9.4	2	U
arm_X	1638759_at	1.5	1.6	4.7	15.2	1.2	1.8	0.9	0.9	3.5	0.3	1.8	0.6	6	4.9	2.9	2	U
arm_3R	1639183_a_at	25.2	7.1	11.2	64.1	27.1	10.3	3.2	2.9	12.2	20.7	15.1	10	22.2	26	11.5	2	U
arm_3R	1639762_at	0.6	5.7	0.8	1918.6	344.6	22.7	1.2	0.8	222.3	4.1	1.4	4.2	3.1	836.2	209.3	2	U
arm_3R	1639971_at	2.9	11	5.3	68.5	7	17.7	1.1	1.7	6.8	6.9	6	22.9	6.8	21.9	5.1	2	U
arm_2R	1640566_at	2.5	10.8	4.3	63.7	26.3	13.3	1.9	1.5	17.5	10.9	2.2	4.2	8.3	2.1	4	2	U
arm_X	1640667_at	26.6	25.2	13.8	257.8	59.2	98.5	10.9	13.2	9.7	18.6	35.3	48	29.5	52.9	31	2	U
arm_3R	1623521_at	13	239.9	11.3	4097.9	63.5	15.4	0.6	10.2	11.4	7.8	10.8	599.9	13.1	105.4	6.4	5	M
arm_2R	1624914_at	2.8	2.1	0.9	2903.6	3.3	2.1	0.6	3.7	4.7	0.8	2.3	1.6	2.1	420.2	0.7	5	M
arm_2R	1626734_at	6.1	22.2	6.7	2738.3	31.8	11.8	3.6	8	522.6	7	4.3	160.8	4.8	149.3	4.1	5	M
arm_2L	1629179_at	1.8	2.4	4.9	308.3	3.4	3.6	1.2	2.8	6.2	5.3	4.2	9.9	6	54.1	3.9	5	M
arm_2L	1630168_at	2.4	18.9	0.9	158.6	2.2	1	0.8	7.3	1.2	2	0.6	1.6	1.3	15	1.2	5	M
arm_3R	1632882_at	1.5	5.2	1.8	2354.7	262.4	29.9	0.8	2.8	1.3	10.4	0.9	5.7	4	225.3	119.3	5	M
arm_3L	1635410_at	9.4	31.6	18.2	1230.1	41.5	90.9	6.5	13.4	31.7	5.3	12.4	49.5	178.8	84.4	8.6	5	M
arm_2L	1635453_at	3.2	9.1	13.2	5866.3	20.9	7	5.7	15.4	4.7	7	7.4	36.1	29.7	990	9.9	5	M
arm_2L	1635812_at	33.5	148.2	10.1	1491.8	12.6	8.1	4.7	15.5	19.7	6.2	10.5	95.4	11.7	165.2	3.9	5	M
arm_2R	1637567_at	2.9	15.9	2.9	5557.4	10.3	2.7	1.3	31.2	2.9	6.8	3.4	17	2.3	807.3	5.1	5	M
arm_2L	1640207_at	1.9	6	2.2	104.6	14.7	3.9	1.2	3.5	3.7	3.1	1.2	4.6	11.1	10.6	3.1	5	M
arm_3L	1623416_at	2.5	5.8	6.1	1668.2	4.9	1.9	0.9	1	4.5	1	1.6	9.5	5.7	173.7	3.6	5	U
arm_2L	1623757_at	6.2	50.9	5	463.1	11.1	7.2	2.7	2.3	6.1	5.6	5.1	7.4	21.3	8.2	6.7	5	U
arm_X	1624090_at	6.3	1025.5	749.7	6345.7	5.8	4	2.4	1.2	7.9	5.9	9.7	171	15.4	19.1	4.3	5	U
arm_2R	1626929_at	2.5	51.3	77.1	1322.5	5.7	6.1	4.2	3.4	14.8	5.5	7.6	20.5	158.1	12.7	5	5	U
arm_3L	1629860_at	0.8	0.9	2.1	90	0.9	1.1	1	0.8	1.2	1.7	1.3	2	3.5	17.9	0.9	5	U
arm_3R	1635601_at	4.8	4.6	8.2	792.2	103.6	51.6	2.7	2.8	10.1	72	5	5.8	17	72	27.4	5	U
arm_2R	1630800_s_at	1.1	0.8	5.3	1530	3.1	1.7	2.6	1.2	3.1	1.5	1.8	9	6.2	1.8	1.8	10	F
arm_X	1640249_at	4.4	112.1	68.1	2201	5.9	7.2	6	1.6	10.9	8.2	3.3	19.5	11.8	15.7	2.7	10	F
arm_X	1623687_at	8.9	63.9	17.8	2379.9	16.7	14.3	2.5	6.2	64.8	12.1	17.3	227.1	20.5	7.4	16.6	10	M
arm_2R	1625129_at	4.4	3.5	7.2	518	21.8	6.1	2.3	5.1	11.7	7.7	6	7.5	13.4	7.9	4.6	10	M
arm_2R	1626222_at	5.4	4	6.4	2498.2	7.2	5.2	1.2	9.1	7.3	2	4.9	5.4	21.4	29.9	6.8	10	M
arm_3L	1626309_at	1.3	181.7	188.2	4447.2	3	2.8	0.5	3.6	1.7	1.3	6.5	48.1	5.9	12.6	2.5	10	M
arm_2L	1626435_at	1.9	1.4	4.1	1104.7	5.1	3.6	0.8	3.3	2.5	1.8	2.5	5.5	2.7	4	3.1	10	M
arm_3L	1627552_at	5.3	12.8	19	6447.5	13.7	8.9	2.4	5.6	10.6	9.2	5.6	27.3	15	168	8.8	10	M
arm_3L	1629476_at	1.2	1.5	1.1	4779.3	2.2	2.2	4.2	19.3	1.9	3.6	1	2.1	6.1	41.9	2.9	10	M
arm_2L	1633914_at	126.7	92.8	21.4	1594.5	35.5	9.9	2.3	81.4	12.8	16.6	148.9	62.8	40.2	112.3	28.7	10	M
arm_3R	1634240_at	12.3	18.3	8.6	6020.6	12.5	8.8	2.6	17.6	246.3	4.6	28.2	8.1	8.3	9.2	8.3	10	M
arm_2R	1634515_at	1.6	2.2	5.6	2792.8	55	6.2	1	3.8	10.6	4.8	1.1	8.2	3.6	210.9	2	10	M
arm_3R	1634815_at	2.2	8.9	7.1	2344.7	62.9	20.2	1.8	5.7	3.7	4	4.7	4.8	5.3	35.7	7.3	10	M
arm_2R	1638361_at	1.5	17.3	70.3	7115.3	30.5	1.7	1.2	8.2	7.2	1.2	8.9	60	11.9	40.1	8.4	10	M
arm_2R	1639262_at	5.1	2.4	5.4	4672.3	4.8	3	2.3	13	4.1	4.2	3.8	6.9	9.4	47.2	2.4	10	M
arm_3R	1624770_at	2.4	1.1	5.7	183.4	2.5	6.3	2.9	2.8	10.7	4.1	3.1	4.1	8	9.7	3.7	10	U
arm_3R	1627895_at	3.5	5.3	5.2	4185.9	7.9	4.8	3.1	3.2	8.4	4.6	2.4	11.5	11	351.5	7.3	10	U
arm_3R	1627982_at	4	34.8	41.4	1076.1	28.6	6	3.3	5	4.2	4.8	3.7	13.1	6.6	6.1	2.8	10	U
arm_3L	1629050_at	5.9	8.1	9.5	5215.8	11.3	10.9	6.8	7.7	13.1	2.6	8.6	12	19.7	49.6	8.6	10	U
arm_3R	1629308_at	0.5	3	1.7	3791.2	1.3	3	0.6	0.8	1.6	1	1.9	4.2	1.9	2.4	0.5	10	U
arm_2R	1629566_at	2.4	1.8	2	2779.6	1.8	5.2	1.7	2.6	3.1	1	2.7	1.5	7	7.4	1.6	10	U
arm_2R	1630568_at	2.5	1.4	5.2	1899.8	3.3	2.3	2.4	2.6	3.7	2.1	3.6	6.5	5.5	7.8	3.7	10	U
arm_2R	1630574_at	7.9	394	279.4	5626.2	10.4	6.6	7.3	4.7	17.2	6.4	8.6	47.6	21.9	19.6	12.4	10	U
arm_2L	1633147_at	1.4	2.9	2	1032.8	0.7	2.8	1.7	2	5.8	1.4	1.2	5.5	5	99.2	1.2	10	U
arm_3R	1634477_at	1.9	2.7	1.8	691.7	57.9	8.6	1.3	1.8	2.7	47.6	1.7	3.8	5.3	38.4	12.5	10	U
arm_2R	1635270_at	2.7	3	5.6	2366.3	190.7	6.8	2	2.6	8.1	1.6	4.2	3.5	6.4	163.9	1.3	10	U
arm_3L	1637002_at	2.9	267	44.9	5202.5	2	2.5	2.7	2	3.4	3.1	3.1	34.5	9.5	51.7	5.4	10	U
arm_3R	1639272_at	2.3	4	2.8	1617.9	1.7	3.4	4.5	3.5	7	5.2	1.5	2.1	5.1	4	1.6	10	U

## Sheet: MalpTub
Chr	Oligo	BrainMean	HeadMean	cropMean	MidgutMean	HindgutMean	tubuleMean	OvaryMean	TestisMean	AccMean	l_tubMean	tagMean	carMean	Sgmean	l_mid mean	l_hind mean	Fold	Sex-bias
arm_2L	1623291_at	154.3	327.7	327.7	977.1	452.5	2263	305	46.7	295.7	473.7	223.9	446.7	516.3	374.9	446.8	2	F
arm_X	1623769_at	41.4	598.9	107.3	190.4	264.8	2015.5	97.1	18.2	39.8	379.5	44.6	781.2	86.6	111.4	115.8	2	F
arm_X	1624139_at	463.2	320.8	288.6	124.2	328.6	1801.8	431.6	172.8	136.9	236.6	462.4	497.6	382.4	96.8	128.4	2	F
arm_X	1624521_a_at	923.8	995.8	543.4	782	790.8	5316.5	573.4	76.4	712.8	2016.1	1252.2	1304.9	1705.1	1208.6	1617.2	2	F
arm_3L	1625265_at	75.6	345	99	1154.3	171.3	5272.9	15.8	6.4	43.5	780.4	89	718.2	299.7	509.1	216.1	2	F
arm_3L	1626038_at	244.3	264.5	305.6	522.6	313.8	2401.2	425.4	82.8	118	234.1	242.5	278.1	571.4	470.5	324.3	2	F
arm_3L	1626158_s_at	359.5	456	335.5	396.5	461	1596.7	583.9	109.7	191.6	666.7	390.3	361.1	395.6	210	537	2	F
arm_X	1627241_at	4.4	5.4	3.3	19.6	4.5	50.8	2.5	1.1	4.4	25.3	6.4	10.5	9.7	18.3	5.8	2	F
arm_2L	1627925_at	158.7	246.8	265	398.4	341.2	1129.9	254.7	86.5	132	543.4	125.7	269.3	304.9	510.5	358.6	2	F
arm_2R	1628721_at	3.3	49.7	29.8	880.3	1430.4	3696.3	150.4	21.2	523	96.5	9.8	26.7	1564.8	67.4	547.4	2	F
arm_2L	1628873_s_at	266.8	247	254.7	209.9	196.3	1592.9	350.7	98.1	539.7	628.3	242.3	475.7	343.2	402.7	144.6	2	F
arm_3L	1629061_s_at	36.6	69.7	131.7	49.4	26.8	1604.9	125.8	36.8	14	665	27.3	174.1	7.8	63.2	41	2	F
arm_2R	1629178_at	1.2	3.4	2.7	4.4	4.2	33.7	1.5	0.7	4.5	15.6	3.3	1.7	4.6	2.6	3.7	2	F
arm_X	1629648_s_at	71.9	33.4	39.8	6.3	36	291.8	125.2	47.9	28.5	38.2	50.3	14.9	23.6	15.8	30.3	2	F
arm_2R	1629732_at	13.1	11.3	7.9	292.5	454	2753.5	46.7	21.8	9.1	1279.5	28.3	9.7	47.9	111.1	43.9	2	F
arm_2R	1629916_at	109.6	186.1	252.6	80.6	199.7	1474.8	487.2	139.6	180	187.9	134.9	215.8	190.8	83.1	127.5	2	F
arm_3L	1629939_a_at	58.4	185.1	152.9	172.2	496.4	1729.6	108.1	24.1	61.7	266.4	60.4	391.2	93.1	193.4	758.4	2	F
arm_X	1631072_at	421.2	1775	96	100.3	28.6	5094.2	9.9	2.2	6	1270.8	129.2	1626.5	20.9	249	27.4	2	F
arm_2R	1631533_at	11.9	73	15.8	6.9	23.7	613.6	238.4	6.8	31.7	73.6	3.9	95.6	16.5	3.5	6.5	2	F
arm_X	1631969_at	4.2	1.5	0.6	1	25.5	594.7	4.8	1.2	1	148.5	0.8	2	3.1	1.1	2.2	2	F
arm_X	1632277_a_at	343.5	270.4	34	96.6	137.9	2220.1	134.5	54.7	41.7	705.3	237.9	451.7	45.5	216	66.7	2	F
arm_2L	1633760_at	17.4	69.1	33.7	82.8	76.6	325.6	70	10.9	28.7	55.4	21.5	89.3	64.4	70.5	120.3	2	F
arm_3R	1633885_s_at	165.2	365	203.8	320	304	1838.1	232.1	72.5	254.1	396.6	176.5	574.7	255.9	309.3	270.4	2	F
arm_3R	1634041_at	95.6	657.5	485.9	401.6	730.6	1797.5	393.7	35.8	223.6	682.1	109.4	715.5	488	422.1	790.5	2	F
arm_3R	1635616_a_at	18.1	97.4	67.6	61.5	110.9	690.3	307.2	123.5	39	109.4	22.9	189.6	86.3	73.9	257.7	2	F
arm_3L	1636093_a_at	54.8	52.2	68.7	60.7	49.3	363	71.6	6.7	34.1	46.3	59.8	99.7	59.7	54.6	33.9	2	F
arm_2L	1637142_at	58.1	206.7	99.6	128.9	229.6	1458	223.9	15	158.1	646.9	74.3	195.1	310.7	506.6	244.2	2	F
arm_2R	1637240_a_at	59.1	57.2	107.5	44	57	366.9	122.1	47.3	97.7	159.8	64.3	61.8	116.5	72.5	62	2	F
arm_X	1637491_s_at	138.3	812.3	738	1281.5	1118.4	5857.4	47.9	14.7	347.5	2167.5	235	1486.3	1073.1	1951.4	753.6	2	F
arm_3R	1637547_at	27.1	127	126.6	100.4	118.4	631.4	150.2	17.8	28	100.4	35.1	228.4	122	111.6	300.1	2	F
arm_2R	1638312_at	43.4	106.2	80.9	338.8	108	1835	83	40.8	266.5	565.7	52.9	119.1	292.3	119.4	148.6	2	F
arm_2L	1638368_at	22	23.7	22.8	530.3	119.8	1066.9	43.2	8.1	12.8	150.2	26.2	44	49.1	85.9	141.3	2	F
arm_X	1638717_at	115.2	559.8	341.7	298.4	362.5	1688.6	387	24.9	105	372.4	116.1	635.7	188.7	325.4	769.3	2	F
arm_3L	1638811_at	27.7	24.9	52.8	112.1	34.2	396.9	87.6	41.3	17.8	63.1	28.9	46.1	22.8	68.6	24.6	2	F
arm_2R	1639671_at	201.4	159.3	143.3	141.9	153.9	797.4	28	12.3	20.2	229.6	177.8	112.5	287.9	89	134	2	F
arm_3R	1639975_at	28.3	27.1	31.4	28.9	26.4	124.9	29.9	4.2	24.7	32.1	32	36.4	42.2	28.2	26.5	2	F
arm_3L	1640509_s_at	199.6	314.6	518.4	199.9	235.7	1962	301.8	69.5	136.5	206.1	128.6	486.9	455.1	602.6	164.4	2	F
arm_2R	1640917_at	69.1	64.5	88	146.9	347.2	957.3	33	13.8	28.1	279.9	76	72	111.8	284.9	265.3	2	F
arm_3L	1641268_at	1.3	1.9	11.5	280.8	55.7	1307.8	4.4	1.8	6.6	4.5	1.7	2.6	5.3	2.7	123.7	2	F
arm_3R	1641318_at	120.5	236.3	159.2	476.6	296.2	1126.8	185.5	22.3	196.3	369.6	76.7	325.6	195	170	179.8	2	F
arm_2L	1623706_at	18.9	319.6	964.5	378	2010.9	5433.3	1.8	4.7	394	257	37	509.5	34.3	118.4	502.2	2	M
arm_2L	1623787_at	35	100.1	25.9	55.7	39.9	1193.2	4	13.6	58.8	255	33.4	182.2	37.9	210.3	38	2	M
arm_3L	1624975_at	6.4	11	18.2	176.4	61.1	557.5	1.3	9.8	4.2	80	10.3	31.9	36.7	50.4	14.9	2	M
arm_3L	1624995_at	446.7	199.9	14.9	160.6	71.6	1749.1	14	456.5	38.8	25.6	767.9	19.9	80.3	117.3	19.3	2	M
arm_3R	1625022_a_at	49.2	162.9	34.7	7.7	761.5	4530.6	6.8	89.7	44	812.9	140.1	94.9	17.8	12.3	2183.7	2	M
arm_3R	1625042_at	22.5	112.1	5	1291	384.8	4449.2	4.1	37.6	31.4	176.8	7.5	68.6	7.3	352.9	134.7	2	M
arm_X	1625297_at	136.5	236.3	356.5	597.2	298.9	2185	78.2	259.4	118.8	122.8	132.5	487.6	598.7	497.6	86.6	2	M
arm_X	1625686_s_at	58.1	174.3	169.4	268.7	227	819.9	3.5	8.5	237.3	21.8	97.4	294.4	225.7	387.7	92.6	2	M
arm_3R	1626577_at	3	82.9	504.4	81	116.2	1187.5	3.6	22.4	102.7	214.6	5.8	69.6	73	42.6	10	2	M
arm_2R	1627078_at	449.3	199.2	4.4	10.3	97.9	6251	2.3	4.8	11.9	2089.8	609.8	30.2	9.1	9	15.8	2	M
arm_3R	1629212_at	7.9	8.3	9.6	11.4	11.4	67.5	2.2	8.4	3.8	16.5	9.4	9.4	17.3	4.9	3.9	2	M
arm_3L	1629969_at	148	267.9	26.8	181.7	321.6	1588.8	7.1	23	26.5	691.3	212.7	33.4	52.9	158.7	142.1	2	M
arm_2R	1630147_at	18.1	566.5	15.4	95.4	219.9	5517.7	2.6	11.7	1.7	15	97.1	1491.5	11.7	2.3	5.7	2	M
arm_3R	1631193_at	6.5	5.6	7.2	4	5.8	170.8	10.7	21.8	6.6	43	44.3	10.8	10	5.2	2.9	2	M
arm_3R	1631581_at	1.8	7.2	2.9	12.5	7.3	606	16.1	139.2	1.4	142.9	2.5	3.2	4.5	0.7	2.9	2	M
arm_3L	1631700_at	2.2	3.5	4	6.2	10.3	47.1	2.3	5.2	10.4	5.8	4.1	7.9	14.9	6.8	2.3	2	M
arm_3L	1632500_at	400.6	163.9	14.2	15.9	133.8	1055.1	2.5	25.4	7.1	13.3	449.5	20	5.9	6	14.1	2	M
arm_3L	1633218_a_at	7.3	21.7	18.5	10	20.2	86.4	1.3	3.3	3.8	11.6	11	39.9	9.7	4.4	10.9	2	M
arm_3R	1633947_at	1.5	2.7	3.7	2.8	70.7	2635.4	1	3.2	4.4	1151.9	0.7	5.9	2	3.8	20.6	2	M
arm_3R	1634971_at	192.8	112.1	6.4	188.6	31.2	3646.2	2.7	76.3	4.9	1040.7	298.8	79.2	17.2	14.3	8.8	2	M
arm_3R	1635450_a_at	14	339.3	7.7	1553.1	571.6	4361.5	3.4	37.1	7.7	158.1	17.4	737	15.2	227.3	114	2	M
arm_2R	1635800_at	24.4	142.2	18	457.5	111.5	1422.8	3.4	7	69.7	15.8	37.5	94.8	67.4	150.8	38.4	2	M
arm_2R	1636594_at	227.8	65.9	1.4	1.5	246.4	918.5	0.8	3	3.4	124.7	367.8	1.8	5.9	1.7	41.2	2	M
arm_2R	1636608_at	245.4	55.7	78	184.9	54.3	992.1	0.7	3.1	8.1	35	195.2	19.7	21	202.4	22.4	2	M
arm_3L	1636631_at	2.6	9.6	6.8	265.1	63.1	1727.1	2.5	5.7	4.9	631	3.6	9.9	4.3	10	23.2	2	M
arm_3R	1638882_at	80.7	142.3	98.7	97.6	49.1	770.2	2.6	18.3	7.4	287	62.7	131.3	146.1	21.9	28.8	2	M
arm_3R	1639934_at	8	15.3	4.8	6.6	180.5	6019.5	2.6	17.7	10.4	2766	23.8	13.7	13.1	4.5	30.1	2	M
arm_3R	1641357_at	4.4	92.4	4.5	780.5	142.5	1934.3	2.3	8.6	2.8	174.5	4.1	151.8	15.4	301.7	51.7	2	M
arm_3R	1641481_at	95.4	123.7	61.6	661.4	97.1	1569.9	1	10.2	6.9	200.6	137.3	171	272.5	33.6	9.4	2	M
arm_3R	1641627_at	9.3	414.8	336.8	736.1	102.9	1778.1	0.4	5.5	5.5	206.5	14	541.3	738.1	136.2	14.3	2	M
arm_X	1623556_at	6.1	5.7	5.8	179.7	144.7	518.9	3.1	4.2	5	102.7	3.8	16.4	10	238.2	102.6	2	U
arm_3R	1624076_at	6.4	34.9	9.4	50.7	9.6	273.4	4.1	2.7	7.7	22.8	4.9	46.3	76.3	62.1	15.1	2	U
arm_X	1624774_a_at	193.1	114.6	81.5	35	79.3	813.4	19.3	20.2	38.9	102.6	340.2	92	73.6	31.3	105.6	2	U
arm_2L	1625436_at	3.8	4.9	6.1	2.7	4.9	6590.3	2.3	2.1	11.6	2892	4.1	6.6	17.1	8.1	9.5	2	U
arm_2R	1625697_at	21.7	1469.9	21.4	1852.8	145.7	5542.7	1.8	2.8	27.4	88.4	21.7	1297.4	8.5	340.8	30.9	2	U
arm_3R	1625967_s_at	764.8	572.1	620	503.5	637.5	1972	32.9	33.4	303.8	383.1	638.4	620.8	656.4	355.6	277.4	2	U
arm_2R	1626061_at	20	17.8	16.5	14.8	20.2	86.7	7.9	12.2	25.4	25.8	24.3	36.5	17.1	3.8	5.6	2	U
arm_2R	1626401_at	47.7	146.6	70.7	45.7	204.9	499.7	2.2	2.5	3.4	33.5	20.5	90.7	5.8	10.9	5.6	2	U
arm_2R	1626668_at	0.7	1.9	0.9	1.3	0.9	4.4	0.6	0.7	0.8	0.8	0.8	1.1	1.9	1.1	0.5	2	U
arm_X	1626771_at	3.2	4.5	5.4	3.6	10.9	30.8	2	2.4	4.5	9.9	2.6	6.8	3.5	2.9	3	2	U
arm_2L	1628221_at	19.1	10.9	11.1	84.7	9.4	180.4	33.7	45.4	8.4	19.5	11.4	14.6	15.4	50.8	19.9	2	U
arm_X	1629290_at	114.7	96.2	145.1	94.9	113.3	435.1	81	73.8	69.2	131.6	89.4	75.2	127.2	173.1	164.8	2	U
arm_2R	1629442_at	56.6	32	36.5	25.3	43.7	130.9	3.5	1.8	3.5	64.7	25.6	20.7	63	4.2	13.8	2	U
arm_2R	1629642_a_at	5	17.8	13.1	378.9	44.4	1275.2	3.2	5	348.4	97.2	7.3	26.7	22.8	234.9	20.5	2	U
arm_3L	1629806_a_at	209.8	214.3	220.3	278	327.7	1170.7	170.7	94	69.8	110	349.4	301.3	337.4	261.2	284	2	U
arm_2R	1630066_at	230.1	318.7	58.5	28.1	47.6	969.5	3.8	4	15.3	76.8	331.9	393.6	17.5	113.4	19.3	2	U
arm_3R	1630249_at	287.2	79.3	9.5	8.3	6.1	1425	4	2.4	9.8	604.7	430.2	13.5	19.6	8.2	12.2	2	U
arm_3R	1630335_s_at	431.4	220.4	6	116.4	316.1	6118.1	1.6	1.4	14.9	1401.5	406.5	24.9	13.4	46	52.5	2	U
arm_2L	1630667_at	3.5	5.1	2.6	5.8	13.4	4207.6	1.1	2	6	895.8	4.5	7.3	13.3	5.3	11.3	2	U
arm_3R	1632228_at	15.3	36.8	10	10	251.6	4798	2.3	3.8	5	1624.2	10.7	39.5	10.3	8.3	23.5	2	U
arm_2L	1632903_at	3.8	2.2	5.1	7.6	4.4	77.2	3.3	5.6	7.7	24	3	9.2	12.6	5.6	1.1	2	U
arm_2R	1633382_s_at	240.7	140.8	172.2	98.7	176.3	649.1	65.7	56.3	288.5	292.8	247	164.8	166	322.1	210.9	2	U
arm_2R	1633434_at	17.7	43.5	5.5	64.5	33.3	441.6	3.3	3.1	14.8	49.9	11.4	118.9	17.8	28.6	8.8	2	U
arm_3R	1634197_at	234.8	143.3	255.8	324.6	443.4	1017.8	111.6	117.2	47.6	95	262.7	116.3	76.8	320.1	123	2	U
arm_3L	1634514_at	5.1	3.1	3.1	42.3	2599.6	6982.7	2.5	3.1	13.6	7.5	5.2	3.9	13.3	3.7	4.3	2	U
arm_2L	1635578_at	6.7	7.9	8.2	84.6	27	391.8	4.1	6	9.4	56.3	7.1	15	18.7	30.3	9.4	2	U
arm_3L	1635890_at	14.2	8.6	8.8	15.1	16.7	512.8	5.1	5.7	8.2	176.2	14.2	19.8	23.3	16.5	10.1	2	U
arm_3R	1636674_at	479	462.2	13.7	82.8	210.8	1289.5	3.4	3.9	8.5	45.3	602.8	307.4	169.4	5.5	6	2	U
arm_3R	1636973_at	1.8	53.5	2.2	129.5	57.2	480.9	0.2	0.2	3.2	21.6	3.4	53.6	1.8	39.6	20.7	2	U
arm_X	1637575_at	6.1	5.7	7.3	9.3	8.8	2008.2	4	6	10.4	626.9	4.5	13.2	19	10.4	11.8	2	U
arm_3R	1638592_at	57.1	72.6	6.2	302.4	77.5	1115.2	14.3	27.2	13.3	157.7	51.1	42.3	20.8	52.6	7.5	2	U
arm_3L	1638611_at	46	9.3	40.7	44.5	51	124.9	4.2	6.1	32.7	25.8	44.2	26.6	38.2	19.1	20.9	2	U
arm_2L	1638636_at	59.5	211.4	530	84.9	152	1278.7	70.2	35.4	124.2	122.7	81.3	211.1	320.9	87.1	172.4	2	U
arm_2L	1639619_a_at	4.1	8.5	5.1	9.8	59	4645.5	275.1	477.3	6	1960.9	8.3	30.5	11.6	7.6	13.8	2	U
arm_2R	1639637_a_at	54.8	100.8	4.6	10.4	96.6	291.2	22.4	18.8	17.1	19.8	55.7	91.7	10.3	20	110	2	U
arm_3R	1640552_at	43.3	109.5	90.4	61.2	62.3	380.7	26.9	15.8	30.1	35.9	92.7	103.5	52	37.3	25.6	2	U
arm_3L	1641270_at	1109.5	715.1	14.9	661.5	647.7	3397.2	8.4	8.5	7.5	729.6	612.6	596.5	25.5	713.1	465.1	2	U
arm_X	1641487_a_at	617	734.3	686	1359.7	942.4	3422.1	898.4	573.3	591.5	1172.6	772.7	1056.9	560.7	964.6	853.6	2	U
arm_3L	1641502_a_at	215.2	364.1	542.3	317.5	445.5	1191.3	167.2	148.1	134.1	203.3	126.5	125.6	343.2	84.8	122.8	2	U
arm_3R	1625603_at	82	36.5	52.9	78.4	55.9	498.5	53.7	13.2	12.6	34.9	84.2	24.2	15.7	78.6	68.6	5	F
arm_2L	1628599_at	15.7	61.6	47.2	32.5	61.8	1219.8	163.5	15.4	64.8	56.8	24.1	92.8	82.7	32.4	48.7	5	F
arm_2R	1630835_a_at	82.6	30	36.1	23.9	45.3	495.9	92.4	19	31.3	49.7	76.8	43.7	31.4	14.2	30.4	5	F
arm_3R	1638154_at	5.1	5.9	10.6	11	10.9	2332.1	100.6	5.1	15.2	321.9	6.5	26.6	29.4	4.4	8.5	5	F
arm_3R	1623916_at	12.8	61.7	10.8	109.9	161.9	1134.9	4.4	31.4	29.2	32.7	13.9	103.1	24.1	64.4	10.1	5	M
arm_3R	1625193_at	4.3	8.6	5.3	30.1	31.5	5145.3	2	5.3	10.2	1024.5	2.7	11.4	16.6	16.3	16.9	5	M
arm_2L	1626081_at	104.8	53.7	2.7	1.8	6.1	1088.9	1.5	36.7	9.6	214.9	125.1	22.7	14.2	2.6	17	5	M
arm_3R	1627144_at	64.2	572.4	101.5	8.4	55.3	5562	0.8	2.6	8	737	59	345.7	14.9	4.9	21.5	5	M
arm_X	1631420_at	3.7	5.3	4.9	653.8	359.7	5937.5	0.7	8.4	4	890.9	6.2	16.3	15.9	99.3	96.6	5	M
arm_2L	1632019_s_at	110.5	293.4	299.6	408.5	137.5	2232.9	59	431.9	21.7	434.3	213.7	425.1	92.1	163.5	139	5	M
arm_3R	1632045_at	5.3	7.2	7.3	19.5	77.9	3029.2	3	48.8	9.9	422.3	7.6	10.2	10.5	5	11.2	5	M
arm_2R	1623229_at	1.2	36	1.5	199.7	92.7	1497	5.4	4.7	3.9	234.2	0.9	9.1	11	285.6	118.4	5	U
arm_3L	1623666_at	49.6	116.7	48.2	41.9	56.1	2069	57.6	83.1	55.5	321.8	39	267.8	56.3	34.8	34	5	U
arm_X	1623842_a_at	458.2	296	266.2	114.7	298.8	3176.8	269.2	143.7	100.7	260.8	482.1	554.8	229.7	96.4	92.8	5	U
arm_3L	1623864_at	18.4	85.7	86.2	148.3	103	1597.1	180.6	177.6	33.7	222.5	22	121.5	46.4	100	60	5	U
arm_2L	1625614_at	1.8	5.8	1.1	6.6	6.9	467.7	1.4	0.8	2.9	76.5	1.5	4	3.6	11.7	2.1	5	U
arm_2R	1627302_at	20.1	192	344	374.3	162.5	3229.2	27.2	13.6	35.2	94.1	26	251.1	173.7	81.8	93.5	5	U
arm_X	1630160_at	129.7	67	57.5	49.6	78.8	1676.7	5.3	9.7	53.3	305.7	198.6	82	121.1	32.5	54.3	5	U
arm_3L	1632321_a_at	1	0.8	3.7	1.9	3	47.9	0.8	0.5	2.4	3.2	0.7	2.7	6.2	1.4	0.8	5	U
arm_3L	1632988_at	4.5	3.2	7.5	9.4	7	79.8	3.8	6.8	11.4	7.1	3.5	6	11.2	6.8	4.8	5	U
arm_3R	1633007_at	1.1	2.3	2.5	1.2	5	60.2	1.3	1.6	5.6	5.1	1.8	5.6	7.3	1.1	2.3	5	U
arm_2R	1633690_at	92.9	85.5	82.8	127.1	153.6	1450.3	45.6	48.4	46.9	139.3	138.4	187	170.7	106.6	157.3	5	U
arm_X	1632955_at	42.4	76.2	78.3	43.2	109	2199.2	162.7	7.3	11.1	125.5	60.7	190.1	51.2	26.6	42.7	10	F
arm_3L	1623714_at	19.1	7.5	38.1	35.3	16.2	979.6	0.8	5.7	13.9	94.6	17.6	5.2	7.1	15.4	19.9	10	M
arm_3R	1625312_at	31.6	309.8	45	12	232.1	4446	3.8	153	7.4	45.9	8.3	163.4	129.9	8.2	5.2	10	M
arm_3L	1632874_at	5.9	7.6	15.5	11.7	25.4	3426.9	4.5	18.5	14.3	25.1	14.5	6.8	15.6	10.7	10.1	10	M
arm_3R	1626257_at	2.9	1.8	6.1	10.8	8.4	258	3.4	3.3	4.6	12.4	2.9	4.8	8.1	8.3	3.9	10	U
arm_3L	1629955_at	2.6	6	3	11.5	72.2	5652	1.9	1.8	12.7	5.8	2.2	15.9	17.5	13.6	3.7	10	U
arm_2L	1632582_at	2.7	4.7	1.5	0.8	7.6	1106.2	2.5	1.6	6.2	4.7	1.3	2.9	12.7	1	1.8	10	U
arm_2R	1632700_a_at	82.3	66.1	139	208.3	160.3	2298.1	44.2	22.6	93.1	143.1	87.3	111.3	105.3	168.8	125.3	10	U
arm_3L	1633197_at	3.5	1.3	2.9	5.2	72.7	2491.9	1.4	1.7	6.5	3.5	1.7	6.7	9.5	3.7	3	10	U
arm_3R	1633275_at	1	1.3	2.8	1.7	1.3	166	0.9	0.8	3.6	0.7	1.7	2.5	3.6	2.7	1.2	10	U
arm_3R	1633425_at	2.3	2.6	5.3	6	199.8	5508.6	2.2	1.4	5.4	357.4	5.9	11.2	1.5	1.3	16.3	10	U
arm_2R	1634529_at	2.9	4.1	5	9.6	425.4	5919.2	2	3.3	4.1	133	4	9.7	4.6	8	3.5	10	U
arm_3R	1637732_at	2	1.4	3.9	0.8	4.5	122.5	1.5	1.4	6.4	9	0.8	3.6	5.7	5.4	2.2	10	U
arm_3L	1637821_at	5.5	7.3	12.6	24.5	13.3	4818.2	9	6.3	23.2	126.9	8.4	17.6	21.9	25	7.6	10	U
arm_3L	1641146_at	5.1	80.1	5.1	2.1	8.4	4177	2.2	2.9	4.9	219.1	0.8	3.4	10	2.2	6.1	10	U

## Sheet: AccGland
Chr	Oligo	BrainMean	HeadMean	cropMean	MidgutMean	HindgutMean	tubuleMean	OvaryMean	TestisMean	AccMean	l_tubMean	tagMean	carMean	Sgmean	l_mid mean	l_hind mean	Fold	Sex-bias
arm_3R	1623356_at	151.6	137	135	224.5	127.5	139.7	266.6	122.3	1228.2	316.4	149	111.3	260.5	247.4	159.5	2	F
arm_X	1624515_at	29.5	109.7	118.7	113.1	395.7	1530.3	1080.3	47	3922.3	1283	42.4	151.5	504.4	262.7	231	2	F
arm_X	1624656_s_at	86.4	69.5	63.8	33.8	52.5	90.9	162.6	57.5	814.4	91	84.7	69.9	387.5	38.5	67.3	2	F
arm_X	1624851_at	33	23.1	22.3	28.2	15.8	21.1	29.1	6.1	99.1	30.7	21.5	32.8	15.2	9.6	11.8	2	F
arm_3L	1625027_a_at	164.9	141	209.9	61.6	98.9	167.8	158.8	53.2	607.1	105.5	131.1	147.1	228	30	51.1	2	F
arm_X	1625378_at	0.9	3	1.6	1	1.1	1.3	3.1	1.3	10.5	1.3	1.3	2.2	2.6	1.7	1.5	2	F
arm_3R	1625683_at	74	121.3	550.2	148.1	245.4	423.7	238.3	89	1103.5	422.8	86.9	508.4	517.6	241.8	211.3	2	F
arm_X	1625856_at	106	122.6	344.4	388.9	293.1	74.3	387.5	34.3	930.8	50.3	146.8	235.4	428	130.6	228.5	2	F
arm_3R	1625889_at	66.5	57.1	107.2	141.5	59	43.1	153.3	8.5	321.8	36.4	38.3	86.3	125	35.1	66	2	F
arm_3R	1625964_at	69.3	47	14.9	4.7	25.6	5.3	58.9	6.8	270.1	8.3	95	13.5	12.4	4.1	8.5	2	F
arm_3L	1625990_at	124.6	93.7	59.7	90.1	139.2	24	341.9	133.4	1621.7	55.6	148.8	52.1	345	222.7	67	2	F
arm_3R	1626112_at	199.1	117.7	79.6	23.2	48.3	204.4	209.2	100.7	628.6	90.3	195.6	67.6	79.2	18.1	77.9	2	F
arm_X	1626702_at	17	44.7	78.3	102.6	126.1	66.2	70.6	21.9	498.3	82	15.7	36.4	38.4	129.1	207.5	2	F
arm_X	1628194_at	531.1	370.8	245.9	307.9	231.4	195.8	420.6	132.2	3135.9	310.1	440.6	325.8	1296.8	242.9	328.7	2	F
arm_2R	1628416_s_at	277	204.6	115.5	138.1	82.1	80.9	60.3	21.8	874.2	109.6	273.7	104	279.2	262.4	215.5	2	F
arm_2L	1628521_at	95.3	81.4	94.6	281.3	116.2	66.8	231.9	56	724.8	79.2	102.4	62.3	175.9	252.9	197	2	F
arm_3L	1628660_at	12.2	25.3	44.5	72	30.9	31.8	116.1	42	276.4	39.3	49.4	43.4	26.4	72.9	35.2	2	F
arm_3R	1628705_at	431	281.2	465.7	89.2	384.2	239.1	159.6	71.3	1947.3	365.1	514.9	351.6	40	103.9	135.7	2	F
arm_2L	1628866_at	74.1	53.3	85.5	45.5	103.7	103	313.2	80.7	820.7	85.6	69.3	85.9	403.6	37.8	122.8	2	F
arm_3R	1629252_at	93.9	54.6	62.3	82.1	64.4	68.9	193.2	50.8	532.1	119.2	111.6	38.4	83	93.7	135.5	2	F
arm_2R	1630451_at	234.2	101.7	74.9	177.2	96.2	33.7	148.8	48.1	484	78.6	197.5	63.4	175.1	105.3	118.2	2	F
arm_3R	1630938_a_at	15	11	38.9	289.4	259	134.6	61.6	5.7	1056.9	395	22.5	20.3	67.5	123	231.3	2	F
arm_2R	1631768_at	139.1	46.8	43	49.3	45.4	35.6	155.9	24.7	324	75.7	70.9	30.6	94.1	29.6	55.9	2	F
arm_X	1632374_at	180.5	116.9	104.5	114.8	105.5	143	198.6	43.5	447.8	86.6	174.2	128.4	173	81	129.2	2	F
arm_2R	1632478_a_at	335.8	123.6	8.8	14.8	179.3	7.5	23.4	6.6	933.9	13.3	192.6	25.9	16.6	7.7	46	2	F
arm_X	1632836_at	264.5	141.9	64.9	108	65.6	156.6	128.5	52.3	580.3	89.2	216.2	139.2	118.4	113.6	94.9	2	F
arm_3R	1632936_at	318.3	178	19.2	2.7	52.7	4	258	7.5	900.6	1.4	268.4	16.4	8.1	4.8	18.6	2	F
arm_2L	1633229_a_at	14	5.5	8.4	2.9	6.7	4.1	4.6	1.6	45.9	5.7	7	5.8	5.4	7.4	9.1	2	F
arm_3R	1633759_s_at	63.1	46.8	63.1	36.2	58.6	14.7	59.9	18.9	154.5	17.6	61.8	61.8	53.4	16.3	43.4	2	F
arm_3L	1633779_s_at	143.4	345.5	197.9	486.4	185.3	302.4	337.7	89.9	1781.9	280.3	138.2	313	470.9	266.9	334	2	F
arm_X	1634472_at	1.2	4.8	2.4	3.4	2.8	4.3	8.4	0.6	21.5	3.9	4.1	4	8	5.1	2.3	2	F
arm_2L	1635933_at	7.4	8.1	6.5	3.9	3.5	2.4	28.8	4	120.5	4.7	10.5	6.9	7.6	5.2	10.4	2	F
arm_3R	1636301_s_at	509.1	359.4	439.8	274.4	489.4	251.6	414	37.9	1361.1	137.3	439.7	257.2	403.9	317.3	461	2	F
arm_2R	1636759_at	1	69.2	209.8	10.8	252.1	9.2	166.3	8.6	823.3	1	1.4	53.8	21.2	9.3	236.5	2	F
arm_2R	1636841_at	39.4	38.2	21.5	23.5	25.1	44.4	44.2	21.3	118.3	31.2	50.9	47.5	52.5	41.8	23.7	2	F
arm_2L	1636842_at	92.7	85.8	75.5	94	89.5	92.2	195.5	64.4	715.6	105	118.2	73	245.3	98.6	118.8	2	F
arm_3L	1637299_s_at	54.9	50.1	44.8	52.5	32	29.5	193.7	34.8	886	26.7	53.1	43.5	148.4	44.2	46.3	2	F
arm_2R	1637508_at	85.2	93.4	104.9	179.8	99.4	90.5	137.9	41.9	3695.9	188.5	111.9	121.8	762.7	151.5	91.3	2	F
arm_X	1637602_at	87.6	130.7	95.4	72.6	77.8	86.8	99.9	23.3	736.4	132.1	121.1	82.4	284.4	107.8	102.8	2	F
arm_2L	1637638_s_at	200.1	98.5	37.4	9.3	278.1	2.4	90.2	3.6	609.3	2.7	251.3	13.2	3.2	7	219.6	2	F
arm_3R	1638157_at	86.6	201.4	242.1	295.6	203.1	175.1	291.8	52.3	731.3	140.6	98.6	228.5	359.6	267.2	209.5	2	F
arm_X	1638833_at	348.8	211.1	125.5	50.9	211.8	116.8	205.6	46.8	1641.1	197.1	393.1	161.6	742.2	52.8	591.9	2	F
arm_3R	1639448_at	39.7	35.2	41.4	12.3	28	21.5	56.4	20.9	119.6	34.6	49.7	28.5	20.7	16.3	25.6	2	F
arm_2L	1639534_at	43.9	28.5	33.5	39.9	24.4	9.9	65.8	28.8	184.3	27.4	41.3	23.1	72.8	39.2	19.6	2	F
arm_2R	1640937_at	5.6	4.8	7	3.6	7.7	6.7	6	2	28.6	5.8	2.9	6.3	7.6	2.6	6.2	2	F
arm_2R	1640951_at	5	3.4	1.6	3.1	1.5	3.2	2.3	0.9	13.2	6.3	2.5	4.6	3.7	3.2	2.3	2	F
arm_2L	1641029_at	1.5	1.3	2.1	1.9	2	3	2.1	1	11.9	2	2.8	2.1	5.7	1.6	4.5	2	F
arm_3L	1641084_at	38	39.6	71.6	31.5	39.9	55.3	130.5	24	637.4	45.7	54	47.6	70.1	24.5	26.8	2	F
arm_2R	1622900_at	3.7	5.3	3.1	2.3	4.6	4.4	2.6	5.9	30.3	6	5.2	4.8	10.3	2.7	2.8	2	M
arm_2L	1623540_at	6.2	222.3	12.9	678.4	163.2	11.1	3.9	25.6	2370.1	9.7	6.6	197.2	62	44.8	25.9	2	M
arm_3L	1623740_at	13.5	8.4	13.2	25.8	13.3	6.8	12.5	40.1	177.2	5.9	26	18	33.2	61.5	22.8	2	M
arm_3R	1624398_at	26.6	59.6	13.7	15.8	26.1	11.9	0.9	9.4	668	8.6	25.8	73.2	68.9	74.2	171.9	2	M
arm_3R	1624716_at	1	1.3	33.9	2.4	7.8	2.6	0.7	3.3	78.3	1	0.7	3.6	6.6	1.8	1.4	2	M
arm_3R	1624871_s_at	4.1	4.8	5.4	3.8	3.6	6.2	1.8	17.3	45.2	7.9	1.9	7	8.8	3.3	5.2	2	M
arm_2L	1625630_at	2.5	1.8	7.3	6.3	4.8	4	5.2	58.8	230.1	6.1	5.8	3.1	4.3	4.4	4.2	2	M
arm_2L	1626273_at	29	16.5	39.6	37.4	23.6	18.9	3.6	23.9	165.1	7.9	34	52.2	20.7	57.1	22.9	2	M
arm_2R	1626656_at	3.2	1.4	4.4	2.4	3.7	4.3	0.9	9.6	29.6	1.6	0.7	0.9	5.9	3.4	2.1	2	M
arm_2R	1627072_at	2.7	1.6	0.8	1.8	0.7	2	0.8	3.8	13.1	3.5	1	1.1	1.7	4.2	1.8	2	M
arm_3R	1627645_at	9.3	179.3	204.7	3.5	1073	49.6	4.8	39	2288.6	115.4	2.3	17.5	54	7.2	601.2	2	M
arm_2L	1627780_at	0.5	0.5	2.2	1.1	0.5	1	0.5	1.5	12.9	0.6	0.6	2.8	3.5	0.7	0.7	2	M
arm_3L	1627989_at	0.6	1.9	1.8	0.4	1.5	2	1.2	3.4	18.1	2.9	1.8	3.3	6.2	0.9	1.2	2	M
arm_2L	1628089_at	20	6.8	3.1	17.6	4	1.3	0.7	31.7	86.8	3.2	4.2	12	8	40.2	7.1	2	M
arm_3L	1628356_at	1.2	2.6	0.6	0.7	0.8	1.2	1	2.5	7.3	1	1.2	1.6	1.5	1.8	1.1	2	M
arm_X	1628586_at	34.4	14.3	7.8	12.8	7.1	6.9	3.5	22.9	148.6	4.3	29.8	14.1	11.5	8.8	8.5	2	M
arm_2L	1628817_at	0.7	0.8	0.4	0.9	1.2	2.3	0.5	2.1	6.6	0.7	2.1	2.1	1.1	2	1.9	2	M
arm_2L	1628895_at	4.1	0.8	1.1	1.7	3.1	2.7	1.7	4.9	10.2	1.4	1.4	1.2	3.3	1.8	1.1	2	M
arm_3R	1629452_at	146.6	202.8	248.6	357.2	301.1	403.8	114.1	319.2	902.8	219.6	185.7	287	447.8	337.6	218.8	2	M
arm_X	1629889_s_at	770.6	1806.5	221.9	336	275.9	729.2	151.8	698.7	5474.4	1462.4	535.2	1897.5	473.6	537.1	557.3	2	M
arm_3L	1630128_at	0.7	0.5	1.6	1.5	3.3	1.7	0.3	1	9.2	2.1	0.6	1	2.7	0.9	0.6	2	M
arm_3L	1630275_at	2.6	1.9	2.7	5.5	3.5	3.4	1.3	5.3	41.5	2.6	3.2	12.7	7.2	3.5	2.5	2	M
arm_2L	1631061_at	2.1	1.5	1.1	1	1.2	2.5	0.6	5.1	12.3	2.6	2.9	3.8	4.4	1	4	2	M
arm_X	1631115_at	20.4	70.6	1.9	4.6	13.3	3.6	3.4	7.2	1230.7	2	412.9	68	91.2	4.5	8.1	2	M
arm_2L	1631207_at	63.1	52.6	101	37.4	137.3	7.6	3.6	14.5	277.6	9.5	80.2	65.2	115.8	44.2	93.2	2	M
arm_3L	1631236_at	4.4	2.2	6.9	8.1	6.1	9.1	1	3.7	117.5	4.6	3.4	7	5.3	24.4	3.9	2	M
arm_2R	1631332_at	1.2	0.6	0.9	4.5	1	1.5	0.7	2.1	19.4	2.9	0.9	1.3	2.9	1.9	1.7	2	M
arm_3L	1631495_at	2.2	1.3	2.9	6.2	2	3.2	1.1	5	22.6	7	3.3	6.3	4.2	3.8	6.6	2	M
arm_3R	1631651_at	4.9	4.7	5.6	3.4	6.6	4.9	1.8	5.8	15.1	1.7	5.1	6.6	6.8	1.7	1.4	2	M
arm_2L	1632037_at	0.5	1	0.9	0.8	1	0.7	0.3	1.3	8	0.9	2.5	2.1	2.6	1	0.5	2	M
arm_3R	1632064_at	16.3	4.6	6	15.6	18.2	4.4	2.2	9.2	68.9	8.4	5.2	11.7	16.5	16.7	11.4	2	M
arm_X	1632391_at	451.7	65.8	2.9	0.5	1.1	1.8	0.4	2.9	1850.7	2.4	391.1	8.8	18.9	0.8	2.2	2	M
arm_X	1634697_at	113.6	1469	102.8	64.7	206.7	71	4.6	9.6	5637.9	5.9	115.4	2122.9	24.4	9.2	87.4	2	M
arm_2R	1634731_at	0.5	41.4	49.9	4.4	35.4	1264.5	5.3	106	5559.5	496.9	1.8	50.6	8.1	25.4	68.2	2	M
arm_3L	1634828_at	6.5	22.1	102.1	20.7	16	25.8	1.3	3.2	567	66.9	3.4	14.3	19.4	16.4	130.6	2	M
arm_3L	1634861_at	1.8	0.4	1.4	1.5	1	1.3	1.2	18.8	84.6	2.5	1.7	1.4	2.2	1.4	1.8	2	M
arm_2L	1635606_at	3.3	2.3	1.6	1.3	0.5	2.5	0.3	1.7	11.9	2	2.1	3	1.5	0.8	0.8	2	M
arm_2R	1635768_at	361.2	601.7	305.4	667.2	761.9	332.9	369.5	754.7	2797.9	429.3	414.2	628.9	782.6	591.9	546.9	2	M
arm_2L	1635945_at	103	120.3	123.8	10.7	218.5	5.9	33.6	216.3	893.3	8	9	94.7	58.2	9.2	310.8	2	M
arm_3R	1636613_at	5.8	5.5	4.9	4.4	6.7	6.7	2.4	6.8	15.4	6	4.2	7.3	6.1	4.3	3.5	2	M
arm_3R	1636944_at	1.6	1	3.3	0.9	1.2	3.1	0.7	3	15.7	1.4	1.3	4.5	6.3	1	1.4	2	M
arm_3R	1637383_at	84	54.5	176.3	110.2	149.8	104.9	30.7	163.2	664.6	77.4	87.3	91.3	319.4	101.6	132.4	2	M
arm_2L	1640044_at	2	5.8	6.1	5.5	1.4	3.6	3.6	124.6	567.9	3.8	1	11.2	2.1	9.2	2.6	2	M
arm_2L	1640092_a_at	428.2	75	71.4	13.1	53.2	4.2	0.8	22	927.1	3.9	295.3	74.2	10.5	4.4	20.9	2	M
arm_X	1640471_at	1.5	3.4	3.3	2.4	3.4	2.7	0.9	3.1	11.4	1.5	2.2	3.8	5.7	1.5	0.9	2	M
arm_3R	1640771_a_at	1.3	2	5.7	2.6	2.8	2.3	0.6	6.6	14.7	2.2	2.1	7.3	1.6	1.9	3.5	2	M
arm_2R	1623041_at	6.1	3.9	7.1	2	6	8.8	36.7	22.6	146.8	5.1	4	4.8	5.4	9.6	14.5	2	U
arm_2L	1623317_at	0.7	1.1	0.7	1	1.1	1.4	0.7	0.4	6	1.7	2.1	0.8	2.2	0.9	0.5	2	U
arm_3R	1623709_at	1.4	13.5	17.8	7.2	13	3	2.9	4.4	70.4	4.4	3.3	26.7	13	5.8	5.2	2	U
arm_3L	1623908_at	3.6	6.4	6.3	8.8	8.2	7	5.5	6.3	19.4	5	7.9	6	5.7	3.7	4.3	2	U
arm_X	1624797_at	20.8	28.8	78.4	125.1	75.6	243.8	56.2	71	591	109.1	20.3	55.8	149.6	85.1	27.1	2	U
arm_2R	1625069_at	0.5	0.7	1.4	0.6	0.7	1	0.8	1.2	4.5	0.7	0.6	1	1.5	0.6	0.5	2	U
arm_3R	1625321_a_at	7.3	30.9	70.2	8.3	69.5	8.1	6	11.1	355.4	0.9	4.5	20	27.5	12	102.7	2	U
arm_3R	1625427_at	168.7	109.6	106.1	118.3	119.8	195.9	214.4	249.1	559.4	242.8	181	89.5	215.3	169.3	209.9	2	U
arm_2R	1625490_at	132.5	93	76.7	108.3	99.1	102.5	103.3	141.9	450.1	72.4	98	81.4	186.6	86.5	85.1	2	U
arm_3L	1625497_at	0.8	0.9	1.3	3.3	3.4	1.4	1.1	0.6	26.2	1	1.3	1.2	5.8	0.9	1.7	2	U
arm_2R	1626122_at	1.4	2	4.8	5.2	4.3	4.1	1.8	1.5	11.9	5	1.5	5.9	5	3.9	5	2	U
arm_2L	1626196_at	203.4	244.2	223	571.2	200.6	394.9	407.2	240.7	3520.6	532.2	234.7	243.1	1010	595.2	422.4	2	U
arm_X	1626424_at	2	5.1	4.3	1.6	3.9	3.9	2.9	3	10.2	1.5	1.1	2.3	4.9	2.3	2.9	2	U
arm_X	1626456_at	147	148.9	80.3	286.8	119.2	79.1	173.5	100.1	932.2	69.1	152.5	377.5	423.6	299.1	313.5	2	U
arm_2L	1626903_at	1.9	1.7	5.8	2.9	1.7	3.2	2.4	2.3	23.3	1.3	2.7	2	6.1	1.2	3.2	2	U
arm_2R	1626959_at	3.5	7.8	1.8	2.3	1.7	3.9	1.5	2.3	21.7	3.3	3.1	1.8	2.1	2.7	0.6	2	U
arm_2R	1627152_at	83.3	171.9	105.7	538.9	79.5	117.6	290.7	204.4	3033.2	249.4	88	151.1	296.4	852.1	172.5	2	U
arm_2R	1627264_at	0.5	0.6	1.1	0.8	1	1.1	0.9	1.2	5.7	1.1	0.7	1.6	2	1.8	1.4	2	U
arm_3R	1627274_at	3.5	5.4	6.8	8.3	8.7	13.9	7.5	3.8	42.5	19.2	6.5	9.9	8.9	9.1	8.7	2	U
arm_2R	1627623_s_at	146.4	94.1	63.6	55.4	48.2	76.3	55.7	57.3	408.1	55.3	90.1	81.1	199.8	48.9	58.4	2	U
arm_3R	1627721_at	17.8	20.5	11.9	10.3	11.4	12.7	69.8	51.8	156.9	9.6	22.2	13.2	20.3	10.3	26	2	U
arm_2R	1628545_at	0.9	1.2	1.2	1.6	1.9	2.4	1	1.1	17.4	3.7	4.2	6.1	2.7	1	4.8	2	U
arm_2L	1628835_at	5.2	9	6.6	2.1	4.9	4.5	0.9	1.5	22	7.7	6.9	7	9.4	2.6	3.2	2	U
arm_3R	1629143_at	2.3	1.7	5.8	2.9	3.4	3.2	1.1	1.8	15.3	3.8	1.3	6.1	5	1.9	1.8	2	U
arm_3R	1629213_at	1.6	2	1.9	3.2	1.7	1.7	1.8	1.6	7	1.3	3.1	3.3	1.5	3.2	0.9	2	U
arm_3R	1629583_at	3.2	7.1	1	1.7	1.9	5.4	0.5	0.8	41.1	3.2	1.2	11.1	7.7	5.7	1.7	2	U
arm_2L	1629990_at	73.3	77.8	95.9	162.8	99.8	95.4	198.1	163	700	170.4	82.3	80.7	262.4	171.8	85	2	U
arm_3L	1630444_at	1.6	4.4	4.6	4.9	7.5	3.4	2.3	3.8	18.6	4.6	2.7	6	8.3	5.3	5.3	2	U
arm_3L	1630544_at	4	5.1	7.9	6.3	3.4	3.9	3.2	5.3	24.7	5.1	3.5	3.6	4.9	5.9	5.3	2	U
arm_X	1630714_at	1.4	2.4	2.4	1.7	1.9	2.1	1	0.7	7.5	1.6	3.2	2.4	2.5	1.2	1.4	2	U
arm_3R	1630729_at	31.4	19.6	52.4	19.7	42.1	30.6	89	75.5	347.6	31.5	37	30.8	118.1	19.8	48.3	2	U
arm_2R	1631366_at	21.5	32.3	32.1	36.9	41.6	17.9	15.4	13	127.1	26.1	23.1	39.9	28.9	60.7	43.9	2	U
arm_2R	1631379_a_at	803.2	1157.8	1223.8	1495.2	1134.7	2209.1	1473.1	1228.8	6469.6	2679.9	876.7	975.4	3111.6	2147.4	1868.6	2	U
arm_3L	1631705_at	5	4.2	4.2	10.5	5.9	3.9	3.7	3	43.5	4.4	4.5	9.7	14.1	4.8	5.9	2	U
arm_X	1631770_at	18.4	11.5	14.7	15.4	10.4	9.3	10.3	9.8	59.9	19.8	19	19.4	16.6	9.7	9.2	2	U
arm_2R	1631983_at	1.4	2.9	3.4	1.1	7.2	2.3	2.5	2.3	27.5	5.1	3.4	8.2	8.6	1.3	2	2	U
arm_3R	1632079_s_at	0.9	0.7	0.8	1.5	0.7	0.9	0.7	0.9	7.4	1.3	1.1	0.9	1.5	1.6	0.6	2	U
arm_3L	1632129_a_at	126.3	66.5	50.3	66.9	53.8	37.9	37.3	18.7	330.7	52.3	90.9	55.5	98	53.4	41.2	2	U
arm_X	1632200_s_at	38.7	68.1	55.1	37.5	39.9	43.8	73.3	38.2	317.9	65.3	44.2	45.9	141.6	57.2	49.3	2	U
arm_2R	1632205_at	6.8	1.8	2.8	1.8	3.9	9	1.5	2.9	51.2	13.7	3.1	1.7	5.2	4.8	1.4	2	U
arm_2L	1632412_s_at	3.4	1	1.2	1.5	1.5	1.4	1	0.7	7.2	1.8	3.1	3.2	1.4	1.8	1.2	2	U
arm_X	1632739_at	27.8	38.6	46.1	51.8	37.8	21	61.3	32.5	132.1	35.6	26.9	44.8	49.8	54.5	50.6	2	U
arm_2L	1632876_a_at	349.6	96	112.4	78.3	75	118.2	143.8	216.8	1053.9	96.5	301.3	94	96.5	57.1	69.2	2	U
arm_X	1632894_at	313.1	257.3	170.8	183.9	247.9	267.2	370.6	214.7	1882.3	361.4	359.9	214.9	436.2	152.3	280.9	2	U
arm_2R	1633380_at	32.1	31.9	44.2	46.3	42.9	42.4	188	137.6	683.3	28.3	29.6	37.6	50.1	31.3	51.7	2	U
arm_3L	1633383_at	10.6	68.2	14.7	7.2	14.5	8.7	8.2	13.7	3725.9	8.7	18.5	37.6	774.2	14.7	16	2	U
arm_3L	1633416_s_at	2.7	5	2.3	2.8	4.7	2.1	1.4	1.6	18.5	1.7	3.3	4.8	7.7	5.5	2	2	U
arm_2R	1633511_at	1.2	1.3	1.6	3.4	1	2.2	3.2	3.3	84.5	2.8	1.9	3.4	21.2	1.6	4.1	2	U
arm_X	1633563_at	193.2	142.7	197.1	131.8	206.8	299.5	84.8	60.2	605.3	99.5	137.9	114.1	100	64	50.7	2	U
arm_3L	1634031_at	7.2	220.4	412.2	32	442.2	127.1	183	114.4	1962.5	96.6	8.4	136.6	487.1	9	541.7	2	U
arm_3L	1634088_at	0.9	1.3	1.3	1	1.7	1.6	1.6	0.8	5.6	0.9	0.6	1	2.2	1.3	2.8	2	U
arm_4	1634195_at	27.2	10.5	18.7	5	6.1	3	9.3	6.4	109.6	4.2	16.1	11.1	8.4	6.1	8.3	2	U
arm_X	1634254_at	0.9	2.6	0.9	1.4	0.9	1.3	2.1	1.7	10.6	1.9	1.1	1.3	2.3	3.5	2.4	2	U
arm_2L	1634356_at	1	1.5	1.5	1.1	0.7	1.1	0.7	1.1	5.3	1.7	0.6	0.8	2.2	1.6	1.3	2	U
arm_2R	1634432_at	2	3	2.6	3	2.2	2.8	0.5	0.8	10.5	1	1.2	1.3	2.3	2.2	1.2	2	U
arm_2R	1634638_at	6.1	7.3	10.9	7.5	8.2	17.1	6.9	3.7	114.4	15.6	8.4	8.8	18.9	23	6.9	2	U
arm_2L	1636150_at	1.2	1.7	0.9	1.3	0.9	1.3	0.9	1.3	8.3	1.5	0.8	2.1	1.5	2.4	1.2	2	U
arm_3R	1636528_at	232.2	361.3	241	706.1	185.2	355	454.5	236	3992.1	341.8	261.9	404.6	990.3	755.9	484.1	2	U
arm_2R	1636635_at	1.6	16	7.1	3.7	5	5.1	2.3	2	43.6	2.4	3.1	17	21	8.9	4.6	2	U
arm_X	1636693_at	158.8	108.7	58.1	183.4	101.9	291.4	33.9	22.3	2818.1	638.2	175.3	131.9	395.7	356	103	2	U
arm_3L	1636762_a_at	443.3	372.2	113.4	22.1	74.9	38.8	196.9	302.6	2708.5	208.5	543.3	219.4	111	62.4	133	2	U
arm_3R	1637683_at	3.5	4.8	3	3	2.9	6	2.9	2.3	47.3	4.4	2.3	4.7	12.9	5	4.8	2	U
arm_2R	1637735_at	258	168.4	161.5	116.7	170.9	143	219.1	123.9	532.6	145.1	187.6	133.3	226.2	103.1	148.5	2	U
arm_3L	1637933_a_at	3.9	6.1	8.2	5.4	4.3	6	2.9	2.1	34.2	6.8	4.1	9.1	16.3	4.9	5.6	2	U
arm_3R	1638273_at	1.5	0.8	2.4	23.8	9.2	1.5	2.2	3.1	68.7	0.7	0.4	2.1	11.6	9.6	6	2	U
arm_2R	1638435_at	0.9	3.3	3.1	3.2	1.8	1.4	1.8	1.7	7.2	0.5	2.2	1.5	1.8	1.4	1.8	2	U
arm_2R	1638823_at	2.5	6.3	4.2	8.1	5.7	5.8	2.9	3.3	22	8.7	4	3.8	6.4	5.4	3.9	2	U
arm_3R	1638852_at	47.9	82.6	232.6	55.2	176.4	392.3	8.8	14.6	1544.4	294.7	51.9	79.3	641.4	22.5	91.2	2	U
arm_3L	1639129_at	3.2	12.1	3.4	2.4	4.3	5	2.3	4.3	27.8	5.6	5.7	6.8	8.6	5.9	3.2	2	U
arm_3R	1639181_at	5.4	4.7	7.8	2.9	5.6	3.8	0.9	1.6	34.9	4.9	2.9	8.5	13.6	3.3	11.2	2	U
arm_2L	1639241_at	2.6	2.3	1.8	1.2	3.3	1.4	0.7	1.3	9.7	3.1	0.6	1.5	4.6	0.8	3.9	2	U
arm_2R	1639407_at	0.7	0.8	0.9	0.7	0.6	0.6	0.7	0.6	3	0.6	1.1	1.1	1.4	0.6	0.4	2	U
arm_2L	1639643_at	3.2	4.2	5.9	5.7	6.9	5.3	2.9	2.7	34.1	7.3	3	5.8	13.1	3.5	6.7	2	U
arm_3L	1640392_at	18.1	8.4	5.4	17.6	9.8	10.2	6	8.3	85.5	12.4	25	10.9	15.6	14.8	4.4	2	U
arm_3R	1640414_at	1.8	1.3	2.3	2.5	3.7	2.7	1.6	1.9	8.4	3.2	1.4	2.9	3	2.3	2.4	2	U
arm_3L	1640635_a_at	256.6	468.7	545.8	835.6	417.2	355.4	452.7	307.4	4438.9	568.9	265.1	529.2	2051.4	878.3	685	2	U
arm_X	1640957_at	805	584.5	919.4	68.5	212.8	97.7	128.3	101.7	3602	113.5	928.2	621.2	29.2	90.6	141.6	2	U
arm_2L	1641402_at	2.7	7.4	6	7.3	4.6	3.6	3.2	3.4	27.1	2.1	1.9	9	9.4	11.1	4.3	2	U
arm_3R	1641563_at	169.9	241.7	208.4	457.6	160.5	374.4	336.5	193.1	1960.6	438.8	222.5	431.7	941.5	488.2	280.5	2	U
arm_3L	1641631_at	0.7	1.1	1.4	1.6	1.4	1.4	0.8	0.9	4.5	1.2	1.3	1.8	1.7	1.1	0.7	2	U
arm_X	1629072_at	28.3	66	102.3	32.7	49.1	80.8	143.3	7.4	986.3	25.7	27	70.7	147	31	63.3	5	F
arm_2R	1630135_at	2.9	5.4	10	4.9	4.5	4.7	4.4	0.8	85.7	8.6	6.6	10.2	10.4	10.2	4.5	5	F
arm_4	1633723_at	134.3	146.7	523.5	42	273.5	17.3	359.4	34.4	3612.7	19.5	116.5	103.8	22.7	41.9	246.8	5	F
arm_2L	1626008_at	1.2	0.8	1.5	1.5	1.9	2.7	0.6	4.3	74.5	2.2	0.5	3	10.5	2.3	2.3	5	M
arm_3R	1628137_at	2.4	3.9	3.3	3.7	5.1	3.3	1.3	5.7	69.5	2.8	3.1	8.6	5.5	5.6	1.9	5	M
arm_3L	1629453_at	218.5	45.6	6.9	13.8	21.1	3.5	1.3	2.9	1736.5	3.5	232.8	24.4	246.7	8.1	8.4	5	M
arm_3R	1630180_at	4.3	5.5	5.2	6.7	7.6	5.9	4	67.3	411	3.9	17.6	6.6	9.6	3.8	5.8	5	M
arm_2R	1630619_at	79.5	705.2	376.4	18.7	345.7	30.6	7.8	24.1	5221	11.4	96.8	550.4	144.4	14.7	133.1	5	M
arm_2R	1631730_at	0.5	1.1	1.9	1.9	1.3	2.8	0.4	1.1	43.6	2.3	1	1.5	8.1	3.1	2.3	5	M
arm_3R	1632298_s_at	1197.6	733.4	426.7	117.8	1391.4	16.4	106.3	464.7	8659	16.6	1603	279.2	462.1	113	777.3	5	M
arm_3R	1637239_s_at	1.4	7.2	2.1	13.5	7	4.9	0.9	11.4	119.2	3.4	2.4	6.3	7.4	3.3	1.1	5	M
arm_2R	1638321_s_at	27	1522	83.3	10.5	178.7	25.8	5.7	31.5	9614.8	1.4	26.5	1758.5	13.1	3.4	872	5	M
arm_3L	1638643_at	0.5	0.5	0.5	1.3	1	0.9	0.3	1.7	38.7	0.9	0.9	1.8	5.6	1.5	0.6	5	M
arm_2R	1639331_at	2.6	1.9	3.7	5.5	6.1	2.5	2	4.8	52.4	3.1	5	4.2	5.2	3	4.3	5	M
arm_2R	1639655_at	4.5	3.8	4.4	4.9	6.3	7.5	3.1	7.4	154.9	7.6	7	10.1	23.4	2.3	6	5	M
arm_2L	1641156_at	62.5	16.3	12	14.1	13.1	5.8	4.4	13.1	355.1	8.8	37.9	15.6	7.3	12.3	7.1	5	M
arm_2L	1641562_at	3.4	2.1	2.9	2.2	5.4	5.6	2.7	9.4	71.8	4.2	3.3	10.7	9.8	3.6	3.3	5	M
arm_2L	1623132_at	1.7	3.1	3.1	4.1	4.5	1.6	1.9	2.4	85	1.3	1.7	4.8	8.8	1.7	4.1	5	U
arm_2L	1623674_at	1.1	0.3	1.9	2.2	0.7	1	0.8	1.5	12.6	2.2	1.1	1.1	1.4	1.1	0.9	5	U
arm_3R	1625250_at	184.3	192.1	191.6	242.8	159.3	260.1	233.7	149.7	1447.3	160.3	212	260.8	274.1	254.2	215.8	5	U
arm_2R	1625907_at	71.5	31.3	38.6	20.7	32.7	30.1	69.7	48.6	417.2	23.9	61.9	35.8	59.6	20.3	33.4	5	U
arm_2R	1626851_at	4.8	7.5	9.3	55.8	18.8	24.8	3.8	6.7	1120.4	139.7	11.5	9.9	6	33.2	106.1	5	U
arm_3R	1627127_at	16.6	5.7	4.5	5.3	1.6	5	14.1	14.4	135.6	4.2	16.7	4.2	14.6	2.4	3.3	5	U
arm_2R	1627860_at	3.1	11.6	7.3	8.5	4.3	2.7	3.3	5.1	91.7	3.5	3.1	4.8	15.1	6.6	3.8	5	U
arm_3L	1628115_at	1	1	6.4	1.6	2.2	2.5	1.9	1	60.4	1.6	3	2.7	3	1.2	3	5	U
arm_3R	1628698_at	3.8	5.8	3.9	3.4	4.7	3.8	1.6	2.4	32.4	3.8	3.8	6	5.6	4.7	1.2	5	U
arm_3R	1630006_at	7.2	20.4	20.2	9.4	9.2	4.9	7.7	5.3	300.6	3.9	8.9	12.2	59.9	7.8	19.4	5	U
arm_2R	1630333_at	2.1	3.8	6.2	8.3	19.1	2.8	1.6	1.3	120	1.8	4.7	5.7	8.3	2.6	0.8	5	U
arm_2L	1631734_at	3.1	3.6	5.7	6.4	7	5.6	3.5	5.8	44.9	6.7	4.1	5	8.7	6.6	5.7	5	U
arm_3L	1633022_at	266.6	88.4	133.1	92.9	93.4	57.6	147.3	133.4	1918.2	147.1	137.4	99.3	148.1	54.9	67.8	5	U
arm_3R	1634265_at	14.8	22.7	40.4	37.3	30.2	22.9	37.4	61.9	786.6	43.2	26.3	84	115	53.4	41.7	5	U
arm_2L	1636307_at	2.5	3.2	2.2	4.1	3.6	2.6	2.3	1.6	27.6	2.9	3.8	5.5	4.1	1.1	1.6	5	U
arm_2R	1638459_at	1.8	0.5	0.9	1.2	0.9	1.4	0.5	0.6	15	1	0.6	1.1	2.3	1.8	0.7	5	U
arm_X	1640479_at	4.6	268.7	5.7	3.8	6.1	4.2	2.3	1.7	2137.5	5.4	5.6	162.4	9.8	5.4	3.9	5	U
arm_X	1641073_at	2	1.6	6.9	2.3	4.5	3.4	2.2	3	102.4	6.9	2.4	6.5	12.7	4.8	1.9	5	U
arm_3R	1641591_at	1	1.2	2	1.3	0.6	1.6	0.4	0.7	18.8	1.6	0.9	1.7	2.1	1.1	1.8	5	U
arm_2L	1641597_a_at	23.5	15.7	21.2	8.1	16.8	10.3	6.1	5.5	276	20.3	15.4	34.7	24	2.3	3.6	5	U
arm_3L	1623242_at	2.5	1.5	3.3	1	1.2	2.1	17	6.9	1469.7	1.2	2.5	4.4	5.2	0.3	2.4	10	F
arm_2R	1623607_at	206.9	123.7	78.5	35.8	134.6	38.3	231.4	37.7	4410.7	32.6	156.3	84.8	265.3	28	60.1	10	F
arm_3L	1624829_at	1.6	17.6	5.5	2.8	3	4.9	1.9	0.8	475.5	5.3	2.4	8.6	4.2	5.8	4.6	10	F
arm_2L	1627938_at	76.9	37.7	44.9	26.3	36.4	32	27	11.3	1225.1	42.3	77.6	33.1	69.1	35	38.9	10	F
arm_X	1628317_at	4.6	3.4	12	1.5	8.9	1.4	33.7	1.5	696.6	1.4	8.4	4	3.8	3.5	4	10	F
arm_3L	1631971_at	92.9	57.1	60	49.8	41.9	48.7	146.8	72.2	2686.9	68.9	86.3	58.9	57.8	42.4	57.8	10	F
arm_2R	1632341_at	2.7	30.2	1.1	1.6	3.3	3.1	2.7	1	1021.2	13	3.2	32.1	15.3	7.3	3.3	10	F
arm_2R	1637413_at	7.8	6.3	11.8	1.1	13.6	3.3	23.8	0.8	430	4.1	14.1	2.7	22.5	2.5	3.2	10	F
arm_2R	1641231_at	7.4	50.2	61.7	28.4	57.7	14.8	67.7	20.9	911.1	16.9	9.8	54.8	31.4	38.5	85.3	10	F
arm_2R	1622935_at	3.3	4.9	8.8	6.8	6.7	27	5.3	13	6504.6	5.8	7	15.6	13.2	2.8	3.8	10	M
arm_2R	1622965_s_at	2.4	3.5	4	3.8	4.5	2.8	1.2	7.9	6547.6	3.3	2.7	15.1	9.3	4.5	0.7	10	M
arm_3L	1622978_at	2.6	1.6	2	1.3	2.8	2.1	0.4	7.6	76.2	0.3	2.1	1.1	7.4	0.2	2.5	10	M
arm_3R	1623105_at	0.4	0.8	1.1	1	0.7	2	0.4	3.8	1702.8	1.7	1.5	1.9	5.5	5.2	0.6	10	M
arm_2R	1623272_at	1.6	0.9	0.9	0.7	1.3	1.2	10.8	143.6	10233.7	0.7	3.5	250.5	6.7	4.3	0.8	10	M
arm_3L	1623331_at	1	2.6	7.1	4	2.1	3.4	1.8	13.3	4645.9	3.1	4.8	11.1	15.2	2.4	4.1	10	M
arm_3R	1623629_at	1	1.5	3.8	2.7	2.2	1.9	1	4.7	1192.5	2.5	1.4	3.6	7.5	1.1	0.5	10	M
arm_2L	1623824_at	3.1	6.5	6.7	11.1	4.8	6.5	2.6	51.6	2308.4	5.7	4	2.5	12.3	9	5.5	10	M
arm_2R	1623856_at	2.1	0.7	2.1	0.9	5.2	5.6	2.4	21.2	2649.6	0.9	1.3	5.9	7.5	2.4	2.6	10	M
arm_2R	1624099_at	3.4	3.5	5.2	5.2	4.8	4.4	0.6	8.7	7848.7	6.2	4.3	16.4	10.6	6.6	3.2	10	M
arm_2L	1624179_at	1.3	3.4	3.7	1.4	4.2	2.4	2.2	26.1	8849.8	3.6	1.9	21.8	2	1.6	2.7	10	M
arm_3R	1624260_at	1	2.2	2	2.7	1.3	2.1	0.4	2.3	3171.8	0.7	1.1	2.4	3.5	4.1	0.5	10	M
arm_2L	1624292_a_at	0.4	1.3	1.6	0.3	0.5	1.1	2.4	27.4	7433.6	0.6	2.5	15.4	6.8	2.9	3.2	10	M
arm_2L	1624319_at	2	4.4	4	2.7	3.8	4.7	0.6	1.4	981.7	3.6	2.1	7.7	6.9	1	1.8	10	M
arm_3R	1624414_at	1.3	0.8	4	1.8	2	1.6	0.6	2.8	1928	1.7	3.8	7	16.3	6.7	0.6	10	M
arm_3R	1624442_at	2.4	1.3	6.3	4.7	2.4	2.9	1.6	4.3	1063.3	3.8	2.2	9	9.4	4.6	1.8	10	M
arm_2R	1624466_a_at	22.8	50.1	26.4	180.4	54.9	100.2	10.1	247.1	2663.8	78	16.9	41.1	68.7	265.2	128.2	10	M
arm_2L	1624840_at	4.6	2.8	7.6	2.1	5	4.5	3.7	16.3	7857.5	5	3.6	19.4	22.4	6.3	3.9	10	M
arm_3R	1624902_at	2.3	2.1	0.7	1.2	3	3.5	1.2	3.7	3997.9	2.8	2.5	15.7	11.1	1	2.1	10	M
arm_2R	1625363_at	3.5	2.1	0.5	2.9	3.2	4.2	1.7	59.3	2036.6	5.8	3	4.1	4.5	3.3	2.9	10	M
arm_3L	1625375_at	4.7	3	6.1	7	3.9	4.5	1.1	4.7	4332.9	6.2	6.1	12.1	14.4	7	1.8	10	M
arm_3R	1625738_at	1	1.8	6.9	9.2	7.1	2.6	124.7	280.9	2863.2	3.5	3.2	9.1	5.4	3.8	42.8	10	M
arm_2L	1625892_a_at	2.6	1.2	2.7	0.6	0.7	2.2	10.5	103.5	10963.9	2.9	3.8	81.2	7.9	1.9	1.5	10	M
arm_3L	1625996_s_at	1	3.3	1.1	69.8	24.6	164	12.4	114	10072.2	29.6	2.8	146.7	4	30.7	12	10	M
arm_2R	1626068_at	51.2	22.2	20.5	1.9	5.1	3.4	1.7	18.1	10132.3	2.8	12.4	21.3	11.1	2	8.8	10	M
arm_2L	1626258_at	1.4	1	0.9	3	1.5	4.6	0.8	4.6	62.3	4	0.7	1.5	2	5.9	1.3	10	M
arm_2R	1626373_at	4	6.3	4.3	8.3	6	5.7	3.7	8	4622.5	5.1	3.6	4.6	7.9	5.2	3.3	10	M
arm_3R	1626658_at	2.5	5.4	5.8	7.8	6.9	5.6	3.1	6.3	522.2	8.2	5.5	11.7	16.5	6.2	6	10	M
arm_2L	1627140_at	1.4	0.9	3.7	0.7	1.6	5.8	1.5	19.3	9236.6	2.5	0.8	7.8	4.2	2.9	3.1	10	M
arm_3L	1627178_at	6.4	9.7	5.3	8.2	12.2	6.6	7.7	61.8	10741.4	9.6	3.7	109	18.4	10.6	14.2	10	M
arm_2L	1627393_at	3.7	7.7	3.2	10.6	5.3	4.5	7.7	75.2	13494.2	4.1	7.7	59.8	11.3	11	7.5	10	M
arm_3L	1627495_at	2.2	1.2	3	2	3.3	3.2	1.5	6.4	3909.3	4.8	1.7	4	4.8	2.3	0.6	10	M
arm_2L	1627620_at	4	3.8	3	5.8	3	4.1	2.2	10.6	8045.2	2	1.8	18.6	5.6	2.9	5.1	10	M
arm_3L	1627674_at	5.1	3.4	5.9	3.6	1.8	2.8	0.6	2.4	2065.3	3.1	5.6	15.9	5.2	4.3	1.1	10	M
arm_3L	1627937_at	2.6	1.8	2.5	2.8	1.3	1.8	0.6	4.9	555.4	2.4	6.4	4.2	2.8	1.5	1.9	10	M
arm_2R	1627990_at	0.8	2.1	2.9	2.3	2.6	3	12.1	146.3	11724.6	3.7	3.3	161.9	7.7	7.3	3.6	10	M
arm_3R	1628103_at	2.2	1.6	3.8	10.4	5	3.2	2.6	11.3	4663.9	2.5	4.1	6.3	16.2	7.2	4.9	10	M
arm_2L	1628459_at	3.6	6.4	5.9	7.1	4.6	6.3	12.6	183	13486.5	6.5	4.4	166.7	13.3	12.7	4.5	10	M
arm_3R	1628561_at	2.2	0.6	1.6	0.9	1.8	3.1	2.6	5.7	4478.4	1.2	2.2	9.2	3.4	1	3.1	10	M
arm_2L	1628578_at	4.6	4.2	1.5	2.9	3.5	3.9	1.4	6.6	2533.7	4.4	4.8	7.4	11	4.5	3	10	M
arm_3R	1628592_at	10	3.9	1.8	17.6	3.6	1.9	1.7	7.6	2406.3	1.7	1.4	7.1	2.8	18.4	1.6	10	M
arm_3R	1628649_at	1.9	2.4	5.7	7.2	9.9	6.1	32.7	533.6	9676.5	4.4	11.3	577.9	15.1	41	11.1	10	M
arm_X	1628702_at	2.2	4.3	3.3	31.8	1.8	3.6	2.2	15.3	968.3	1.4	2.5	1.8	5.2	12.5	3.4	10	M
arm_2R	1628972_at	4.2	3.6	6.2	7.5	5.1	6.3	0.5	15.8	6938.8	3.4	5.7	14.2	11.5	4.9	5.5	10	M
arm_2R	1629161_at	1.9	14.2	3.5	1	2.7	1.2	1.2	8.5	5503.7	0.6	3.4	6	3.8	2.4	0.9	10	M
arm_2R	1629208_at	3.4	3.7	4.7	5.7	3.7	4.4	0.8	56.6	2173.2	3.7	1.2	4.9	4.4	5.1	3	10	M
arm_2R	1629391_at	2.8	2.9	4.1	4.4	3.3	3.2	2.4	9.4	8092.1	0.9	1.1	4.6	9.5	5	4.3	10	M
arm_2L	1629449_at	1.3	2.8	3	1.3	4.5	2.5	1.3	6.2	3509	3.4	2.8	7.3	2.6	1.9	1.8	10	M
arm_3R	1629480_at	3	1.8	1.6	1.2	0.9	2.7	0.5	9.4	8024.7	1.9	0.8	6	8.3	0.9	1.5	10	M
arm_2L	1629574_at	5.1	3.2	4	1.6	4.6	3.6	1.4	9.4	4190.5	5	2.4	10.2	10.1	2.5	5.5	10	M
arm_X	1629610_at	49.6	45.4	1	1.5	2.5	1	0.7	1.9	1161.8	1.2	47.2	1.1	6.4	1.1	0.8	10	M
arm_2L	1630011_at	10.5	8	9	14.2	8.2	18.2	5.9	16.9	8067.5	7.9	10.1	24.2	482.8	8.8	5.5	10	M
arm_3R	1630221_at	4.1	2.6	6.5	6.6	5.5	2.7	1.8	4.5	488.6	5.9	3.8	11.2	16.7	4.1	4.5	10	M
arm_3L	1630422_at	5.3	3.1	4.3	3	5.5	7.4	2	6.8	5032.6	5.6	3.8	11.4	6.8	4	3.2	10	M
arm_2L	1630646_at	1.1	4.2	6.9	3.3	2.9	2.3	1.5	3.4	330.2	1.7	3.2	1.9	7.1	2.6	1.4	10	M
arm_3R	1630940_at	1.7	2.2	2.9	2.5	4.4	1.7	1.7	108.5	3211.8	2.3	3.9	5.2	9.3	10	4.6	10	M
arm_2R	1631158_at	0.8	1.9	1.8	1.5	2.8	2.4	19.5	255.6	11526	2.1	1.6	287.1	9	10.7	5.3	10	M
arm_2L	1631182_at	4.6	5.4	5.7	6.3	7.2	8.3	5	10.1	1378	6	3.7	9.5	14	7.7	5.4	10	M
arm_2L	1631200_at	0.4	0.6	0.8	0.8	0.6	1.3	2.1	14.2	10312.3	1.9	0.6	11.9	3	0.8	0.6	10	M
arm_2L	1631322_at	5.2	3.2	6.4	5.7	6.3	5.8	0.9	6.2	248.2	6.2	4.2	5.9	19.4	3.6	2.9	10	M
arm_3L	1631665_at	3.2	5.1	4.6	3.3	5.5	3	4.3	40.2	11566	3	3.6	75.2	9.5	7.4	1.4	10	M
arm_2L	1631670_at	1.2	3.1	3.6	4.7	3.1	4.8	6	51	9520.6	1.6	3	71.6	9.3	7	5	10	M
arm_2L	1631727_at	1.5	0.7	0.5	2.5	0.9	1.7	0.6	3.7	1078	0.6	1.3	1.2	6.4	0.7	0.3	10	M
arm_2R	1631787_at	4.1	4.8	5.3	1.9	7.4	4.2	2	79.6	2852.6	4.7	3.8	4.5	10.3	5.8	3.7	10	M
arm_3R	1631800_at	1.9	1.9	2.6	1.3	4.4	3	0.6	2.5	3367.4	2.3	2.5	6.6	9.4	1.3	2.3	10	M
arm_2L	1631842_at	2.2	2.9	1.3	1.6	4.9	3.5	6.5	84.3	2531.9	2.6	1.1	1.7	9.8	2.7	1	10	M
arm_3R	1631858_at	4	4.2	2.4	1.1	2.9	2.5	1	4.2	245.4	2.9	4.8	12.5	14.9	3.6	1.4	10	M
arm_3L	1632168_at	3.3	3.1	5.1	3.5	3.7	3.8	3.4	20.4	7210.5	3.1	7.2	42.8	5.3	16.1	7.2	10	M
arm_2L	1632347_at	2.3	2	3.4	2.5	0.4	1.7	1	2.5	409.9	1	2.2	3.7	11.3	2.3	1.5	10	M
arm_2R	1632350_at	3.2	4.1	5.1	9.2	2.1	3.5	1.9	24.2	10987.4	2.2	3.1	20.6	8.6	6.4	1.7	10	M
arm_X	1632452_at	1.7	5.3	3.1	4.2	30.5	6.6	2.2	15	330.6	3.8	0.8	8.8	6.8	3.2	4.7	10	M
arm_2L	1632491_at	1.8	0.9	2.7	1.4	2	3.9	1.1	5.1	4525.6	1.6	1.2	4.7	6.7	1	0.9	10	M
arm_3L	1632504_at	0.6	0.5	1.1	0.8	0.9	1.1	1.7	14.5	877.2	1	2.2	1	3.7	1	0.7	10	M
arm_2L	1632829_at	4.5	6.7	10.1	9	7	9.1	1.7	97.5	3152.8	9.2	8.2	5.6	12.7	5.3	5.3	10	M
arm_3L	1633023_at	2.4	5.6	2.6	8.8	4	6	6.3	100.4	8630.8	5.4	4.3	94.5	11.7	11.3	2.9	10	M
arm_2L	1633079_at	1.4	1.5	2	2	1.1	4	4.1	33.7	10870.9	2	1.3	41.9	11.1	3.6	1.3	10	M
arm_2L	1633170_at	3.4	4	2.5	3.3	2.8	3.5	4.4	27.6	11285.5	3.3	4.4	35.9	10	2	1.9	10	M
arm_3R	1633255_at	1.2	3	2.8	3.2	5.2	2.2	1.5	5	1498.1	2.3	2.5	6.4	8.9	0.8	3.1	10	M
arm_2L	1633256_at	2	5.8	3	11.9	8.5	3	3.6	18.2	7443.2	5.3	2.6	23.1	2.4	5	4.6	10	M
arm_3L	1633266_at	3.1	4.9	6.2	7.5	3.3	6.9	2.5	15.5	8625.5	4.7	4.3	29.8	3.1	5.1	2.6	10	M
arm_2L	1633410_at	6.4	10.7	92.4	23.4	43	13	4.2	14.1	1345.8	12.3	6.5	22	39.2	23.3	120.6	10	M
arm_3R	1633584_at	2.4	23.9	2.4	3.3	4.4	3.7	1.7	11.1	5311.4	2.6	2.5	59.8	5.2	1.8	53.6	10	M
arm_3R	1633604_at	1.9	1.6	1.1	3.3	0.6	1.2	0.7	6.5	2802	1.1	2.3	4.3	5.5	3	1.3	10	M
arm_2R	1633617_at	2	3.1	3.6	8.7	7	3.9	1.7	6.8	3929.6	1.8	6	23.9	16	11.6	2.4	10	M
arm_2L	1633879_a_at	1.9	5.7	5.9	3	3.6	5	3.7	25.2	3050.9	4.6	3.5	9.2	9.8	4.9	4.8	10	M
arm_3R	1634008_at	3.4	0.9	2.1	2.8	1.1	3.1	0.9	5.5	3319.5	1.1	1.3	7.1	8.9	3.3	1.5	10	M
arm_3R	1634224_at	0.9	0.6	0.5	1.4	0.7	1	0.9	9.9	7584.6	2.4	1	8.8	2.2	1.8	0.7	10	M
arm_2L	1634569_at	2.7	1.9	4.3	4.4	2.6	4	1.9	18.3	10320.1	3.8	5.2	21.8	5.6	1.4	4	10	M
arm_3L	1634575_at	1.9	2.3	1.2	1.1	1.4	1.4	1.6	25.6	8455.7	1	2.9	19.2	1.3	2.2	0.8	10	M
arm_2R	1634651_at	0.6	0.9	0.8	1.2	0.6	0.8	0.4	7.2	6037.5	1.4	0.9	11	2.6	1.8	0.6	10	M
arm_2R	1634750_at	1.9	3.8	3.3	5.3	0.8	3.7	2.5	14.8	6720.3	3.8	3	16.4	5.4	1.8	3.4	10	M
arm_2L	1634808_at	1.2	0.6	1.9	1.2	1	3.8	1.1	4.5	4403.5	3.1	3.2	6.2	4.8	2.1	2.1	10	M
arm_3L	1634882_at	1.5	4.8	3	3	0.7	2	7	92.7	9396.5	3.3	1.8	101.2	1.4	4.7	2.8	10	M
arm_3R	1635084_at	2.5	2.8	1.2	2.9	4	4.1	1.7	4.6	2536.5	2.9	1.6	2.6	3.8	1.1	2.6	10	M
arm_2L	1635163_at	7.1	28.6	7.3	6.7	3.9	6.1	4.9	10.4	2358.6	6.5	5.5	29.8	14.3	12.1	18.2	10	M
arm_2L	1635387_at	0.9	1.1	2.6	1.4	1.4	1.6	0.6	3.2	162.2	1.4	1.1	1.5	2.9	1.3	1.2	10	M
arm_3L	1635492_at	1.4	1.9	2.7	0.9	2.9	2.3	1.4	13.2	3137.9	1	0.7	6.5	3.3	1.1	1.7	10	M
arm_3L	1635671_at	1.2	2.2	3.7	8.5	2	5.8	1.3	18.3	371.1	3.7	2.6	11.1	13.7	4.5	3.6	10	M
arm_2R	1635680_at	0.7	0.7	1.3	3.1	0.4	1.3	0.6	2	3798.2	1	0.8	2	1.6	1.2	0.7	10	M
arm_3R	1635953_at	2.6	3	1.9	4.5	3.3	3.4	1.7	4.3	2736.6	3.9	1.6	7.2	3.7	1.7	1.5	10	M
arm_2L	1635983_a_at	6.7	8.3	3.5	3.3	3.6	4.3	2.7	64.3	1145.3	6.5	3.9	14	6.5	5	1.8	10	M
arm_3R	1636019_at	1	2.2	5.6	3.2	3.8	2.2	3.5	12.7	7942.9	1.6	3.3	15.9	5.8	1.2	1.8	10	M
arm_2L	1636087_at	0.6	0.8	1.1	1.3	0.7	2.2	1.3	14.8	5418.3	1.3	0.8	14.1	6.1	2	2.9	10	M
arm_2L	1636147_at	2.9	2.6	2.3	0.8	0.7	2.8	1.1	16	9177.3	1.4	1	15.4	4.8	0.8	1.1	10	M
arm_3L	1636220_at	1.1	2.1	0.6	13.7	1.1	1.5	0.4	3.5	3042.1	2.1	0.9	5.9	1.6	7.7	1.3	10	M
arm_X	1636236_at	2.6	2.2	1.7	5.3	2.2	4.1	1.3	3.7	1489.4	2.5	3.2	7.4	1.9	5.1	1.7	10	M
arm_3L	1636498_at	3.9	6.5	6.5	9.5	7.3	7.4	1.8	10	4421.8	4.3	4.1	8.5	13.2	9	6.6	10	M
arm_2L	1636550_at	2.3	2	1.9	1	2.5	1.7	1.3	8.3	5097.1	4.2	2.4	8.4	11.2	1.6	2.4	10	M
arm_3R	1636597_at	1.3	5.7	7.2	6.2	5.1	3.6	2.2	8.2	251	4.4	6.6	7.3	14.5	8.1	5.7	10	M
arm_2L	1636784_at	1.4	1.5	1.8	1.8	4	1	4.4	56.6	10476.2	3.1	2	66	5.6	3.4	2.2	10	M
arm_2L	1636826_at	1.6	2	1.6	1.2	1.2	1.7	3.5	130.4	5448.5	2.3	4.1	2.7	13	4.8	0.9	10	M
arm_2L	1636829_at	1.5	1.9	1.7	1.1	1.1	2	2	4.7	2871	1.3	2.1	7.6	14.7	1	0.7	10	M
arm_3R	1636894_s_at	40.1	8.1	8.7	6.2	8.2	4.6	1.5	24.2	3523.3	8.4	31.2	7.8	7.7	7.7	8.5	10	M
arm_3R	1637205_at	1.8	1.1	6.2	5.1	2.6	3.7	2.2	8	2790.1	2.3	1.1	3.2	5.1	7.5	2.8	10	M
arm_3R	1637277_at	2	1.8	3.2	2.8	1.9	0.9	0.7	6	5807	1	1.3	5.1	5.1	1.4	1	10	M
arm_3R	1637325_at	1.7	2.2	3.8	5.2	4.9	6.3	18.2	299.8	13556.2	7.4	1.7	411.3	2.9	30	11.4	10	M
arm_3R	1637713_at	3	1.6	1.4	3.3	1.9	5.7	0.6	5.9	3347.4	2.2	1.7	2.5	10.9	3.7	0.7	10	M
arm_2L	1637742_at	1.2	0.5	4.3	1.3	0.8	3.3	2	33.6	9570.4	0.8	1.4	26.4	11.9	3	1.9	10	M
arm_3R	1638385_at	2.5	3.3	4.6	3.3	1.9	3.7	1.9	18.2	8254.1	2.2	3.5	15.6	12.4	6.7	1	10	M
arm_3R	1638392_at	1.5	2.1	6.9	4.3	6.5	4.7	53.3	388.7	14023.5	3.2	6.8	489.7	8.5	38.3	11.6	10	M
arm_2R	1638455_at	5.1	4.3	10	7.9	8	7.4	3.6	23.3	7996	6	5.2	22.9	14.9	4.7	6	10	M
arm_3R	1638524_s_at	2.4	3.6	4.1	16.4	3.4	5.9	3.4	11.2	1801.6	7	6	7.4	8.4	6.4	4.6	10	M
arm_2L	1638714_at	1.9	0.5	4.7	4.6	3.5	3.7	3.7	68.6	11583.4	3.4	4.3	60.1	9.8	3.8	1.6	10	M
arm_2R	1638827_at	3.5	1.1	3.1	4.2	4.4	1.1	0.9	15.2	8391.5	3.1	3	15.3	4.4	2.5	1.8	10	M
arm_2L	1638908_at	4.8	5.3	9.2	14	9.6	4.8	5.5	17.4	9334.7	6.2	6.4	35.3	13.2	12	5.5	10	M
arm_2L	1639240_a_at	1.5	0.5	3	2.9	4.1	2.4	7.1	111.9	9581.4	2.3	1.9	113	1.5	8.4	6	10	M
arm_3R	1639365_at	2.9	4	6.4	14.2	2.2	4	1.1	73.1	2915.3	5.3	2.7	8.1	7.8	9.6	4.5	10	M
arm_3R	1639563_at	0.8	4.3	3.5	1.5	1.2	3.8	0.6	2.1	3569.4	2.8	3	4.6	7.8	2.6	1.5	10	M
arm_2L	1639815_at	4.3	5	6.3	3	5.2	8.3	0.8	2.8	138.5	3.9	2.8	6.7	11.6	3.6	3.1	10	M
arm_3L	1639845_at	0.7	2.3	4.2	3.3	2.7	1.5	2.1	11.8	7064.6	3.3	1.3	10.8	4.9	8.7	1	10	M
arm_2L	1639922_at	2.8	0.8	0.6	2.1	5	1.6	0.4	4.4	134.3	5.2	3.4	1.5	3.2	4.5	1.8	10	M
arm_3R	1640005_at	1	1.7	3.3	3.8	1.7	2.3	0.4	8.3	7479.7	2.2	1.5	10.4	10	3.1	2.3	10	M
arm_2L	1640506_at	6	6.7	16.4	9	13.8	7.2	2.1	15.1	6790.5	10.7	7.6	18.6	13.3	13.8	6.4	10	M
arm_2R	1640544_a_at	0.7	0.5	6.1	1.3	2.5	2.5	0.5	7.7	6124.2	2.4	0.4	9.7	8.6	1.8	1.2	10	M
arm_2L	1640768_at	2.6	85.6	40.6	12.8	7.6	3.3	3.2	9.4	8063.1	4.1	5.6	85	10.2	8	2.8	10	M
arm_2L	1640855_at	2	3.8	4.2	5.6	1.3	3.6	1.3	3.9	3759.3	1.6	2.4	6.3	10.7	5.1	2.3	10	M
arm_3L	1640866_at	1.4	0.3	2.8	2.3	1.8	1.7	0.3	1	152	2.2	1.9	4.6	5.5	1.2	0.8	10	M
arm_3R	1640981_at	1.5	2.7	7.2	1.5	1.5	1.4	4.4	80.9	9883.8	2	3	107.7	9	3.1	2.6	10	M
arm_2R	1641201_at	2.7	6.2	4.9	11.5	1.9	3.4	1.5	7.2	2606.3	5.2	7.2	9	13.1	12.8	3.5	10	M
arm_X	1641362_at	114.7	24.7	8.3	3.4	7.1	2.5	1.2	51.3	5237.7	4.6	82.7	12.5	2.3	3.4	5.7	10	M
arm_3R	1641478_s_at	3.5	2.2	3.1	5.5	3.3	3.4	1.2	7.2	3525.7	4.7	4.2	8.7	5.9	4.2	3.2	10	M
arm_3L	1641520_at	1.9	6.5	3.4	2.8	2.1	4.5	0.9	9.5	5702.6	1.6	2.1	18.1	4.3	4.7	4.1	10	M
arm_3L	1641626_at	3.3	2.7	2.6	2.2	3.4	4.1	1.2	9.9	3070.5	2.8	1.7	9.3	12	3.9	2.7	10	M
arm_3R	1641645_at	2.4	3.4	2.8	3.3	3	3	1.4	47.6	1375.7	3.7	3.9	6.2	38.3	3.6	5.2	10	M
arm_3R	1641661_at	3.8	6.2	5.5	8.9	4.4	6.2	1.9	4	1296.9	2.9	4.5	8.2	14	5.9	2.7	10	M
arm_2L	1622964_at	1.4	3.9	2.3	1.1	6.7	4	2.5	2.7	224	5.8	2.2	5.4	1.2	1.2	1.9	10	U
arm_3L	1623166_at	8.8	9.8	7.7	6.5	4.9	7.7	7.4	14.3	5755.3	3.6	15.5	20.9	21.6	7.8	7.3	10	U
arm_3L	1623190_at	2.2	4.1	6	3.3	2.1	1.7	1.5	1.4	2576.1	0.9	1.1	2.4	7.7	3.9	0.6	10	U
arm_3R	1624084_s_at	3.7	2.3	4.9	3.3	3.6	2.9	2.7	4.8	431.9	3.2	2.6	2.6	9.5	2.5	2.8	10	U
arm_2R	1624777_at	1.1	1.1	2.6	3.8	2.3	1.8	2.8	3	2563.3	3.7	2	3.9	12.2	2.1	3.8	10	U
arm_2R	1624926_at	4.7	9	8.4	14.4	12.6	10.7	6.2	10.5	763.2	9.2	5.9	7.4	8.5	14.6	9.1	10	U
arm_3L	1625036_at	3.3	3.1	1.8	2.7	2.4	3.9	1.6	2.2	878.8	2.5	3.5	3.6	8.9	2.8	1	10	U
arm_3R	1625190_at	1.3	7.9	4.4	7.7	18.5	4.7	5.9	7.2	1178.2	4.1	3.2	10.5	9.9	6.2	13.7	10	U
arm_3R	1625220_at	0.8	1.1	1.6	1.5	1.7	1.2	0.9	1	57.8	1.1	1.1	1.8	4.9	1.4	1.5	10	U
arm_2L	1625803_at	1.4	3.7	1.5	4.6	3.3	5	2.4	3.7	137.3	3.2	4.3	7.3	6.1	4	3.6	10	U
arm_3L	1626055_at	3.9	2.8	4.4	9.4	2.5	4.8	2.1	2.2	2252.2	1.8	1.9	3.9	19.1	8	3.4	10	U
arm_X	1626075_at	4.3	3.6	9.9	9.5	4.8	5.5	7.9	4.6	810.2	5.4	5.4	15.2	8.1	6.8	5.5	10	U
arm_X	1626434_s_at	7.1	9.4	8.4	9.8	9.4	5.2	5.1	4.4	292.9	5.7	12.4	12.3	12	11.1	7.4	10	U
arm_2R	1626687_at	0.6	0.9	3.8	14.2	2.3	2.6	1.1	1.4	1305.2	1.1	1.8	6.4	8.4	6.8	2.7	10	U
arm_2L	1627138_at	4.2	5.9	10.5	9.8	8.8	9.8	6.2	7.7	3705.2	7.4	5.5	10.7	21.9	10.4	6.3	10	U
arm_3R	1627716_at	4.1	4.6	7.8	10.1	3.5	4.6	3	5.9	487.5	5.6	5.2	16.5	21.1	8.4	6.8	10	U
arm_3R	1628408_at	5.2	3.4	4.5	4.7	3.7	3.7	2.5	4.7	2109.7	3.1	2	4.5	11.8	7.4	5.5	10	U
arm_3R	1628668_at	6.7	21.3	16.9	27.8	56.4	15.4	9.4	11.3	3009.6	33	12.2	56.5	17.3	30.7	111.8	10	U
arm_3L	1629112_at	2.8	5.4	2.5	2	5	3.1	1.9	1.7	132.6	4.3	5.3	7.3	8.7	4.7	1.4	10	U
arm_3R	1629617_at	1.6	1.9	3.8	3.7	1.1	2.3	0.9	1.6	536.8	1.9	2	20	5.6	4.7	2.7	10	U
arm_3L	1629799_at	4.9	6.9	7.4	4	5.2	7.6	4.3	5	2378.6	6.9	5.7	11.3	10.3	6	5.2	10	U
arm_2R	1630037_at	4.3	20.3	6.1	7.3	6	4.7	2.4	1.3	242.3	2.2	7.3	7.2	6.5	8.5	3.1	10	U
arm_3R	1630061_at	1.2	1.4	3.3	2.7	2.9	4.5	2.5	1.4	326	3.6	1.1	2.3	5.2	1.7	2.4	10	U
arm_2R	1630652_at	4	4.7	4.4	8.2	5.4	4.9	3	4.1	940.6	7.4	2.8	5.3	11.4	4.9	2.9	10	U
arm_X	1631290_at	11.2	14.1	18.2	23.8	12	13.8	11.6	8.4	3935.7	12.5	12.7	32.8	23.3	16	13.8	10	U
arm_3R	1631977_at	2.1	1.8	3.1	4	2.2	4.2	1.3	2	544.4	5.6	2.1	7.8	3.7	5.1	1.7	10	U
arm_3R	1632982_at	2	4.9	4.7	3	2.7	3.7	4.9	5.3	2569.9	4.6	5.6	6.5	9.7	4.5	4.2	10	U
arm_2L	1633548_at	1.6	2.1	2.3	1.1	1.1	1.8	0.9	0.6	170.4	1.4	1.1	2.8	6.6	1.4	2.4	10	U
arm_3L	1633810_at	126.7	65	90.3	67.1	69.7	36	94.1	100.2	3271	85.6	127.8	63.7	182.3	74.5	94.7	10	U
arm_2L	1634263_at	1.5	1.8	4	3.1	1.9	2.8	3.7	1.9	976.7	1.8	1.4	2.7	4.5	2.8	2.4	10	U
arm_3R	1634548_at	5.7	5.2	9.4	3.5	7.4	5	4.3	7.7	4844.2	6.8	5.6	11	11	10.4	7.2	10	U
arm_3L	1634780_at	1.4	1	5.8	4.6	3.2	4.3	2.2	3.4	1121.1	2.9	2.4	8.6	5.8	4.9	2.8	10	U
arm_3L	1635471_at	1.1	1	0.9	1.4	0.7	0.9	0.5	0.6	747	2	2.4	3.1	5.4	0.9	0.7	10	U
arm_3L	1635817_at	2.5	6.1	3	2.5	3.2	8	6.3	8.3	864.5	4.8	3.9	13.4	9.8	8.7	3.3	10	U
arm_3R	1636014_at	2.6	3	2.4	4.2	3.8	3.2	5.5	4.5	4339.5	1.2	3	8.1	5.8	6.4	2.4	10	U
arm_2R	1637209_at	1.3	5.6	1.4	1.8	5.5	3.4	3.2	4.7	4549.7	1.5	1.4	6.2	2.6	1.6	1.6	10	U
arm_X	1637764_at	6.4	4.5	5.9	5.4	7.3	6.2	3.7	4.2	834.4	6.1	6.2	13.9	15.7	5.7	4.4	10	U
arm_3R	1637885_at	5.1	4.9	4.3	3	4.7	5.6	1.3	1.6	87.1	1.5	0.8	4.2	4.2	2.1	3.7	10	U
arm_3R	1638977_at	0.8	1.2	1.1	1.3	1.3	1.8	1	0.7	40	2	3	2.9	2.1	1.1	1.5	10	U
arm_2R	1639147_s_at	3.3	27	5.7	2.1	16.9	3.8	7.2	8.5	2427.9	4.3	7.3	13.8	15	6.4	9.1	10	U
arm_3R	1639863_at	4.6	6.1	7	6.2	7.1	4.8	3.6	3.7	184.6	4.1	6.7	9.8	15.4	5.2	2.7	10	U
arm_3R	1640609_at	2.7	5	3.2	1.9	4.4	6	0.7	0.6	3447.8	2.3	4.6	10.4	4.7	0.8	3.1	10	U
arm_2R	1640757_at	2.6	4.9	6	4.2	5.1	3.9	1.9	3.3	1184.3	10.7	4.2	10.3	9.1	7.3	6.7	10	U
arm_3L	1641619_at	17.7	6.7	16.8	17.1	34.9	9	6.9	7.8	871.3	10.1	15.4	8.1	6.7	14.3	12.9	10	U

## Sheet: SalGland
Chr	Oligo	BrainMean	HeadMean	cropMean	MidgutMean	HindgutMean	tubuleMean	OvaryMean	TestisMean	AccMean	l_tubMean	tagMean	carMean	Sgmean	l_mid mean	l_hind mean	Fold	Sex-bias
arm_3R	1623162_at	2.1	0.8	2	2.2	3.9	1.7	1.6	0.6	4.8	2.1	5.7	4.3	13.3	2.5	1.6	2	F
arm_3L	1623723_at	6.6	3.8	5.4	4.3	5.3	5.5	2.5	0.6	6.9	3.5	4.8	5	14.7	3.3	3.7	2	F
arm_2L	1623765_at	4.2	4.9	6.9	4.8	4.5	4.6	3.8	1.7	4.9	3.8	3.9	7.3	16.9	3.9	1.8	2	F
arm_2R	1624086_at	1008.5	903.9	1044.5	2245.5	3089.3	3336.2	705.1	170.9	747.7	2417.3	1297.9	722.6	6927	2287.5	3154.2	2	F
arm_3L	1624164_s_at	463.7	129.2	26	45.9	177.1	4.6	87	10.8	211	13	485.9	35.2	1296.7	46.1	129.8	2	F
arm_X	1624276_at	4.6	0.9	5.2	5.6	1.4	2.5	3.7	1.6	5.3	4.5	0.9	1.9	16.3	4.4	0.8	2	F
arm_3R	1624392_s_at	124.5	103.5	88.2	168	82.5	142.9	255.4	90	123.2	193.6	111.1	109.4	568.9	229.6	133.1	2	F
arm_X	1624755_a_at	1430.1	1344.4	1054.2	839.3	775.9	382.8	468.4	153.7	1304.2	492.5	1850.8	449.3	3724.7	1050.9	629.4	2	F
arm_X	1624804_at	4.4	2.7	3.5	4.6	2	4.5	3.4	0.6	4.7	4.5	1.7	2.5	10.1	3.3	2.6	2	F
arm_2R	1624896_at	7.1	3.2	6.6	4.3	4.3	5.6	6.5	3.1	9.1	5.7	6.9	5.7	27.1	8.5	4.5	2	F
arm_3R	1625372_at	1.3	2	2.6	1.7	2.5	2.5	2.7	0.7	2.9	0.6	3.5	3	9.9	1.1	1.3	2	F
arm_X	1625537_at	65.4	91.2	519.1	67.1	112.8	168.6	96.3	4.3	12.5	211.4	57.4	60.5	1054.8	140.6	114.2	2	F
arm_3L	1625746_at	95.8	82.5	92.5	53.9	57.4	46.3	72.2	32	69.2	49	82.7	57.9	266.5	51.9	57.1	2	F
arm_3R	1625897_s_at	926.9	469	307.2	76.1	206.1	236.8	152.8	64.2	12.1	278.9	1221.4	231.6	3957.7	69.7	68.8	2	F
arm_3L	1626138_s_at	295.4	204.7	305.8	379.2	309.5	560.8	411.3	164.8	132.8	413.3	284.5	139.1	1463.4	194.5	668.5	2	F
arm_3L	1626263_at	168.5	156.5	715.4	81.4	153.9	159.2	115.2	21.6	75.8	113.8	178.5	106	1488.2	140.4	107.1	2	F
arm_X	1626348_at	1.8	3	2	3.4	1	1.9	1.8	0.6	3.4	1.6	2	2.2	18.2	6.2	1.3	2	F
arm_2L	1626611_at	4.4	2.8	5.2	6.3	2.9	5.4	3.3	0.9	5.6	6.3	3.7	7	15	4.6	6.3	2	F
arm_3L	1626719_a_at	305.6	140.3	249.6	180.7	188.5	205.3	426.4	111.7	129.5	360.3	274.1	62	1076.9	171.9	205.7	2	F
arm_3L	1626801_at	188.1	318.5	284.9	214.8	223.1	312.7	383	162.6	273.5	408.9	202.3	214.1	928.2	178.4	277.7	2	F
arm_4	1626969_at	1.1	2.5	2.4	1.2	0.6	1.1	2.3	0.5	3.8	1.6	0.6	1.9	8.7	1.5	1.1	2	F
arm_3L	1626977_at	2.2	0.8	1.3	2.7	3.6	3.2	3.1	1.1	2.7	1.7	1.3	1.7	10.1	1.8	1.7	2	F
arm_3R	1627006_at	2318.3	2137.7	1980.7	3960.8	4468.9	4963.2	1984.7	889.8	2207.8	4227.5	2731.4	1629.3	11129.2	3763.8	4000.1	2	F
arm_2R	1627067_at	322.6	335	825.2	379.4	489.8	692.8	1157.8	207.7	604.9	1006.5	414.3	956.8	2502	607	617.3	2	F
arm_3R	1627137_at	0.9	1.5	1.1	2.2	1.7	2.6	2	0.8	2.9	1	0.8	1.9	12.1	2.8	2.7	2	F
arm_3R	1627227_at	83.8	129.4	222.9	225.8	220.6	144.4	136.1	63.5	211.7	142.9	174.5	256.6	745.1	204.5	145.3	2	F
arm_2L	1627267_at	234.3	322.3	959.5	529	1152.3	298.4	197.9	84.6	248.5	138.5	261.1	226.4	2431.9	359.4	538.3	2	F
arm_2R	1627391_s_at	1.3	0.7	1.2	2.3	0.5	1.8	1.3	0.4	2.3	1.9	1	2.8	20.2	5.8	0.3	2	F
arm_3L	1627428_at	1.5	1.1	1.1	1.5	1.5	1.9	1.1	0.5	1	1.4	0.5	0.9	7.2	2.7	0.5	2	F
arm_2R	1627702_at	33.5	210.5	186	226.4	190.1	256.6	382.1	87	171	273.9	34.3	145.5	991.1	404	171.7	2	F
arm_X	1628341_at	4.4	1.3	5	5.3	5	7.5	4.3	2.1	7	5.4	7.5	2.8	15.5	7.2	3.9	2	F
arm_3L	1628403_at	3.8	6.1	8.9	7.6	7.8	5	4	1.7	5.8	5.5	5.9	2.7	18.3	4.3	3.3	2	F
arm_3L	1629352_at	287.2	190.6	290.3	861.6	366.3	1633.8	422.3	38.3	124.2	1408.7	295.9	98.3	3806.2	1275.7	835.7	2	F
arm_2R	1629537_s_at	96.3	71.7	91.5	112.7	71.7	144.9	201.4	56.7	128.9	131.1	81.8	48.7	551.2	79.6	109.7	2	F
arm_X	1629665_s_at	1.5	2.2	2.1	2.7	2.2	2.9	1.6	0.6	2.9	2.8	2.1	2.8	9.5	2.1	3.3	2	F
arm_X	1629983_at	266.3	134.6	124.5	87	115.1	101.1	296.8	10.8	124.8	106.8	267.8	151.1	1006.5	100	149.1	2	F
arm_2L	1630640_at	8.1	67.2	144	108	163.3	295.3	176.6	22	56.9	78.4	16	90.3	1293.6	82.8	238.6	2	F
arm_X	1630706_at	0.4	1.4	0.4	1.9	0.8	0.7	0.9	0.3	2.8	2.8	1.6	2	5.6	0.7	0.8	2	F
arm_3R	1630828_at	0.9	2.5	1.6	5.1	2.1	3.2	2.3	0.8	6	2.1	2.9	4.7	14.8	2.4	2.7	2	F
arm_2L	1631188_a_at	132.6	37.4	6	6.4	67.6	13.7	32.9	11.9	3.1	12.9	127.5	17.6	445.2	127.4	51.1	2	F
arm_X	1631638_at	7.7	53.1	146.2	166.9	127.9	310.8	254.2	63.4	520.4	265.4	9.9	58.6	1159.9	51.8	67.2	2	F
arm_2L	1631783_at	6.2	190.3	1181.1	90.6	1215.6	29	118.3	5.2	11.1	63.6	16.3	129.6	2790.3	89.5	1159.2	2	F
arm_3L	1632009_at	0.8	1.1	0.6	0.8	0.8	1	1.4	0.6	3	0.7	1.3	1.2	6.5	1.7	0.9	2	F
arm_X	1632195_at	209.9	229.5	275.1	333.2	277.3	227.8	271.8	121.2	538.3	406.1	229.4	227.8	1255.2	258.7	285.4	2	F
arm_3L	1632410_at	151.8	157.2	173.3	73	185.9	45.3	130.2	38.5	270.7	65.2	180.9	189.3	1062.6	36.9	103.3	2	F
arm_2R	1632677_a_at	130.8	125.1	146.3	162.4	117	120.3	179.3	61.5	489.3	272.5	161.2	126.3	986.1	206.9	167.8	2	F
arm_3L	1632780_at	0.9	3.5	3.4	2.5	2.1	1.8	0.9	0.4	2.4	1.3	0.9	1.9	15.3	3.9	1.3	2	F
arm_2L	1632862_at	2.5	1.7	3.2	1.3	1.8	3.8	2.5	0.7	5.3	6.5	4.1	2.6	20.4	5.5	7.2	2	F
arm_3R	1632983_s_at	51.7	16.2	43.2	29.5	24.5	17.4	25.9	9	29.7	55.1	37.2	33.9	208.3	21.8	12.1	2	F
arm_2R	1633271_at	3.7	2.3	3.2	4.4	1.7	3	2.2	0.7	5.2	3	4.2	3.4	12.4	2.6	3.6	2	F
arm_3L	1633956_s_at	77.8	361.9	659.7	663.2	475.5	24.5	598.3	102.8	243.9	22.6	138.5	743.9	1727.4	859.5	160.7	2	F
arm_3L	1634522_s_at	107.8	121.1	40.5	100.2	68.8	135.8	124.2	19.4	55.7	70.6	100.5	109.8	361.1	95.2	80.8	2	F
arm_3R	1634556_at	3.3	4.4	7.4	6.6	4.4	6.4	5	2.4	8.2	5	3.9	8.6	23.8	10.3	5.3	2	F
arm_3L	1634603_at	3.5	3.8	6.7	4.9	5.2	6.7	2.5	0.9	9.9	8.4	3	7	23.3	8.5	6.2	2	F
arm_2R	1634952_s_at	69.1	66.6	91.8	150	149.5	148.1	72	26.8	602.6	134.5	96.7	107.8	1595.6	222.7	111.6	2	F
arm_2L	1634961_s_at	441.4	1212.9	1955.9	4665.4	5496.8	6242.3	1906.4	353.7	1170.7	4898.1	622.9	961	13958.3	5247.7	5099.1	2	F
arm_2L	1635134_at	3.1	1.6	4.5	1.7	2	5.1	2.9	0.5	0.8	4.3	4.5	1.5	17.5	2.6	2.1	2	F
arm_3L	1635305_s_at	83.9	159.1	317.4	144.3	217.1	251.8	136.1	21.5	225.2	98.7	78.8	202.3	820.3	114.9	181.1	2	F
arm_2L	1635508_at	219.5	220.1	277	203.9	229.7	140.5	230	38.2	288.7	327.7	267.4	226.4	896.9	185.4	177.6	2	F
arm_3R	1635703_s_at	329.5	279.7	823.7	286.8	482.4	631.1	367.8	104.9	1092.1	532.1	298.7	345.4	2314.7	380.7	406.3	2	F
arm_2L	1635900_at	86.2	1530.5	3061.5	3319.5	2347.8	1858.2	358.9	112.1	1596.5	1564.3	111.8	3274.4	10501	2638.3	1673.2	2	F
arm_3R	1635910_at	128.9	160	350.3	193.1	238.3	231.2	325.6	77.7	205.9	265.3	123.3	322.3	803.9	177.7	251.7	2	F
arm_X	1636006_at	292.4	131.1	210.3	326.7	255.8	324	205.7	48.1	141.2	197.5	328.9	120.6	1026	349.2	281.2	2	F
arm_3L	1636337_s_at	77.1	69.5	102.6	608.6	185.5	855.6	281.6	118.7	264.2	685.5	72.3	93.1	2161.2	734.6	500	2	F
arm_3L	1636516_at	4.7	4.8	7.1	6.9	6.7	8.1	4.3	1.8	8.7	6.3	5.6	11.1	28.5	8.7	8	2	F
arm_2R	1636706_at	26.5	83.9	102.9	213.2	391	360.9	137.9	32.7	136.4	357	40.1	137.9	1329	181.4	309.9	2	F
arm_2R	1636958_s_at	156.9	174.9	271.2	187	298.6	362.5	357.2	39.7	238.3	465.7	170.5	169	1364.1	117.1	249.3	2	F
arm_2L	1637222_at	0.6	0.4	1.1	0.9	1.1	2.7	2.3	0.8	4.5	0.8	1.8	3	13.4	0.8	1.3	2	F
arm_3L	1637323_at	1.5	1.6	4.3	5	3.7	3.3	2.5	0.6	2.8	3.4	4.8	2.8	12.2	5.8	2.9	2	F
arm_X	1637458_at	0.8	1	4.1	2.3	3.1	1.6	1.7	0.4	1.1	1	1.7	1.8	8.9	2.2	2.2	2	F
arm_3R	1637778_a_at	39.9	231.7	112	215.3	207.9	328	80.4	15.9	364.2	96	42.6	367.8	739.1	107.9	287.3	2	F
arm_3L	1637876_a_at	54.5	49.5	79	140.4	62.4	55.4	107.6	19.5	157.2	98.8	55.3	61.5	592.2	140.7	46.8	2	F
arm_3L	1637930_at	8	4.7	7.8	11.2	10.5	10.1	8.5	4	10.9	11.4	2.9	5.1	30.8	15.1	9.2	2	F
arm_3R	1638089_at	1	2.4	5.2	2.2	3.6	4.7	3.1	1.4	4.4	5.2	2.9	3.8	11.5	3.1	1.9	2	F
arm_3L	1638137_at	1.1	3.5	1.3	3.8	2.4	4.1	1.3	0.4	1.1	3.2	0.8	2.3	9.5	1.1	2.1	2	F
arm_X	1638197_at	270.1	144.7	157.1	168.9	162.5	202.9	189.2	63.9	105.4	180.3	259.4	94.4	1100.3	129.5	130.4	2	F
arm_2R	1638449_at	0.9	1	1	1.1	0.9	2	1.5	0.5	1.3	0.8	0.6	2	7	0.7	0.8	2	F
arm_3R	1638555_at	3.8	2.8	3.1	3.3	5.8	4.8	2.5	1.2	5.7	4.2	2.8	4.8	18.7	3.2	7	2	F
arm_3R	1638660_at	1.1	1.3	1.9	1.7	0.8	2.1	2.6	1	2	1.4	1.6	2.9	7.2	2.6	2.6	2	F
arm_2L	1638688_at	1.1	1.1	0.6	0.8	1.7	1.2	1.5	0.5	1.3	0.8	1.6	1.5	3.5	0.7	0.4	2	F
arm_X	1639203_at	27.1	132	270.6	38.2	283.2	17.7	49.1	15.7	52.8	3.3	33.2	114.9	617.4	18.9	153.2	2	F
arm_2R	1639305_a_at	142.3	143.1	218.8	278.6	381.6	275.6	277.8	56.8	104.3	290.6	156.3	174.2	1127.5	422.4	381.5	2	F
arm_2L	1639325_at	1.5	2	1.7	3	1.1	3	1	0.4	2.7	2	1.6	3.8	11.8	1.1	0.5	2	F
arm_3R	1639618_at	0.3	1.1	1.7	1.6	0.5	2.2	0.8	0.3	2	1.5	1.5	0.6	4.4	0.7	1.5	2	F
arm_2L	1639757_at	191	121.5	176.2	170.7	197.5	142.5	203.2	67.5	268	279.7	229	99.8	922.2	198.6	233.7	2	F
arm_X	1640018_at	0.6	1.6	1.2	1.5	1.1	2.8	2.4	0.6	1.7	2.6	1.7	1.2	8.3	1.7	2.3	2	F
arm_3R	1640413_at	4.6	4.8	3.2	1.9	2	4.3	2.8	0.8	8.5	2.7	2.7	7.2	18.3	0.9	2	2	F
arm_X	1640815_at	6	2.9	3.8	1.5	0.7	1.4	2.4	0.7	0.7	2.2	1.2	5.9	12	2.9	1.5	2	F
arm_3R	1640926_at	0.7	1.1	1.7	1.5	1.4	1.8	2.7	0.8	1	3.8	0.7	2.4	9.1	2	0.7	2	F
arm_2R	1641078_s_at	119.1	91.4	106.8	43.6	62.1	67.5	297.4	56.5	145.9	80	104.5	72.3	902.4	53.9	126.3	2	F
arm_2R	1641447_s_at	3.9	1.3	0.8	3.1	3.1	2.8	2	0.7	4.4	1.1	0.7	0.9	10.8	1.7	1	2	F
arm_2L	1622988_at	1.8	1.2	1	1.5	1.4	1.5	0.9	2.5	1.1	1.1	1.2	2	7.2	1.5	1.1	2	M
arm_3R	1623538_at	2.3	2.1	0.9	2.3	3.5	2.2	1	2.2	1.2	2.5	2.3	2	7.9	3.2	3.3	2	M
arm_X	1623581_at	3.3	2.7	1.4	2.3	2.1	3.8	0.7	2.1	3.2	3.7	2.8	2.3	9.8	4.7	2.2	2	M
arm_2R	1623668_at	2.6	0.8	2.5	3.1	1.1	3.6	2	4.4	2.4	3.8	4.3	4.4	9.9	3.2	3.4	2	M
arm_3L	1623886_at	1	1	3.6	1.1	2	2.1	0.3	0.8	4.9	1.1	1.1	2.2	11.6	2.9	0.3	2	M
arm_2L	1623913_at	2.6	5	3.8	2.9	3.5	3.4	1.8	3.7	6.1	3.4	3.7	4.6	13.7	5.9	4.6	2	M
arm_2R	1623947_at	1.1	0.6	2.5	1.3	1.3	2.5	0.5	1.6	1.7	1.3	1.6	2.5	5.9	1.5	1	2	M
arm_2R	1623977_at	339.8	84.8	14.1	19.4	9.2	63	0.7	44.6	9.3	30.5	290	13.7	922.3	10.3	29.4	2	M
arm_3R	1623999_at	6.4	1.5	5.1	3.2	3.6	6.7	0.3	1.8	2.2	3.6	4.5	0.8	16.6	2.6	1.4	2	M
arm_2R	1624096_at	0.6	0.9	0.7	1.5	0.6	1	0.4	1.3	2	2.5	0.6	2.2	6.1	0.9	0.7	2	M
arm_X	1624162_at	1.4	1.5	4.6	1.6	1.7	2.3	0.9	3.1	2.2	2.7	1.5	4	14.9	4.1	2.6	2	M
arm_3R	1624272_at	81.9	121.9	323.8	147.7	162.1	156.2	3.2	32.3	332.8	238.3	130.7	224.3	790.9	188.8	205	2	M
arm_2L	1624641_at	2.2	2.8	1.4	0.5	1.7	1.2	0.9	3	1.2	1.4	2.1	3.1	7.4	0.8	1.3	2	M
arm_3R	1624698_at	0.9	2.1	5.5	2.3	3.4	3	0.7	5.5	5.5	7.1	5.6	4.3	15.1	5.5	1.3	2	M
arm_3L	1624823_at	0.7	2.6	3.8	0.9	2.5	3.7	1.1	6.3	5.5	4.8	4.2	7.5	17.5	2.9	1.7	2	M
arm_2R	1624872_at	0.6	2.5	2.7	1.4	1.5	2.2	0.9	7.2	3.3	1.7	2	0.9	16.4	6.6	0.7	2	M
arm_3R	1625016_at	1.9	1.7	6.8	1.4	1.5	10.3	0.4	103.5	3.8	0.7	1.7	3.4	289.7	1.4	1.5	2	M
arm_3R	1625241_at	0.7	2.8	0.8	3.3	2.7	2	0.5	2.1	4	2.7	3.3	1.2	11.7	1.1	0.5	2	M
arm_X	1625266_at	11.9	224.1	4109.8	2208.9	69.5	2278.1	3.4	8.7	10.2	542.5	763.6	2591.2	19914.1	4200.9	50.2	2	M
arm_3R	1625319_at	1.1	4	3.8	2.5	5.2	4.2	1.3	4.1	5.1	2.8	2.9	5.8	14.1	6.7	4.4	2	M
arm_3R	1625355_at	3.3	3.2	3.9	4.7	2.1	2.3	0.6	2.5	5.1	4.8	2.1	4.6	13.4	0.9	3.6	2	M
arm_3L	1625440_at	2.1	3.1	7.6	6.8	6.3	5.1	1.1	2.6	3	3.2	3.6	5.9	19	8.2	5.7	2	M
arm_X	1625861_at	20.6	30.1	16.3	41.9	13	7.2	5	14.2	17	8.6	14.6	23.3	137.3	27	7	2	M
arm_3R	1625893_a_at	0.7	8.8	7.4	6.4	4.2	4.1	2	106.8	8.6	4.4	7.5	6.9	289.6	7	3.1	2	M
arm_3L	1625946_at	4.1	2.1	3.9	0.5	2.2	1.3	0.7	1.5	3.3	3	2.5	0.9	12.1	0.3	2.8	2	M
arm_3R	1626450_at	2.6	2.2	1.1	1.1	0.5	0.9	0.3	1.2	2.6	0.7	1	2.1	5.5	1.7	2.3	2	M
arm_3R	1626612_at	0.7	0.9	1.4	1.6	3.4	3.2	0.6	1.6	2.9	2.6	3.4	2.1	8.5	2.2	1.1	2	M
arm_2L	1626828_at	1.6	3.1	1.9	1.2	0.8	2.8	0.8	2.1	3.4	0.9	3.4	1	6.8	0.5	1.6	2	M
arm_3L	1627011_at	5.9	6.2	5.5	6.9	3.7	6	1.4	7.1	8.2	4.5	4.4	5.5	16.6	6	3.2	2	M
arm_X	1627222_at	3.2	2.2	3.8	3.7	3.8	4	3.5	7.4	4.8	3.8	3	7.4	16.2	6.7	2.9	2	M
arm_X	1627411_at	0.6	1.2	2	1.3	2.9	2.5	0.8	2.2	3.1	2.1	1.6	1.8	7.2	1.5	2.6	2	M
arm_3L	1627422_at	0.7	1.3	1.9	1.9	1.4	2.4	0.5	1.9	1.7	2.4	1	1.3	6.9	2.7	1.1	2	M
arm_2R	1627460_at	45.7	237.3	243	556.5	370.2	236.9	76.7	300.2	898.1	483.5	62.4	458.7	2181.7	300.6	359.5	2	M
arm_3R	1627585_a_at	0.8	1.3	2.8	1.6	0.8	2.1	0.6	3.7	1.4	1.2	1	2.4	8	3.3	0.9	2	M
arm_3R	1627636_at	21	23.8	13.4	5.3	12.9	47.6	11.6	44.7	11.3	100.7	7	23.4	356.7	4.3	141.9	2	M
arm_3L	1627650_at	1.2	0.5	2.9	0.6	4.1	3.9	1	2.1	3.1	3.8	1.7	1	9.4	2.2	2.8	2	M
arm_2L	1627902_at	1.6	3.6	5.2	2.7	5	3.8	0.6	4.3	6.5	4.7	3.3	7.9	18.6	3	2.9	2	M
arm_2R	1628055_at	1.4	3.3	4.3	4.9	2	3.1	0.6	2.7	3.8	5.8	3.3	4.3	11.9	2.9	2	2	M
arm_3R	1628070_at	5.9	3.6	3.4	6.3	3.7	3.5	1.1	3	4.8	2.9	8.5	6.2	18.8	6.9	7.1	2	M
arm_X	1628223_at	3.1	2.3	0.9	1.4	2.4	3.8	0.9	2.7	5.3	2.5	0.9	0.8	18	1.1	2.5	2	M
arm_X	1628354_at	4.3	2	3.4	1.6	2	3.2	1.5	3.9	2	5.1	0.9	4.3	10.7	1.7	1.4	2	M
arm_3R	1628380_at	1.1	1.7	2.1	3.1	4	3.9	1	2.2	3.9	5.7	2.8	1.8	12.6	5.8	2.3	2	M
arm_3R	1628480_at	3.2	4.9	4.7	4.5	4.1	2.6	1.1	3.1	4.4	2.1	4.5	4.3	13.3	3.5	4.8	2	M
arm_2L	1628568_at	7.9	7.3	9.3	12.3	13.9	11.1	3	7.6	5	12.8	10.5	14	28.9	13.5	5.3	2	M
arm_3L	1628604_at	383.8	98.8	38.2	3.2	180.7	2.7	1.7	50.2	2.1	2.2	73.9	19.9	2441.7	1.7	694.5	2	M
arm_2L	1628720_at	1.3	2	6.6	1.4	1.9	3	2.3	5.8	6	1.8	2.9	2.9	19.9	3.2	3.5	2	M
arm_3R	1628934_at	2.1	3.1	1.5	5.1	1.7	5	1.3	3.7	3.8	4.6	3.1	4.4	11	3.5	2.7	2	M
arm_2R	1629451_at	0.5	1.5	3.2	2.7	3.9	2.4	0.8	2.6	4.4	1.4	1.6	1.2	9.2	4.6	2.6	2	M
arm_3R	1629454_at	5.1	2.1	5.8	8.1	4.5	5.8	3.1	6.6	4.6	3.5	4.7	8.9	22.9	7	3.9	2	M
arm_3R	1629619_at	53.9	12.6	22.9	11.2	11.9	9.6	5.2	152.5	29.1	6.5	42.8	9.9	390.9	4.6	9.4	2	M
arm_3L	1629801_at	1.6	0.7	4.4	2.7	1	0.8	0.3	1	4.2	0.6	0.9	4	14.1	2.7	1	2	M
arm_2L	1629812_at	0.8	0.7	3	0.7	0.9	2.9	0.5	2.1	1.1	0.9	1.2	3.4	13.4	0.9	0.8	2	M
arm_X	1630077_at	0.9	1.1	1.8	1.7	1.1	2.7	0.7	2.4	1	1.6	1.6	2.1	5.7	0.9	1.2	2	M
arm_3R	1630112_at	184.7	163.4	303.2	118.2	159.9	310.4	161.2	335.6	381.5	214.1	179.2	130.4	803.4	80.6	102.9	2	M
arm_3R	1630205_at	0.8	1.8	1.4	1.7	1.2	1.3	0.5	1.7	2	1.9	0.7	1.9	5	1.1	0.6	2	M
arm_2L	1630297_at	3.1	2.4	2.6	0.7	0.8	2.1	1.2	3.8	1.3	1.2	1.5	1.3	9.1	1.3	3.1	2	M
arm_3L	1630352_at	0.7	2.1	1.6	1.7	0.9	0.9	0.5	1.5	1.5	0.9	0.5	1.3	5.2	1.8	2	2	M
arm_2R	1630383_at	5.9	2.7	4.5	2.3	1.9	4	1.2	4.3	4.7	3.4	4.4	3.2	16.6	1.9	3.4	2	M
arm_3R	1630812_at	1.6	1.7	1.6	2.9	1.9	1	1.1	3.5	1.7	0.7	1.5	1.4	8.8	2.3	2.1	2	M
arm_2L	1630971_s_at	0.8	1.1	1.5	2.1	0.9	1.9	2.1	4.3	1.5	2.2	1.4	2.4	10.7	3.4	0.9	2	M
arm_X	1631008_at	3.6	1	3.3	4.7	5.2	3.8	1.4	4.1	3.3	2.7	3.4	7.1	17.6	6.6	2	2	M
arm_2R	1631135_at	2.7	2	11.4	4.9	5.8	1.7	1	2.2	3.9	2.1	1.1	2.4	25.4	3.1	4.1	2	M
arm_2R	1631232_at	2.2	6	4.5	5.7	5.5	2.8	1.6	4	1.9	1.5	4.7	4.5	13.5	3.6	3.8	2	M
arm_X	1631361_at	0.5	0.6	0.8	2.2	1.3	1.6	0.5	2.8	1.2	0.4	0.8	1.2	7.8	1.6	0.7	2	M
arm_3L	1631703_at	0.8	2.2	5	1.2	1.4	2.3	2.1	4.4	5.1	1.9	1.2	3	15.5	3.7	2.9	2	M
arm_X	1631732_s_at	3.9	2.1	1.7	2.6	1.3	4.9	0.9	3.6	4.1	1.9	3.8	5.2	13.8	5.1	1.7	2	M
arm_X	1631797_at	4.2	5.9	3.6	0.7	2.4	1.8	0.5	1.2	3.7	3.1	4.2	2	13.3	0.9	0.9	2	M
arm_2R	1632082_at	9.9	59.1	16.8	14.3	13.4	16.9	1.4	16.7	7.2	5.7	15.7	76.3	179.1	10.6	27.9	2	M
arm_2L	1632212_at	21.4	88.8	222.6	26.6	375.1	330.3	22.2	48.2	236.9	346.2	56.1	154.8	828.6	38.2	286.3	2	M
arm_3R	1632310_at	2.9	7.2	10.9	8.4	5.7	4	1	3.7	7.8	3.7	6.6	11	23.9	10.4	7.4	2	M
arm_2L	1632671_at	5.1	1.1	4.7	1.5	0.9	2.1	1	4.3	5.7	1.9	1.9	2.7	11.5	2.3	2.2	2	M
arm_2L	1632697_at	1.9	3.3	4	3.9	3.4	4.3	1.7	3.5	0.9	1	2.1	4	11.5	2.3	4	2	M
arm_3L	1632749_at	1.9	2.2	5	2.5	3.1	3.3	1.3	3.4	5	2.6	2.4	2.3	10.3	4.2	2.9	2	M
arm_3R	1633086_s_at	183.1	876.8	3911.2	2142.5	119.1	42.3	1.6	11.8	13	22.5	313.1	1581.1	10925.5	152.2	222.8	2	M
arm_X	1633203_s_at	2	4.9	3.5	4.2	4.7	6.2	2	4.6	7.1	8.1	3.8	7.5	21.8	5.7	3.7	2	M
arm_X	1633685_at	1.5	4.6	1.7	3.6	2	2.2	0.7	2.2	5.5	2.2	2.9	5.9	12.2	4.5	3.5	2	M
arm_3L	1633713_at	1.5	1.9	7.6	3.2	3.8	5	4.9	57.5	2.8	28.7	3	2.3	125.8	9.2	3	2	M
arm_2L	1633781_at	3.8	4	3.2	2.9	2.7	2.6	2.6	6.2	2.3	1.6	6.6	4.4	17	3.2	1.9	2	M
arm_X	1633950_at	7.5	3.7	7.3	8.4	9.3	4.1	3.2	7	1.3	5.4	6.9	5.3	19.2	7.9	7.6	2	M
arm_3R	1634322_at	0.7	2.9	1.6	1.3	1.3	2	0.4	0.9	4.5	1.4	0.8	4.5	17.8	3.6	1.5	2	M
arm_2L	1634429_at	273.1	639.6	337.9	335	500.1	144	89	239.3	494.1	424.6	291.6	1119.6	3290.1	293.2	259.2	2	M
arm_3L	1634480_at	0.2	0.2	0.8	0.8	0.6	1	0.5	1.5	0.9	0.3	0.8	1	4.7	1	0.3	2	M
arm_2L	1634500_at	2.8	4.8	1.9	3.2	6.1	2.8	1.7	4.8	5.8	3	2.7	5.2	15.4	1	1.1	2	M
arm_2L	1634810_at	3.8	1	5.1	1.2	1	1.8	0.8	3.2	1.8	1.6	1.9	1.4	15.4	1.2	0.6	2	M
arm_3L	1634984_at	0.9	0.8	1	1.2	1.4	2.4	0.9	2.2	2.4	0.8	1.1	2	5.9	0.9	0.7	2	M
arm_3R	1634997_at	5.1	2.5	5.3	17.4	7	7.4	2.4	4.9	13.8	13.4	3.4	9.5	49	21.6	6.1	2	M
arm_2R	1635050_at	5.1	4.1	6.8	6.8	5.2	6.3	2.7	5.9	10.1	2	6	9.7	20.6	6.9	4.9	2	M
arm_2R	1635136_at	1	3.5	2.5	3.7	2	3	1.1	3.9	6.2	2.5	2.9	6.3	19.9	5.5	2.6	2	M
arm_2L	1635188_at	3.4	63.2	47.6	3.2	9.9	6.5	1.4	181.9	4	5.3	3.3	134.4	410	5	5.6	2	M
arm_3R	1635220_at	3.9	2.3	2.5	2.7	3.7	3.6	1.6	3.3	2.2	2.8	3.1	1	9.8	3.7	4.1	2	M
arm_3R	1635505_a_at	1.2	0.6	1.5	1.4	1.1	1.2	0.4	2.8	3.2	0.8	0.7	1	6.6	1.1	1.1	2	M
arm_3L	1635885_s_at	1.9	1.2	0.8	3.7	1.4	3.5	0.7	1.8	1.2	3.8	0.9	3	10.6	2.2	1.2	2	M
arm_3R	1635993_at	2.5	2.2	3.2	1	1	1.2	1	2.9	2.2	2.7	2.7	1.8	8.8	2.1	1.5	2	M
arm_3R	1636069_at	0.6	2.2	2.1	3	0.5	2.1	0.5	1.1	5.9	2.2	3.3	3.6	18.5	0.9	0.9	2	M
arm_2R	1636171_at	1.4	3.1	3.3	2.2	1.8	3.4	0.6	1.5	2.7	3.4	2.4	1.7	8.1	4	2.9	2	M
arm_X	1636284_at	1.6	0.8	1.9	1.2	0.5	0.9	0.5	1.6	1.2	1.3	2.6	2.6	6	1.7	0.7	2	M
arm_3L	1636318_at	2.8	2.6	6.1	4.7	4	5.7	2.5	6.9	1.6	4.5	2.7	3.5	14.7	3.5	5.5	2	M
arm_2L	1636319_at	7.4	5.1	14.2	0.9	8.1	15.4	1.6	3.4	15.5	6.8	9.1	4.3	31.6	2.9	7.6	2	M
arm_2L	1636374_at	1566.1	1652.8	448.4	2982.5	2906.6	978.6	23.8	121.8	85.3	1082.7	1279.2	669	13574	2591.3	3961.5	2	M
arm_3R	1636417_at	3.3	1.5	2.7	1.9	1.8	1.9	0.5	1.2	4.1	2	1.8	2.8	10.4	5.2	3.1	2	M
arm_2L	1636593_s_at	1.3	4.6	5.3	2	3.8	5	1.4	3.2	4.2	4.6	2.7	3	14.3	1.7	3.9	2	M
arm_3R	1636624_at	2.9	2.8	2.7	5.4	5.7	4.1	2.4	5.2	5.6	3.8	2.8	5.1	12.5	6.2	1.3	2	M
arm_3R	1636700_at	1.3	1.3	3.6	0.7	0.6	2.7	0.5	1.1	1.9	1.1	2.6	1.3	7.8	1.7	3	2	M
arm_3L	1636778_at	6.2	1.5	1.4	1.1	1.4	1.7	0.3	3.9	1.1	1.7	5.5	4.6	13.5	0.6	0.9	2	M
arm_X	1636854_at	1	0.9	3.7	1.8	2.4	2.2	0.5	4.6	3	1	1.4	1.3	11.3	1.7	1.9	2	M
arm_2L	1636985_s_at	4.6	1	2.9	0.7	2.2	2.1	0.5	1.1	2.8	3.7	4.5	2.9	12.3	1.2	4.3	2	M
arm_3R	1637296_at	6.2	1.9	3.9	2.2	5.3	4.6	1.1	2.5	5.9	5.2	0.9	5.1	19.5	2.2	3	2	M
arm_3R	1637572_at	3.3	1.6	2.2	1	1.3	2.8	0.9	1.9	1.9	3.6	4.1	4.1	13.2	0.7	1.2	2	M
arm_3R	1637591_at	4.3	5	5.1	5	6.7	4.1	0.9	2.9	2.6	2.3	4.9	7.3	15.9	3.4	4.2	2	M
arm_2R	1637639_at	3.2	1	3.1	3.3	2.3	1.6	0.4	1.4	1.2	2.8	1.4	3.1	7.2	1.3	3.6	2	M
arm_2R	1637711_at	3.7	2.9	3.1	2.6	2.1	3.8	1.9	4	2.1	4.2	2.9	4.8	10	3.9	2.5	2	M
arm_3L	1637750_at	132.5	23.5	15.5	4.8	45.7	2.9	0.8	22.9	4.9	2.3	24.1	7.2	694	2.1	158.4	2	M
arm_2R	1637883_at	3	3	3.1	1.4	1	3.8	0.7	2.1	8.9	3.3	4.6	3.9	18	5	2.8	2	M
arm_2L	1638143_a_at	62.4	137.2	280.4	201.1	211.5	277.9	32.5	67.2	197	92.3	100.8	140	881.5	157.7	206	2	M
arm_2L	1638250_at	0.7	1.1	1.3	0.9	1.1	1.3	0.7	2.1	1	0.6	2.2	1.8	5.8	0.8	1.7	2	M
arm_X	1638264_at	1.7	3.3	7.2	4.3	4.9	4.9	1.4	3.6	8.6	5.9	3	7.9	20.4	7.9	5.6	2	M
arm_3R	1638353_at	2.4	2.7	1.8	1.9	3.3	4.2	1.1	5.2	3.8	2.2	5.7	8.7	21.5	9.6	1.9	2	M
arm_2L	1638362_at	0.8	1.7	2.1	2.1	4.1	3.9	0.7	1.8	3	3.1	1.8	4	11.4	2.4	2.7	2	M
arm_2L	1638464_a_at	784.6	389	22.2	198.9	184.2	55.1	24.3	464.1	281.5	137.5	836.4	77.5	2082.7	185.1	73.7	2	M
arm_3R	1638488_at	5	2.8	9.4	6.7	6.2	6.8	3.3	9.3	8.9	9.5	7.5	7.5	25.4	9.9	3.9	2	M
arm_2R	1638608_at	1.3	0.9	5	3.9	3.1	4	0.7	2.9	3.1	1.5	3.1	2.8	15.4	3.4	3.3	2	M
arm_3L	1638638_at	2.4	1.3	1.5	2.4	1.6	1.9	0.3	1.4	2.6	1.2	1.6	3.2	8.3	0.8	2.2	2	M
arm_2L	1638724_at	11.2	83.2	226.5	30.4	466.3	126.9	24.7	133.6	483.9	801.3	14.5	41.9	2267.5	44.1	392.2	2	M
arm_X	1638767_at	3.1	3.4	6.9	5.6	5.2	5.2	2.9	6.2	2	4.2	3.3	6.6	17.3	7.3	5.3	2	M
arm_3R	1638907_at	4.1	3	4.6	4.5	5.6	4.1	0.9	2.9	2.2	3.1	3.7	2.8	12.4	5.8	5.2	2	M
arm_3R	1638925_at	1.9	0.9	4.2	5.9	1.8	3.7	2.1	5.1	6.4	3.1	1.2	1.7	13.5	4.7	1.5	2	M
arm_3L	1638987_at	2.5	4	2.8	4.9	3.2	4	1	2.8	2.7	2.4	2	4.4	13.6	1.5	1.4	2	M
arm_2R	1639163_at	5.6	3	2.9	1.6	1.4	1.6	0.4	2.1	1.4	0.7	3.3	4.7	13.8	6.7	1.8	2	M
arm_3L	1639234_at	1.3	1.1	2	1.8	3.8	2.7	2.4	5.1	1.2	2.8	1	3.7	12.7	6	1.3	2	M
arm_2L	1639236_at	3	5.2	6	4.7	5.7	2.8	1.4	345.6	9.7	1.9	5.5	11.6	846.9	5.9	3.5	2	M
arm_3R	1639238_at	1.4	0.5	0.7	2.5	0.9	1.8	0.4	1.5	1.7	1.1	1.7	2.9	6.6	0.9	0.8	2	M
arm_2L	1639315_at	1.4	1.5	2.3	1.6	2.9	1.4	0.6	1.8	1.6	1.4	1.5	1	6.4	0.9	2.5	2	M
arm_2L	1639428_at	4.8	3	2.2	2.3	2.4	4.2	1.3	3.7	5.9	5.5	3.7	6.6	17.7	8.4	2.6	2	M
arm_2L	1639603_at	2.4	3	2	3.3	2	5.3	0.5	2.7	3.7	3.8	2.1	3.2	15.2	6.4	2.7	2	M
arm_X	1639711_at	0.5	0.5	0.9	2.6	1.2	1.8	0.5	1.1	2.1	0.8	0.9	1.5	10.2	2.1	0.4	2	M
arm_3L	1639804_at	1	3.3	2.5	0.5	3.7	3.9	0.7	1.8	3.1	2.3	1.2	3.3	8.6	1	1	2	M
arm_2L	1640000_at	7.4	10	9.3	2.1	12.2	2.7	0.9	7	9.5	1.9	5.1	8.8	25	7.9	9.9	2	M
arm_3R	1640209_at	2.9	2.4	1.8	3.2	2.9	2.8	0.9	2.9	3.7	2.6	1.9	1.9	13.6	1.8	1.2	2	M
arm_3R	1640613_at	0.4	0.5	1.1	1.5	0.4	1	0.3	0.8	1.2	0.6	1.2	1.3	3.3	1.5	0.3	2	M
arm_2L	1640724_at	0.8	1.8	1.1	1.7	0.9	1.5	1.2	3.6	1.3	2.7	0.6	3.5	7.5	2.4	1	2	M
arm_2L	1640916_at	5.5	1.7	10.4	10.6	9.1	8	3.3	7.1	12	7.5	3.3	7.7	24.3	11.8	8.7	2	M
arm_3R	1640936_s_at	0.6	0.6	0.8	0.9	0.5	0.7	0.5	1.7	0.9	0.7	0.4	1.7	5.8	1	0.8	2	M
arm_2L	1641517_at	2.6	1.6	2.5	5.8	1.4	3.5	0.7	2	3.5	2.3	0.4	3.1	15	4.2	2.3	2	M
arm_2R	1641709_at	3.6	4.8	5.5	6.8	3.5	5.1	1	2.7	10	4.3	4.9	6	20.1	8.2	5.2	2	M
arm_3L	1622904_at	4.9	7.1	8	3.4	7.1	3.1	4	4.8	9.3	5.7	4.7	7.2	20	4	1.8	2	U
arm_3L	1623074_at	1.8	4.6	10.6	5.8	4.1	6.4	3.3	5.2	7.2	5	7.3	2.7	23.7	10.3	5.5	2	U
arm_X	1623174_at	1.3	1.9	2.9	1	1.1	2.2	3.8	2	2.5	4.1	0.8	1.5	13.6	1.6	3.5	2	U
arm_3R	1623198_at	1.3	1.9	2.8	2.9	1.8	1.7	0.7	0.8	3.2	0.9	1.3	1.3	8.5	3.6	1.6	2	U
arm_2R	1623245_at	1.5	1.4	2.2	0.7	3	3	2.5	2	3.7	3.8	4.1	1	9.2	1.2	1	2	U
arm_X	1623253_at	2.6	2.6	2.6	3.5	2.6	4.1	1.4	2.5	6.3	2.4	2.1	3.9	15	6.1	0.7	2	U
arm_2L	1623259_at	0.4	0.7	1.3	0.3	0.5	0.7	0.4	0.6	1.7	0.8	0.4	0.5	5.5	0.9	0.6	2	U
arm_3R	1623282_at	0.6	3.8	6.5	3	3.4	6.3	0.7	0.8	5.4	5.8	3.4	2.4	15.4	1.8	2.4	2	U
arm_X	1623509_at	4.3	7.9	9.2	2.3	7.8	9.5	2.7	4.9	2.5	2.2	6.7	10.5	22.8	9.7	7.2	2	U
arm_2R	1623576_at	1.9	2.7	6.9	3.4	2	3.7	2.1	2.4	7.9	1.2	1.8	1.8	20.4	5.3	2.1	2	U
arm_2R	1623744_at	0.9	6.4	7	213.9	52.4	254.3	0.8	0.5	8.5	15.6	1.9	4.1	634.7	51.6	26.5	2	U
arm_3L	1623786_at	0.8	3.7	2.7	3.5	3.1	3.3	1.8	3.5	4.4	2.9	4.2	5.7	11.7	5.1	2	2	U
arm_3L	1623939_at	1.6	1.2	6.5	2.3	1.8	3.2	2.2	1.6	5.6	2.1	1.1	5.5	17.3	4.8	2.2	2	U
arm_2R	1624309_s_at	3.7	1.7	3.8	8	4.5	5.7	1.1	1.9	7.5	1.1	4.2	2.4	24.7	2.2	2.9	2	U
arm_X	1624336_at	1.7	2.1	0.6	0.3	1.9	1	0.9	1.4	2.4	0.5	1.8	2	5.8	1	0.3	2	U
arm_3R	1624341_a_at	3.7	1.5	6.2	6.3	5.6	4.4	4	3.9	6.2	9	4.9	4.7	19.6	8.3	4.4	2	U
arm_2R	1624383_at	1.3	2	1	0.9	1.1	2.1	1.5	1.3	0.8	2.7	2.3	1.9	9.4	3.9	1.8	2	U
arm_3R	1624526_s_at	1.1	1.1	2.3	1.9	1.6	2	1	1.4	2.7	3	0.5	2	7.5	2.2	0.4	2	U
arm_3R	1624563_at	4.9	2.8	6.8	2.9	8	4.8	2.2	2.5	7.6	8.3	4.8	3.3	17	1.7	7	2	U
arm_2L	1624621_at	0.5	0.4	1.2	0.5	0.2	0.9	0.5	0.3	0.7	1.2	0.4	1	3.9	1.3	1.1	2	U
arm_2L	1624682_at	4.9	7.1	3.6	6.3	4.8	6	5.4	3.8	6.3	6.4	8.3	4.5	18.3	8.4	3.3	2	U
arm_3R	1624862_at	8.8	4.2	3.2	12.7	10.1	6.8	2.6	2.8	8.7	6.9	10.8	17.1	151	7.2	64.8	2	U
arm_2R	1624917_at	2.2	1.2	0.7	2.2	1.5	2	1	1.2	1.9	1	1.7	1.1	7	2.8	2.4	2	U
arm_3R	1624988_at	0.6	0.7	0.5	0.5	0.6	1.3	0.4	0.4	1	0.6	0.9	0.9	2.7	0.9	0.5	2	U
arm_3R	1625015_at	1.9	0.8	4.7	4.3	1.1	2.2	1.6	2.8	5.3	0.8	3.9	5.7	11.5	3.7	2.6	2	U
arm_3L	1625056_at	0.7	1.8	1.7	1.9	1.1	0.7	1.4	0.8	0.8	0.5	1.1	0.7	4.5	0.5	0.8	2	U
arm_2L	1625073_at	4.6	7.9	11.8	9.3	12.4	9.7	3.5	1.8	10.1	7.4	5.8	8.2	25.4	12.5	8.6	2	U
arm_3R	1625180_at	3	1.2	5	3.4	1.8	5.7	1	1.6	3.1	5.8	4.1	6.2	14.1	5	2.1	2	U
arm_X	1625305_at	3.8	3.9	7.1	4.8	5.5	5.7	3.2	5	9.9	7.5	3.1	4.2	21.4	6.1	4.2	2	U
arm_2R	1625306_at	1.5	0.7	2.2	1.1	4.6	3.7	1.8	2.1	4.3	3.6	2.5	5.4	13.5	1.3	2.1	2	U
arm_X	1625346_s_at	1	1.9	3.4	2	1.5	2.4	1.5	1.4	1.2	2.5	1.3	2.2	7	1.1	2.2	2	U
arm_2R	1625360_at	3.8	4.9	5	3.3	4.1	7.3	1.5	2.8	4.9	7.9	3.9	8.6	18	1.9	1.9	2	U
arm_3L	1625381_at	2	1.8	2.3	1	1.1	2.7	2.5	4.6	2	1.7	1.5	1.6	13.6	4.5	3.7	2	U
arm_3R	1625456_at	2.4	2.7	4.1	0.9	3.1	3.2	1.1	1	4.8	2.7	2.6	2.2	10.9	4.1	2.1	2	U
arm_2R	1625590_a_at	266.9	176.2	126.7	154	200.9	310.4	266.4	182.7	237.8	231.2	249.3	243	812.8	89.9	155.9	2	U
arm_2L	1625628_at	4.7	5.5	8.2	2.5	8	4.5	4.5	8.2	8.1	10.2	6.1	4.1	25.4	8.8	6.1	2	U
arm_2L	1625703_at	4.6	3.3	4.9	1.9	3.6	2.6	2.8	4	5.1	3.2	2.1	6.1	14.3	3.3	4	2	U
arm_3L	1625762_s_at	22	24.7	51	83.3	41.6	28.4	20.9	21.6	66.4	31.2	35.8	53.7	176.7	56.1	50.8	2	U
arm_2R	1625787_at	2	5.3	6.3	2.8	3.8	6.1	1.1	1.9	3.2	3.4	3.1	2.6	18	5.1	6.5	2	U
arm_X	1625788_at	2.3	1.3	2.9	1.3	2.1	2.8	0.5	1	3	1.4	1	1.6	7.4	1.7	2.2	2	U
arm_2R	1625820_s_at	2.5	3.7	4.2	0.6	4.1	5	1.5	1.7	6.9	3.5	2	4.3	18	5.3	5.6	2	U
arm_3L	1625865_at	3.2	5	4.1	2.2	3.8	3.3	3	3.3	1.8	2.6	2.9	2.2	12.2	3.4	3.8	2	U
arm_2R	1625896_at	6.9	2.5	1.4	6.1	3	4.3	1.4	0.7	6.1	2.7	2.9	4.5	15.8	7	5.1	2	U
arm_2R	1625909_at	1.2	1.3	0.7	0.7	1.2	1.3	0.9	1	1.9	1.7	1	2.6	7.2	1	1.5	2	U
arm_X	1625971_at	6.5	6.3	6.8	12	10.8	7	5.9	10.6	7.1	4.3	6.1	11	32.3	11.6	9.5	2	U
arm_3R	1625993_at	1.8	4.1	1.4	1.7	1.6	3.8	1.4	2	3.3	1.6	1.2	5.1	15.1	3.3	1	2	U
arm_3R	1626048_at	1.2	4.3	4.5	3.8	2.3	3.1	2.4	1.9	7.7	2.2	2.8	11.4	30.1	3.4	5	2	U
arm_3L	1626071_at	1.3	2.3	4.7	3.4	2.9	4.3	1.6	2.8	11.9	2.4	7.7	3.2	26.6	1.3	2.5	2	U
arm_2R	1626097_at	3.8	3.6	4.6	3.1	3.1	5.1	1.6	0.9	2.7	3.4	1.5	3.8	15.9	1.8	4.9	2	U
arm_X	1626135_s_at	1361.7	1002.9	733.6	1013.7	871.6	1198.6	640.3	644.4	1758.8	1809.3	1607.1	688.8	4156.8	1172.8	1088.1	2	U
arm_3R	1626189_s_at	2.1	2.1	3.4	1.8	2.1	4.5	0.9	1.4	3.3	3	2.1	3.2	15	3.7	3	2	U
arm_3L	1626210_at	2.9	4.7	5.8	3.3	4.3	5.6	0.8	1.4	4	2.9	1.3	6.1	12.9	1.3	2.4	2	U
arm_X	1626310_at	5	4.6	7.7	9	6.6	6.9	4	4.6	6	9.6	6.1	11.7	23.8	8.4	5.8	2	U
arm_2R	1626378_at	1.9	3.8	3.3	4.8	3.9	3	1.8	1.6	3.6	2.1	3	6.6	13.7	2.5	2.2	2	U
arm_X	1626440_at	1.1	1.5	1.9	5.3	0.9	2.4	1.8	1.8	2.9	5.3	4.2	6.6	16.1	7.9	1.2	2	U
arm_2L	1626614_at	4.8	4	6	7.2	6.3	5.8	1.2	1.4	9.5	3.3	3.3	5.9	25.1	11	7.1	2	U
arm_X	1626685_at	7.4	5.8	9.4	5.2	5	4.3	5	2.9	8	6.6	8.1	14.5	29.8	10.8	10.1	2	U
arm_3L	1626758_at	0.4	0.8	1.3	0.7	0.7	1	0.6	0.6	0.8	0.7	0.7	1.3	4.1	0.9	0.6	2	U
arm_3R	1626795_at	1.5	4.7	3.8	5.3	3.6	3.9	3.6	1.8	5.7	3.5	2	4.3	12.8	2.3	2.6	2	U
arm_X	1626826_s_at	1.1	0.4	2.4	0.8	0.6	1.1	0.7	0.6	2.6	1.4	1.2	1.8	9.5	0.7	0.7	2	U
arm_2R	1626847_at	1.3	2.1	6.3	2.7	1.4	4	1.8	2.6	2	3.1	1.8	5.6	15.1	5.8	5.8	2	U
arm_2L	1626860_at	11.7	9.9	12.4	14.2	6.9	8.6	4.2	8.3	12.7	10	10.2	9.3	33.5	15.6	7.4	2	U
arm_2R	1626915_at	1.6	2.4	3.2	2.9	1.5	4.5	2.2	4.2	6.1	3.6	3.1	3.7	24.6	1.1	1.2	2	U
arm_3R	1627049_at	1.4	2.1	4.3	5	3.8	3.4	2	1.7	1	3.7	3.3	6.1	13.2	2.1	4.1	2	U
arm_2R	1627079_at	5.9	3.9	4.1	3.6	5.7	4	3	3.4	3.8	1.8	3.7	4.5	13.5	3.5	5.5	2	U
arm_X	1627194_at	1.5	2.2	2.3	0.7	2.5	2.5	0.3	0.4	2.1	1.5	0.9	1.9	6.6	1.1	1.7	2	U
arm_2R	1627299_at	1.4	0.6	1.1	1.3	2.2	0.8	0.9	0.5	1.8	1	0.8	1.6	5.3	1	0.4	2	U
arm_3R	1627341_at	2	1	1.9	1.2	3.1	3.4	1.5	2.8	2.9	4.5	2.8	4.7	17.5	4	3.4	2	U
arm_2L	1627404_at	3.4	4	5.1	7.6	5.5	4.9	2.5	3	5	4.3	3.6	7.3	19	2.6	3.3	2	U
arm_3L	1627412_at	2.7	3.5	5.4	2.7	6.1	7.3	1.8	1.4	3.4	4.5	2.3	6.9	19.7	2.7	4	2	U
arm_3L	1627525_a_at	135.7	98.7	160	369.7	238.2	102.9	260.3	219	872.5	82.1	100.7	125.9	2049.9	254.8	97	2	U
arm_2R	1627543_at	2	0.7	3	1.7	0.9	2	1	1.7	2.4	0.8	0.7	3.1	8.3	2.7	1.9	2	U
arm_2R	1627573_at	6.8	6.8	7	5.1	1.8	2.4	1.8	1.1	5.4	2.9	1.6	3.3	15.8	5.9	1.7	2	U
arm_3L	1627578_s_at	9.6	12.9	14.7	77.7	67.7	97.3	11.4	12.6	109.2	80.5	11.2	21.1	244.8	31.9	46	2	U
arm_3L	1627654_at	1.2	2.7	0.7	2.6	1	1.5	1.9	2.3	1.8	1.8	4	3.4	8.4	1	0.8	2	U
arm_X	1627675_at	5.5	3	4.8	3.2	4.1	4.1	1.6	1.7	6.3	2.8	6.7	6.3	16.8	4.8	4.4	2	U
arm_3R	1627700_at	82.3	57.2	45.5	77.3	58.2	102.2	81.7	93.9	32.5	52.8	78.1	53.4	284.1	44.4	55.5	2	U
arm_2R	1627709_at	5.2	21.8	719.8	3.1	18.7	2695.3	1.7	2.7	4.8	3479.8	50.7	235.4	14720.8	28.9	21.1	2	U
arm_3L	1627710_at	0.3	2.8	1.4	3.4	1	2.3	1	1.6	1.5	1.5	3.3	3.4	10.2	2.5	2.2	2	U
arm_X	1627753_at	3.6	2.3	2.5	2.6	3.7	5.6	1.8	1.2	4	3	5.4	4	13.5	3.5	3.1	2	U
arm_X	1627760_s_at	4.2	2.4	2.2	2.8	5.5	6	3.4	4.4	5.2	6.5	6.3	4.6	26.4	1.6	4.4	2	U
arm_3R	1627790_at	0.5	0.8	1	2.6	3.4	2.1	0.6	1.1	4.5	3.4	0.5	4.2	12	0.8	0.9	2	U
arm_2R	1627804_at	2.3	1.9	1.4	0.7	4	3.8	1.3	1.3	2.7	2.1	1.2	2.7	10.7	1.1	1	2	U
arm_3L	1627913_at	1.1	2.2	1	1.5	1.3	1.6	0.7	0.6	3.5	0.7	1.3	1.8	9.1	1.2	1.8	2	U
arm_3L	1628039_at	1	0.9	0.9	1.1	1.5	2	0.8	1	1.7	1.5	1.2	3.3	8	1.4	3.9	2	U
arm_X	1628095_at	2.5	9.5	6.3	9.3	3.3	3	2.1	2.9	3.7	4.5	7	7.5	25.7	4.2	8.2	2	U
arm_X	1628122_at	0.6	0.5	0.6	0.8	0.7	0.8	0.5	0.5	0.8	1.2	0.5	1.5	3.1	0.8	0.8	2	U
arm_3L	1628176_at	1.2	0.7	2.6	1.7	4.9	3.3	3.4	2.2	4.5	2.6	2.2	1.5	12.9	2.7	1.9	2	U
arm_3L	1628193_s_at	1.8	2.7	2.2	3.5	3.4	2.5	2.2	1.4	3.6	2.3	3.5	6.2	12.7	4.8	1.6	2	U
arm_3R	1628211_s_at	1.1	1.8	3.8	1.1	0.9	1.1	1	0.7	1.7	1.7	0.9	6.1	13.4	2.2	1.2	2	U
arm_X	1628287_at	0.6	0.9	1.2	0.7	2.3	1.3	1	1.1	1.3	2.3	1	2.2	5.3	0.7	1.1	2	U
arm_3L	1628326_at	3.2	3.1	4.5	3.3	1.1	2.9	0.7	1.3	1.3	0.9	2.5	3.7	13.8	2.5	1.6	2	U
arm_3R	1628346_at	5.7	1.6	10.4	4.9	9.1	10.4	3.4	4	6.7	6.5	3	7	21.9	1.4	6.4	2	U
arm_3L	1628347_s_at	6.8	3	7.5	4.3	2.5	5.7	1.3	1.7	5.8	5	2.8	2.8	16.7	5	4	2	U
arm_3R	1628349_a_at	3.8	3.3	5	3.2	4.6	3.7	5.2	4.3	8	4.3	3.9	4.5	21.2	8.1	3.3	2	U
arm_3R	1628554_at	1.6	0.6	1.6	0.3	1	2.9	0.5	0.4	1.4	3.3	0.4	0.7	7.2	0.5	0.6	2	U
arm_2L	1628646_at	4.3	47.5	52	7.2	39.9	9.4	5.3	6.8	35.6	63.6	2	35	310.6	5.1	17.1	2	U
arm_3R	1628653_at	3.3	3.4	4.4	1.7	3.2	3.5	2.7	3.3	4.8	4.1	2.7	4.5	16.2	7.2	3.2	2	U
arm_3L	1628704_at	1	1.3	0.7	0.5	2	1.1	0.4	0.4	2.6	2.5	0.8	1	5.5	0.5	0.3	2	U
arm_X	1628845_at	1.1	1.2	5.6	4.3	4	3.7	2.4	3.4	3.7	3.4	1.4	5.8	12.5	3.1	2.1	2	U
arm_X	1628851_at	4.1	2.3	8	12.5	9.8	7.2	4.3	4.5	7.9	8.4	4.7	13.2	32.9	14.5	5.4	2	U
arm_3R	1628860_at	6.8	6.3	3.7	1.4	1.6	2.1	2	1.3	2.7	1.2	3.8	7.5	16.7	4.2	4.7	2	U
arm_X	1628961_at	1.5	5.2	2.1	5.6	2.2	6.2	3.5	2	4.3	3.3	2.1	2.1	16.6	0.9	2.3	2	U
arm_3L	1628967_at	4.5	3.7	3.8	4.7	5.7	5.7	3.4	5.2	6.7	3.9	2.4	6.8	15	7.4	4.6	2	U
arm_3R	1628988_at	10	2.9	5.7	3.7	3	3.3	4.3	2.8	5.7	5.4	7.9	2.8	20.8	7.6	5.1	2	U
arm_X	1628996_at	2.2	2.1	3	0.8	2.2	3.7	0.8	1.4	3.4	0.8	5	2.8	10.1	0.8	3.9	2	U
arm_X	1628999_at	2.4	1.1	1.5	1.5	1.7	1.7	1.5	1.4	1.3	2.7	0.4	1.9	8.2	3.8	1.7	2	U
arm_2L	1629090_at	1	1.4	1.7	3.4	2.3	3.8	1.5	1.6	5	1.6	2.1	4.7	13.6	2.1	2.8	2	U
arm_3R	1629126_at	0.7	1.3	4.4	1.1	1.8	2.6	1.6	2.3	6	0.9	0.7	2.9	12.1	3.7	2.5	2	U
arm_2R	1629196_at	6.1	2.3	5.4	1.3	3.9	2.6	2.4	3.5	4.4	1.9	4.5	5.7	21.5	3.5	3.9	2	U
arm_2L	1629214_at	3.7	8.3	3.4	5.9	2.1	6.9	1.4	2.5	13.9	7.7	1.8	12.9	32	2.2	1.6	2	U
arm_2R	1629223_at	1.1	5.9	2.8	2.7	1.1	3.5	1.5	2.4	4	3.1	1.3	3.1	16.5	2.2	2.5	2	U
arm_2R	1629273_at	2.6	2.2	3	3.8	4.4	4.6	1	1.7	2.3	2	3.4	6.4	14.6	2.4	2.5	2	U
arm_3R	1629376_at	2	3.8	3	2.3	1.9	3.7	1.7	1.3	3.1	4.5	1.7	4.4	12.9	4	2.4	2	U
arm_3L	1629379_at	1.2	0.4	1.2	0.6	0.5	1.3	0.6	0.9	2.5	0.7	1.3	0.9	5.9	0.8	0.9	2	U
arm_2L	1629494_s_at	5.2	3.9	5.7	2.8	3.7	4.3	1.7	2.1	2.7	1.5	5	3.6	11.5	4.9	2.4	2	U
arm_2R	1629561_at	1.2	1.1	1.3	1.2	0.4	1.4	0.9	0.8	1.2	1.1	0.8	1.2	5.6	1	2	2	U
arm_3R	1629582_at	0.5	0.7	1	1	0.7	0.9	0.4	0.5	1.1	0.6	1.2	1.1	4.8	1.1	0.5	2	U
arm_3R	1629585_at	5.5	4.3	1.3	4.8	4.8	1.8	4.8	3.9	10.6	7	7	5.8	21.2	7.1	2.9	2	U
arm_3R	1629624_at	0.8	0.9	1.3	1.1	0.8	2.4	1.2	1.3	4.6	1.2	1.2	2.4	13.6	4.2	2.1	2	U
arm_3R	1629635_at	2	3.8	3	4.2	2.5	2.8	2.4	2.2	4	4.5	3.5	5.2	11.8	2.4	2.1	2	U
arm_3L	1629654_at	4.2	5.8	2.2	4.3	2.7	4.3	3.2	4.3	8.1	3.1	5.3	10.2	22.8	6.5	3.4	2	U
arm_X	1629668_at	4.2	3.1	6.3	6	5.1	5.6	3.1	2	5.2	5.3	5	1.7	15.5	2.8	4.4	2	U
arm_3R	1629818_at	2.1	1.7	1.8	2.3	2	2.4	1.8	2.6	5.6	2.2	2.9	2.3	19.8	8.4	3.9	2	U
arm_2L	1629913_at	0.7	2.1	5.9	1.4	2.9	1.9	0.5	0.9	3.4	1.8	0.7	1.1	12.9	0.9	1.3	2	U
arm_3L	1629943_at	115.2	95.7	161.2	111.3	154.9	57.8	141.5	106.4	134.5	69.3	122.1	89.4	329.7	101.9	138.2	2	U
arm_X	1629959_at	2.5	2.9	3.9	2.8	1.5	3.3	2.1	2	1.4	4	3.7	1.8	8.5	3.5	2.7	2	U
arm_3R	1629986_at	2.3	1.8	3.8	3.7	2.8	3.5	1.4	1.9	3.9	5	1.5	1.1	11.3	3.6	1.8	2	U
arm_2L	1629988_at	17.2	10.1	15.4	13.8	8.7	10.7	5.2	8.5	14	11.1	16.5	15	44.7	19.4	11.9	2	U
arm_2L	1630139_at	4.4	2.8	1.3	2.5	3.2	5.4	1.9	1.2	4	4.1	3.1	3.7	13.8	5.1	2.2	2	U
arm_3R	1630259_at	1.6	2.3	1.1	2.2	1.8	2.3	1.4	0.7	2.6	1.8	1.9	1.5	6.4	3.1	1.5	2	U
arm_3L	1630266_at	0.8	1.6	4.9	1.1	1.4	1.8	0.9	1.3	3.3	1.3	1.1	1.7	13.9	2.5	1.1	2	U
arm_3R	1630282_at	0.8	1.4	1.1	1.2	0.8	1.5	2	1.5	1.2	0.7	1.1	2.8	6.6	2.4	1.2	2	U
arm_2R	1630326_at	0.6	1.3	0.8	1.6	1.8	0.9	0.7	1	1.4	1.1	1.2	1.3	4.1	1.8	0.9	2	U
arm_X	1630336_at	4.2	2.8	5.3	2.1	3.8	2.9	1	1.5	5.8	5.2	2.3	4.7	12.4	1.7	1.2	2	U
arm_3R	1630449_s_at	2.5	1.4	2.4	1.4	2.6	2.3	0.9	1.3	4.7	2.3	2.3	2.3	11.8	1.5	1	2	U
arm_2L	1630472_at	0.3	0.4	0.8	0.8	0.8	1.2	0.4	0.6	1.3	0.6	1.2	0.8	3.3	0.5	0.3	2	U
arm_3R	1630508_at	1.2	2.6	4.1	1.3	3.5	3.5	1.1	1	4.7	2.6	2.5	2.3	15.3	0.7	3.9	2	U
arm_2L	1630556_at	7.9	5.8	7.5	8.2	7.1	4.7	3.7	2.8	8	5.8	4.6	12.7	27.9	6.4	6.8	2	U
arm_3L	1630704_at	10.4	11.1	17.6	23.1	19.2	10.7	7.7	11.6	11.8	12.6	17.8	30.6	81.6	25.3	11.8	2	U
arm_2R	1630946_at	2637	2631.7	3016.8	4646.5	5211.9	5140.8	1283.9	656	2322	4660.9	3252.7	2693.7	13363.2	4686.1	4353.3	2	U
arm_2R	1630947_s_at	4.5	2.2	6.2	5.2	5.4	6	2.4	3.7	8.4	6.2	3.5	6.1	17.4	3.8	5.2	2	U
arm_X	1630956_at	1.5	3.6	3	4.9	1	2.9	2.8	1.4	1.8	2.3	1.9	3.7	11.2	3.5	2.9	2	U
arm_3L	1631041_at	1.9	0.4	1.3	3.1	2.3	2.8	0.9	1.8	2.2	3.6	1.5	2.8	9.2	3.2	1.1	2	U
arm_3R	1631233_at	3.3	2.1	3.3	5.6	1.4	3.6	1.4	1.4	3.9	4.7	2.6	4.1	14.1	2.6	1	2	U
arm_3L	1631305_at	3.1	1.8	4.3	8.3	5.1	5.8	2.9	2.5	3.5	9.4	7	5.4	20.4	2.6	6.1	2	U
arm_3R	1631416_at	1.2	0.8	0.6	1	1.1	1.5	1.8	1.5	3.3	2.6	1	1	7.5	3.4	2	2	U
arm_3R	1631428_s_at	2.7	1.1	2	2.6	2.2	2.5	1.7	1	1.3	2.3	2.8	2	6.8	3.3	3.3	2	U
arm_3R	1631506_at	1.2	1.7	1.1	1.3	0.8	1.6	1.4	1.8	1	2.6	1.4	3.4	8.6	1.6	1.2	2	U
arm_2L	1631565_a_at	1518.8	2886.2	3586.3	1593.1	2492.8	2703.3	911.7	637.2	2641.2	2375.9	2039	2524.2	7228.7	2112.8	2989.9	2	U
arm_2L	1631589_at	3.3	2	3.1	4.6	1.3	1.7	3.8	3.6	3.6	3.6	2.8	2.5	9.3	2.1	0.7	2	U
arm_3R	1631601_at	1.6	1.1	1.2	1.1	1.2	0.9	1.1	0.8	2	1.1	3.3	1.9	10.6	1.2	2.9	2	U
arm_3L	1631657_at	1.4	1.8	2.1	0.4	3.4	1.8	1.2	1	2.9	1.9	2.5	3.2	7.3	0.6	2	2	U
arm_2R	1631675_a_at	1059.2	1159.2	762	372.2	877.7	456.5	198.3	297.9	1611.4	392.6	893.1	671.8	3686.6	274.3	556.1	2	U
arm_3R	1631683_at	2.9	2.6	3.2	2.8	2	2.8	2.5	2.1	5.4	1.5	3.5	5.2	14.5	3	1.7	2	U
arm_2L	1631879_at	3.3	3	4.5	6.6	0.8	3.4	1.8	2.8	5.7	2.5	2.4	6	16.7	4.2	1.3	2	U
arm_3R	1631901_at	2	2.4	2.2	1.1	2.5	1.5	0.8	1.3	1.6	1	0.8	2	5.5	1	2	2	U
arm_3R	1631952_at	7.1	7.3	6.6	7.8	6.6	6.3	3.2	2.2	11.5	7.5	6.9	11	23.3	5.8	6.8	2	U
arm_3L	1631986_at	2	2	5.1	2.2	3.5	4.1	1.5	2.2	4.2	4.9	1.2	3.7	12.3	2.2	2.2	2	U
arm_2L	1632068_at	5.1	5.4	10.9	10.2	6	7.2	5.5	3	10.8	6.2	7.7	6.3	25.1	10	6.4	2	U
arm_2R	1632113_at	2.8	1.5	2.3	5.9	3	3	1.6	3.2	2.3	3	3.6	3	14.2	3	2.2	2	U
arm_X	1632167_at	1.1	0.7	1.9	0.9	1.6	2.8	1.2	1.3	0.8	0.9	1	1.8	7.4	1.1	0.9	2	U
arm_2L	1632290_at	1.5	0.9	3.1	1.7	1.2	3.2	1.8	1.4	2.2	1.3	1.1	3.7	16.6	1.1	2.6	2	U
arm_3R	1632311_at	5.3	4.8	2.4	3.6	1.4	4.8	1.9	3.3	5.4	5.1	3.2	6	13.5	6.4	2.4	2	U
arm_3L	1632315_at	4.9	3.9	9.4	3.1	6.1	9.8	1.8	1.8	7.5	6.7	5.6	7.7	25.9	4.3	5.4	2	U
arm_3L	1632405_at	0.8	5.4	5.2	7.9	5.6	3.8	2.8	2.7	6.1	6.8	3.1	3.4	16.2	3.7	4.7	2	U
arm_2L	1632469_at	0.9	1.7	1.8	0.9	2.4	1.6	1.4	2	3	0.7	2.3	1.2	8.1	3	1.2	2	U
arm_3R	1632518_at	5.2	7.4	9.7	8.8	5.9	6.6	6.2	3.7	6.5	9.1	4.7	16.7	72.2	5.2	8.9	2	U
arm_3R	1632544_at	1.6	2.9	6.9	5.7	5.2	4.9	2.9	3.2	9	4.9	2.8	5.5	22.8	7.1	3.2	2	U
arm_3R	1632558_at	17.7	71.2	407.3	60.5	370.2	246.1	18.6	26.8	33.2	374.1	17.8	170.2	1979.5	65.1	365.7	2	U
arm_3L	1632599_at	1.3	0.7	0.7	1.8	2.5	3.2	1.3	1.3	4.3	2	1.1	4.3	13	2.5	3.1	2	U
arm_X	1632608_at	1.1	1	0.7	0.9	2.1	5.8	1.4	1.3	1.2	2.6	3	3.4	12.4	2.8	2	2	U
arm_3L	1632722_x_at	4.6	1.2	2.1	1.1	0.8	1.6	0.7	1	2	0.6	4.9	1	11.6	0.6	0.7	2	U
arm_3R	1632839_a_at	110.7	295	329	230.3	343.9	702.9	221.5	311.7	126.3	143	190.8	261.1	1503	385.3	408.5	2	U
arm_2L	1632871_at	3	2.8	5	2.5	6.7	5.7	2.9	2.5	5.8	1.4	5	1.4	15.1	2.6	3	2	U
arm_X	1632881_at	13.3	5.3	10.6	1.4	7.9	8.5	3.9	3.3	11.8	2.6	7.1	3.8	32.8	2	7.7	2	U
arm_2R	1633084_at	1.9	1.1	1.8	1.1	1.6	1.6	1	1.3	2.9	1.2	2.9	2.2	6.6	2.5	1.8	2	U
arm_2R	1633085_at	3.9	2.8	6.2	1.6	5.3	5.7	1.3	1.6	4.3	3.6	3.1	6	15.7	4.9	1.4	2	U
arm_3L	1633141_at	3.8	5.4	5	2.6	2.8	5.2	1.2	2.1	4.1	5.8	4.7	3.8	17	4.7	4.3	2	U
arm_2R	1633148_at	0.6	0.6	1	0.9	0.6	1.8	2.4	3.6	0.8	4	2.1	1.4	10	3	0.9	2	U
arm_3R	1633165_at	1	0.9	4.5	1.1	1.3	1	1.1	1.3	1.7	1	2	4.7	14.3	2.7	2.3	2	U
arm_3L	1633221_at	5.5	4.4	2.3	6.8	3.1	8.3	1	1.8	8.2	5.2	2.6	7.4	19.4	8.3	7.5	2	U
arm_3L	1633334_at	3.2	28.8	22.4	20.3	432.9	9.3	23.7	42	12.5	18	6.4	18.8	960.7	51.4	101.9	2	U
arm_3R	1633358_at	2.1	4.8	3.9	6.4	2.8	7.9	0.9	1.3	6.3	2.7	4.1	5.2	25	4.5	4.3	2	U
arm_2R	1633374_at	1.3	0.6	0.7	0.6	0.6	0.7	0.3	0.5	0.6	1	0.4	0.9	4	0.6	0.5	2	U
arm_3L	1633376_at	3.8	1.3	2.4	4.4	1	2.2	0.8	1.6	2.7	2.9	2.3	0.9	12.4	6	1.6	2	U
arm_2R	1633463_s_at	246.7	107.9	598.4	667.2	630.5	578.1	261.6	157.9	1651.6	645.5	178.7	82	4071.8	865.9	410.5	2	U
arm_X	1633475_at	2.6	5.2	6.1	4.8	3.1	6.1	2.7	2.5	7.3	4.9	4.4	5	26.9	10	3.3	2	U
arm_X	1633493_at	1.7	4.6	4.8	4.8	5.9	6	1.7	2.1	3.9	4.4	2.3	4.2	14.9	2.9	6.2	2	U
arm_X	1633509_at	0.7	1.3	0.8	1.4	0.7	2	1.1	1.8	1.5	2.3	1.3	1.4	6.2	0.8	0.5	2	U
arm_2R	1633571_at	2.4	3.3	4.2	3	2.8	3	1.4	0.8	4.1	3.6	3.4	2.7	13	4.4	3.2	2	U
arm_X	1633575_at	1.2	1.6	3.9	2.7	1.2	3.9	3.2	4.6	5.2	4.5	1.7	8.6	22.7	3.3	3.5	2	U
arm_3R	1633590_at	0.9	4.5	7.7	3.7	4.5	4.6	1.2	2.3	4.2	2.4	1.9	4.7	16.3	3.5	2.3	2	U
arm_3L	1633671_at	1.3	2.1	4.8	3.1	2	3.7	2.4	1.4	2.5	2	1.9	4.5	12	1	5.2	2	U
arm_2L	1633676_a_at	5.3	7.4	8.9	5.5	6.8	5.9	3.2	3.1	7.6	7	8.5	9.1	22.5	2.8	4.1	2	U
arm_3R	1633679_at	3.2	1.8	2.7	5.5	3.2	5.1	3	1.9	5	4.2	2.4	1.2	12.8	3.4	4.5	2	U
arm_3L	1633744_at	2.6	1.6	2.7	1.5	3.9	3.6	2.1	1.5	8	2.8	2.6	9.5	19.7	5.1	1.9	2	U
arm_3L	1633875_at	5.2	1.1	1.4	2	0.6	1	0.9	0.9	4.7	1.9	1.3	1.4	11.2	3.1	1.8	2	U
arm_2R	1634229_at	1.9	14.4	35.1	8.2	18.1	6.9	13.4	18.8	7.6	7.8	4	21.6	75.9	8.9	11.4	2	U
arm_2R	1634292_at	1.5	8.3	5.5	3.1	7.7	4.5	1.8	1.9	6.2	5.7	3.7	6.5	19.7	4.1	4.4	2	U
arm_3L	1634590_at	13.5	6.7	6.5	6.3	7	15.1	5.2	4.7	4.6	5.9	8.9	6.3	44.4	14.2	4.2	2	U
arm_X	1634787_at	213.4	246.5	310.5	240.8	460.7	136.6	107.2	148.3	137.8	552.7	157.9	179.4	1284.4	231.3	458.1	2	U
arm_3R	1634807_at	1.8	3	3.5	4.4	1.2	3	0.8	1.5	4.3	4.1	2	2.3	9.9	2.4	1.5	2	U
arm_3R	1634865_at	17.7	3.6	40.8	3.1	48.4	37.1	0.5	0.3	3	15.3	1.1	1.6	171.7	5.7	27.5	2	U
arm_3R	1634873_at	26.6	8.6	14.7	11.6	8.8	11.9	4.7	6.6	15.2	6.3	42.9	15.8	95.9	7	7.4	2	U
arm_3R	1634877_at	2.4	39	31.4	2.3	66.5	1.5	4	4	2.9	2	1.4	107.2	472.8	6.9	9.2	2	U
arm_2R	1634921_at	2.8	2.7	8.1	4	7.6	4.6	2.6	1.8	10.6	4	3.6	6.9	29.5	3.5	1.8	2	U
arm_X	1634951_at	2.7	0.9	1.2	1.9	1	1.4	2.3	1.8	3.1	1	1.8	5.8	17.3	2.6	1.3	2	U
arm_2L	1635038_s_at	1.9	1.1	4.4	0.7	0.8	2.7	1.5	2	2.2	1.9	2.5	1.7	12.1	2.7	1.5	2	U
arm_3L	1635069_at	3.9	5.1	3.3	4.9	2.4	2.7	2.1	3	4.3	1.9	6.2	7.2	15.9	5.4	1	2	U
arm_X	1635085_at	1.8	2.4	1.1	2.2	0.6	1.6	1.4	1.2	1.2	2.3	1.2	2.3	8	1	0.8	2	U
arm_2R	1635087_at	1.7	2.9	3.6	3.8	1.1	1.9	1.5	2.2	6.7	3.9	2.6	2	13.8	2.7	1.5	2	U
arm_3R	1635175_at	34.3	190.5	1019	26.8	533.2	683.5	27.1	51.6	430.6	482.9	45	169.2	3003.1	42.3	187.5	2	U
arm_3R	1635190_at	0.7	1.6	0.8	1	3	4	0.5	1	2.1	3.7	1.6	1.5	8.9	1.9	1.1	2	U
arm_X	1635401_at	3.2	1.4	1.2	2.4	2	2.5	1.8	1.4	1.7	1	2.4	2.8	8.2	2.6	1.3	2	U
arm_2L	1635457_at	1.3	1.8	4.8	3.5	3.9	3.3	2.5	1.7	4.4	4.7	2.8	3.1	10.3	3.2	1.9	2	U
arm_3R	1635534_at	0.8	2.2	3.1	1.7	1.2	2.5	1	0.5	1.1	1.6	0.6	2.9	7.1	1.1	2.2	2	U
arm_2L	1635622_at	2	3.9	1.9	2.4	3.7	2.9	2.8	4	6.5	4	4.5	7.2	20	4.6	4.5	2	U
arm_2R	1635626_s_at	3.1	1.5	4.5	3.1	2.7	2.9	1.5	2.2	5.2	0.9	2.3	6.3	13.6	1.8	1.8	2	U
arm_2R	1635648_at	5.1	0.8	2	3.1	2.9	5.4	4.7	3.5	3.5	4.4	2.5	1.3	11.1	2.7	3.1	2	U
arm_3R	1635735_at	2.9	1.7	3.8	3.2	5.4	2.9	5.1	3.3	3.3	2.9	3.4	3.8	11.1	1.8	4.4	2	U
arm_3L	1635784_a_at	3247.1	4213.3	4491	5405.7	5051	4439.5	2639.1	1531.5	4656.8	4793.9	4266.5	6655.8	13802.1	6313.6	4944.8	2	U
arm_3L	1635798_a_at	12	12.8	10	13.4	11.3	7.8	3.1	4.4	14.4	8.5	15.2	42.5	119.9	5.6	6.6	2	U
arm_2R	1635882_at	1.3	1.6	1.9	3.2	1.5	1.5	2.4	1.3	0.7	1.4	1.8	3.8	9.7	4.7	4	2	U
arm_3L	1635926_at	4.8	2.2	2.6	2.5	4.5	4.6	3.1	4.6	1.8	3.4	1.9	3.8	13.4	5.3	5.9	2	U
arm_3R	1635942_at	1.5	0.9	1.2	1.6	1.7	1.8	1	1.4	3.3	0.7	0.6	2.8	7.2	1.9	1.6	2	U
arm_3L	1636043_at	2.6	4.5	3.6	4.9	7.6	4.7	2.7	1.6	4.1	2.8	3	6.8	15.6	4	5.8	2	U
arm_X	1636072_at	0.5	1.8	2.2	2.2	1.6	1.8	0.8	1	3.4	2.4	1.3	2.8	9	1.2	0.6	2	U
arm_X	1636079_at	0.7	2.3	1.6	1	1.1	4	1.5	2.6	4	1	2.2	1.3	12.3	1.4	1.2	2	U
arm_2L	1636123_at	216.3	216	268.8	713.3	334	803.5	249	146.5	1033.7	673.7	197.5	199	2599.5	609.1	359	2	U
arm_X	1636127_at	1.4	4.7	3	5.6	3.2	2.2	2	3	3.1	1.6	2.9	2.7	13	6.1	3.4	2	U
arm_2L	1636149_at	2029.6	1805.5	617.3	100.8	333.8	387.1	224.2	211.4	89.4	625.5	2191.1	1897.8	7139.6	131.6	436.7	2	U
arm_2L	1636166_at	2.1	2	2.7	6.8	5	3.6	2.3	2.6	6.2	4.7	2.9	11.6	25.2	4.2	5.4	2	U
arm_2R	1636222_at	6.5	6.3	11.6	2.5	7.5	4.5	1.5	2.2	7.8	9.1	5.1	7.3	25.2	4.3	4.6	2	U
arm_3L	1636224_at	2.4	3.7	4	3.8	1.4	5.1	1.8	2.4	4.5	4.1	4.2	3.7	14.9	5.5	5.1	2	U
arm_3L	1636306_at	2.1	0.7	0.9	0.8	1.5	0.8	0.8	0.7	1.8	2	1.2	1.6	8	0.9	0.9	2	U
arm_2R	1636381_a_at	3.7	3.5	6.6	2.2	4.6	2.4	4.4	2.4	2.8	3.1	3	5.6	16.5	4.3	2.5	2	U
arm_2R	1636411_at	2.2	3.7	5.3	4.8	5	3.6	1.4	2.7	4.1	3.9	3.1	7.3	16.1	1.6	4	2	U
arm_2L	1636420_at	0.7	789.4	8430	1.4	1.4	1	0.6	0.5	10.8	2.1	2347.6	7001.2	19363.5	17.8	4	2	U
arm_3R	1636441_at	1.1	1.5	2	1.5	1.2	1.5	0.8	1.4	2.2	2.6	1.1	2.9	8.7	2.2	1	2	U
arm_X	1636518_s_at	1.3	1.8	4.4	5.8	2.3	2.7	1.6	2.1	1.8	5.3	3.2	5.3	14.3	0.7	1	2	U
arm_2R	1636538_at	3.9	3.3	5.4	2.7	2.4	2.8	1.9	2.1	7.7	2.6	3	7.7	18.2	6.9	3.6	2	U
arm_3R	1636562_at	2.3	2.4	6	5.8	5.8	4.2	2.2	1.2	1.1	3	2.3	4.9	18.2	1.8	4	2	U
arm_2R	1636578_at	3.1	1.9	6.1	7.4	3.9	7.4	3.7	2.8	6.8	5.1	6.2	6.7	16.5	7.6	4.1	2	U
arm_3R	1636586_at	5.3	7.1	11.3	11.9	9.7	9.8	6.3	7.1	9.9	7.9	10	12.7	25.7	9.4	8.2	2	U
arm_X	1636601_at	0.5	0.7	1.4	1.2	1	0.7	0.6	0.7	1.6	0.8	0.8	1.7	4	1	0.6	2	U
arm_3R	1636609_at	1.6	2.5	3.2	4.7	3.8	1.7	1.5	2.9	6.2	4.6	5.5	3.6	18.4	5.2	4.5	2	U
arm_2R	1636685_at	2.1	2.3	0.6	4.9	0.5	3.4	1.8	2	2.3	3.9	1.9	3.9	13.5	2.1	1.2	2	U
arm_2R	1636744_at	2	3.4	4.1	1.3	4.7	5.2	2	2	7.7	3.8	3	5.9	16.8	1.9	3.8	2	U
arm_3R	1636794_at	0.8	3	4.4	2.6	2.9	3	2.5	1.9	2.8	1	4.2	1.8	9.6	2.5	1.4	2	U
arm_2R	1636899_s_at	50.3	178.6	376.8	925.2	714.7	811.4	44.9	44.6	543.5	509	109.1	164.2	3772.4	1075	610.3	2	U
arm_2R	1636927_at	3.6	4.9	2.6	3.9	6.5	4.6	1.6	2	3.1	2	4.3	7.3	15.6	5	3.1	2	U
arm_3R	1636937_at	0.7	1.1	2.5	1.7	3.7	1.8	2.3	2.9	2	2.3	1.1	4.1	10.8	2	3.4	2	U
arm_3R	1636938_at	1	1.5	5	2.8	3.7	3.1	0.9	0.7	7.7	6.5	1.8	5.7	16.3	0.7	3.1	2	U
arm_3R	1637067_at	8.9	117.9	46.2	148.1	941	13	12	21.9	8.3	2.8	29.6	163.9	4240.6	316.4	348.7	2	U
arm_3R	1637170_at	1.4	1.1	1.2	2.2	4.3	2.3	1.9	1.7	3.5	3.4	2.7	3.6	8.8	4.2	3.5	2	U
arm_2L	1637237_at	1.2	1.2	0.8	0.2	1.3	1.4	0.5	1	1	1.1	0.5	2.6	6	0.3	0.6	2	U
arm_X	1637293_at	3.2	5.2	5.3	3.3	4.6	4	2.3	2.4	4.8	3.6	4	5	15.8	3	3.7	2	U
arm_3R	1637310_at	3.2	4.2	6.4	3.4	5.6	4.3	1.6	2.8	2.8	7.3	1.9	1.8	25.2	5.3	5.6	2	U
arm_2L	1637343_at	5.4	5.7	7	8.9	6.8	4.9	4.3	3.7	7.1	4.3	8.8	8.8	18.2	4.1	4.7	2	U
arm_2L	1637345_at	3.4	4.7	5	5.8	5	3.3	2.2	1.6	1.6	2.9	5.4	2.7	16.4	4.5	0.6	2	U
arm_2L	1637452_at	2.8	2.1	4.7	5.7	4.1	4.8	2	3.1	3.4	5	5.1	3.6	11.5	4.5	1.9	2	U
arm_X	1637474_at	4.7	7.1	4.7	6.6	5.8	3.2	5.2	2.9	10.4	10.3	3	2.5	29.3	4.1	1.9	2	U
arm_3R	1637595_at	0.5	0.6	0.3	0.5	0.4	0.5	0.4	0.4	0.4	0.8	0.4	0.7	2.1	0.4	0.3	2	U
arm_3R	1637609_at	3	2.1	8.4	2.8	5.7	4.1	2.6	4.5	2.2	7.1	6.5	5	18.2	7.7	2.4	2	U
arm_3R	1637657_at	1	2.5	2.1	1	1.2	1.4	0.8	0.8	1.7	1	1.1	2	6.8	1.1	1.1	2	U
arm_3R	1637817_at	2.4	0.9	4	4.2	3.9	2.1	1.7	3	4.1	4.8	4.1	2.6	12.2	2.6	4.3	2	U
arm_3R	1637891_at	2.8	3.3	3.2	0.8	0.7	2.6	1.7	1.9	3.6	2.4	2.3	5.4	13.3	1.5	2	2	U
arm_2R	1638134_at	6.6	3.3	3.9	2.9	4.1	3.1	2	2.1	9.4	3.2	3.2	12.5	25	2.1	4.5	2	U
arm_2L	1638258_at	4	6.1	4.6	2.8	2.3	5.5	3.2	4.8	6.1	4.9	3.2	5.4	12.2	4.1	2	2	U
arm_3R	1638271_at	0.4	0.6	1.6	2.2	3.2	1.6	1.9	1	2.3	2.7	0.7	1.1	6.9	0.8	1	2	U
arm_3R	1638295_s_at	133.6	115.2	279.2	600.9	296.9	477.7	181.3	117.3	466.1	499.5	139	152.8	1397.6	345.7	318.3	2	U
arm_3R	1638328_at	7.2	3.5	7.8	6.8	4.2	4.9	3	3	5.8	5.7	5.7	5.9	16.2	4.2	5.4	2	U
arm_2L	1638426_at	0.5	1.4	2	0.8	1.6	1	0.7	0.7	1.5	0.8	1.9	2.9	7.6	0.9	0.5	2	U
arm_3L	1638566_at	0.4	0.5	1	1.1	0.7	0.7	0.5	0.6	0.9	0.9	0.4	1	2.5	0.9	0.8	2	U
arm_X	1638596_at	1	2.2	5.2	1.2	3.2	3.2	0.5	0.7	3.5	4.5	0.6	3.7	14.9	1.5	5.4	2	U
arm_3L	1638674_at	4.3	0.9	2.8	0.9	0.7	3	0.9	1.3	1.8	0.7	0.6	0.5	9.4	1.4	0.6	2	U
arm_2R	1638681_at	9.7	472.5	1119.7	63.1	637.9	11.9	16.1	13.7	24.9	14.9	20	492.8	3692.3	49.9	1230.3	2	U
arm_3L	1638686_at	2.5	1.9	1.6	2.1	0.9	2.3	1.2	0.8	1.3	1.5	2.4	1.8	9.7	1	4.2	2	U
arm_X	1638745_at	1.4	0.5	1.8	0.8	1.5	1.2	0.5	0.4	2.1	1.9	2.8	2.8	6.6	1.9	1.6	2	U
arm_3R	1638760_at	6.4	8.8	14.3	3.9	8.6	2.7	4.5	6	13	3.6	7.5	22	54.5	3.9	7.4	2	U
arm_2R	1638842_at	0.9	2.7	4.4	1.4	4.5	1.6	1.7	1.9	3.7	1.3	1.6	1.5	21.6	2.9	1.4	2	U
arm_2L	1638905_s_at	2.2	2.5	9.1	423.3	57.1	98.8	9.4	9.5	236.2	51.5	1.3	10.6	1009.7	242.2	53.3	2	U
arm_3R	1638922_at	3	2.9	5	4.2	6.3	2.8	2.3	1.9	4.9	4.2	3	4.8	13	1.8	3.7	2	U
arm_3R	1639026_at	6.7	3.2	9.2	4.2	8.3	5.4	6.4	11.4	7.6	9.8	4.4	7.8	23.1	5.5	8.2	2	U
arm_2R	1639214_at	1.2	1	2.2	1.9	0.9	1.6	0.6	0.4	1.3	0.6	0.7	1.9	5.7	0.7	0.5	2	U
arm_3R	1639261_at	0.6	0.6	1.7	1.7	0.6	0.9	0.4	0.6	1.1	1.6	1.8	1.4	3.9	0.6	0.7	2	U
arm_2R	1639274_at	5.9	10.1	9.7	7.1	7.9	8.8	5	4.9	12	7.9	3.6	10.8	30.9	10.9	9.2	2	U
arm_3R	1639277_at	1.4	1.9	1.4	4.2	2.1	3.4	2.5	2.5	3.3	4	4.6	1	10.6	1.8	4.7	2	U
arm_2R	1639291_at	0.9	5.2	1.3	2.1	1.3	1.3	1.2	1.1	3.1	1.8	1	1.9	10.6	2.3	1.8	2	U
arm_2L	1639371_at	2.5	3.1	2.5	1.2	4.9	1.9	1.5	1.4	4.1	0.9	3.7	1.9	10.3	3.5	2.1	2	U
arm_3L	1639404_at	0.4	0.3	0.4	0.5	0.4	0.7	0.3	0.5	0.5	0.4	0.4	0.7	1.8	0.3	0.3	2	U
arm_3L	1639545_a_at	84	22.1	64.1	0.6	11.2	3.5	1.5	1.9	191.9	4	4.2	10.4	894.9	1.8	9.9	2	U
arm_2L	1639560_at	3.4	2.4	6.7	6.7	2.5	3.7	2.9	3.5	5.4	5.7	7.2	3	15.1	1.9	5.3	2	U
arm_X	1639573_at	3.7	5.3	6	7.8	5	5.8	2.3	2.1	7.7	7.1	4.1	6.7	21.5	5.9	5.5	2	U
arm_3L	1639593_at	3.5	4.2	5.5	3.3	1.4	2.8	2.5	4.5	5.7	5	2.3	7.2	15.6	4.5	1.7	2	U
arm_3R	1639735_at	2.4	3.9	1	2.3	1.8	3.7	1.4	1.6	1.9	2.4	4.6	2	10.4	1.6	1	2	U
arm_X	1639774_at	61.9	473	315.8	242.2	26.4	237.2	12.7	6.7	214.1	26.2	132.2	486.8	1068.8	11.6	18	2	U
arm_3R	1639820_s_at	1.1	1.5	2.6	2.4	1	1.8	1.4	1.3	2.8	3.4	1.6	1.9	7.1	0.8	1.5	2	U
arm_3L	1639865_at	2.6	3.9	5.8	5.7	2.4	3.7	3.3	2.7	3.5	6.1	2.6	6.4	15.3	3.1	1.4	2	U
arm_2R	1639939_at	1.8	2.3	6	15.4	8.9	13.2	3.5	4	10.3	4.5	2	7.8	33.8	8	1.8	2	U
arm_2R	1640038_at	3.6	1.6	3.5	3.4	5.8	3.7	2	2.7	7.1	3.4	4.3	1.2	15.7	2.3	4.3	2	U
arm_X	1640046_at	5.8	4.1	9.5	5.5	5.2	4.8	4.4	4.1	6.6	6.2	3.5	2.3	21.3	3.6	5.3	2	U
arm_3L	1640071_at	0.8	1	1.2	1.1	0.7	0.9	0.5	0.6	1.2	1	0.7	1	2.4	1.2	0.7	2	U
arm_3R	1640114_at	3.2	3.4	4.6	4.2	4.9	2.8	2.4	2.2	1.5	5.6	6.3	5.2	14.2	5.4	2.1	2	U
arm_3L	1640140_at	1.9	4.2	3.3	1.7	2.8	1.5	0.6	0.8	2.5	2.6	0.7	1.5	9.7	1	0.7	2	U
arm_X	1640223_a_at	108.7	58.3	83.7	102.3	185.3	182.8	20.6	33.2	44.2	230.8	249.4	61.4	748.4	216.5	123.6	2	U
arm_2L	1640253_at	2.6	1.5	1.1	4.3	0.7	2.7	1.9	3	4.3	2.4	1.6	4.9	12.1	3.5	2.2	2	U
arm_3R	1640254_at	2.3	1.9	0.7	0.9	0.7	1.9	0.6	0.6	2.9	1.1	1.2	2.3	6.1	2	0.6	2	U
arm_X	1640369_at	1.3	2	5	5.5	4.5	3.1	1.4	1.1	4.5	4.3	4	8.4	17.8	4	3.1	2	U
arm_2R	1640475_at	3.6	5	4.1	6	2.7	3.2	2.3	2.1	1.1	2.8	1.4	5.1	12.6	5.3	2.9	2	U
arm_3L	1640490_s_at	1.6	1.4	2.6	0.8	1.9	3.5	2.1	2	1.3	1.4	2.2	1.6	7.4	1.1	0.6	2	U
arm_X	1640569_at	5	6.9	10.1	6.2	4	8	9.2	5.3	5.3	6.5	1.9	7	23.1	5.4	3.8	2	U
arm_3R	1640645_at	4.4	2.1	3.7	3.9	3.5	3.7	3.2	2.6	7	5.3	5.4	5.8	17.3	6.5	4.8	2	U
arm_X	1640726_at	4.3	6.5	11.6	8.6	9.3	5.5	2.6	3.2	8.7	4.2	5.9	12.9	30.1	11.4	9	2	U
arm_3R	1640737_at	2.7	0.9	4	2.4	3	2.7	4.4	4.2	1.7	4	4	3.1	10.9	1.8	3.3	2	U
arm_2L	1640820_at	1.5	1.2	2.6	2.4	1.7	1.5	2.6	1.9	4.5	0.9	2.1	3.3	14.2	0.6	2.4	2	U
arm_X	1640861_at	1.5	4.1	1	1.6	0.9	0.9	1.1	1.4	4	0.7	0.8	3.4	11.1	1.5	0.8	2	U
arm_3R	1640863_at	4.3	4.2	6	3.1	4.2	6.6	0.9	1.6	3.3	4	2.1	4.3	15.5	4.7	4.7	2	U
arm_2R	1641013_at	3.9	4.9	5.2	3.2	3.6	3.3	3	2.6	4.7	6.5	4.4	6.4	17.4	3.6	3.6	2	U
arm_2R	1641054_at	5.3	4.9	5.7	7.3	5.6	6.8	3.2	4.9	8.5	6.5	3.6	4.4	23.9	8.1	5.2	2	U
arm_3R	1641112_at	4	1.2	5	3.4	1.6	5.6	0.7	1.1	1.5	1	2.4	1.9	17.7	0.8	2.1	2	U
arm_3L	1641145_at	3.9	4.1	6	9.7	6.6	6	5.4	4.1	9.1	7.3	8.1	9.4	21.9	6.1	5.3	2	U
arm_3R	1641175_at	1.1	2.2	7.1	3.7	2	2.6	1.6	1	4.2	3.4	6	4.8	19.6	4.3	3.2	2	U
arm_3L	1641255_at	2.4	2.4	2.8	2.8	2.5	3.6	1	0.5	5.5	3.3	4.5	4.5	12.6	3	1.7	2	U
arm_X	1641567_at	5.9	1554.5	8597.6	107.5	25	399.6	3.3	6	12.8	17.1	3712	7375.4	20997.7	49.6	35	2	U
arm_2R	1641586_at	1.8	0.8	3.3	1.1	1.7	1.1	1	0.6	3.6	0.9	1.3	1.1	10.8	2	1.1	2	U
arm_2L	1641668_at	6.5	5.7	7	10.5	7.6	7.3	3.8	5	11.8	6.3	4.6	7.9	25.6	8.5	5.7	2	U
arm_2L	1641742_at	4.1	1.9	2.7	3	3.3	3.7	1.4	2.1	2.7	3.9	2.1	3.7	13.9	5	2.1	2	U
arm_2L	1623077_at	1.6	1.8	2.4	1.5	1.4	1.5	1.3	0.5	2.1	1.7	2.4	1.6	12.9	2.2	0.8	5	F
arm_3R	1627795_at	32.4	115.5	281.2	506.5	83.4	1099.3	202.9	6.6	122.4	844.2	78.6	125.3	7480.9	782.1	302	5	F
arm_X	1629117_at	113.4	82.6	116.6	42.7	180.4	56.9	183.5	34.3	351.6	67.6	93.6	66.2	2238.2	56.3	240.8	5	F
arm_2R	1631103_at	1	3.7	4.6	6.6	2.9	2.6	2.3	1.1	4.2	1.2	5.8	16.4	87.6	10.2	2.3	5	F
arm_3R	1632719_at	8.7	69.4	8.4	2.4	5.5	3.8	2.5	1.2	7.9	17.7	3.6	29.1	454.2	11.5	10.5	5	F
arm_3L	1635189_at	64.7	935.2	234	23.4	40.7	495.3	134.6	9.7	10.5	25.3	54.9	1155.9	9536.1	48.8	85.6	5	F
arm_3R	1636606_at	97.6	98	93	85.1	91.5	111.8	196.3	90.3	141	74.8	83.6	114.6	994.2	49.9	63.4	5	F
arm_X	1637902_at	7	6.4	9.9	2	9.3	3.6	2.4	0.9	3.7	2.8	5.1	5.4	92.6	2.5	2.1	5	F
arm_2L	1638462_at	3.2	2.6	20	19.6	1.9	1.8	32.2	2.7	55	1.7	4	2	453.3	53.3	1.7	5	F
arm_3R	1639723_at	2.1	3.8	12.4	9.7	6	4.5	109.2	17.7	32.8	3.7	5.6	67.8	620.2	9.4	4.2	5	F
arm_2L	1623643_s_at	911.1	1103.3	1166.1	113.1	2148.8	2375	60.9	783.6	70.1	1117.6	1409.7	1015.9	13655.5	130.7	1430.7	5	M
arm_3L	1624670_at	3.4	38.7	30	113.8	3.3	657.4	2.1	14.3	35.1	488.7	10.9	58.9	5333	268.1	18.5	5	M
arm_2R	1626109_a_at	12.8	239	34.9	352	466.4	589.7	27	312.9	149.9	1024.4	36.4	106.8	7135.3	280.8	937.9	5	M
arm_2L	1627446_at	5	39.3	23.8	23.9	69.3	18	0.9	19.4	1.9	14.3	13.2	43.5	484.9	37.3	84.2	5	M
arm_3R	1627817_at	1.9	133.6	2882.3	1	1.7	84.8	1.6	3.8	4	2	479.5	1654.9	21605.7	1.7	2.1	5	M
arm_2L	1628376_x_at	3.1	48.4	2210.3	6.2	12.7	32.1	1.4	445.7	4.2	1.5	446.1	2015.2	15814.5	6	11.3	5	M
arm_2L	1629245_at	2.8	1.5	1.7	2.7	1.7	1.4	0.4	1.1	2.9	2.7	1.5	1.5	15	2.1	0.4	5	M
arm_3L	1631224_at	130.2	2367.7	508.6	3.8	141.8	49	3.5	121.7	2568.2	2	177.4	1976.2	15630.8	9.9	5.2	5	M
arm_3L	1632742_at	3.1	21.2	7	5.2	4.7	1.1	1.5	5.1	93.9	2	1.5	12.7	512.2	3.4	2.7	5	M
arm_3R	1638023_s_at	1.7	73.1	42.1	4.5	13.3	1.6	2.2	22.6	6.7	1.5	7.5	68.4	398.1	1.8	9.7	5	M
arm_3L	1624261_at	7.7	7.6	11.3	14.9	12.1	56.6	8.7	7.5	14.6	13.1	3.9	9	318.5	16.8	12.3	5	U
arm_3R	1625075_at	97.1	252.4	95.2	12	208.2	477.7	90.5	71.3	17.4	507.4	305.2	113.5	2954.8	24.9	552.9	5	U
arm_3R	1625550_at	7.9	11.5	7.6	5	9	2.4	5	4.4	24.3	9.7	3.8	19.9	161.2	9.3	6.4	5	U
arm_3R	1626784_at	0.9	1.4	0.8	1.6	1.1	0.8	1.8	1.1	2.3	2.7	2.1	2.7	19.6	0.7	1.5	5	U
arm_X	1627777_at	1.2	0.5	0.8	1.2	0.9	1.4	0.9	0.6	1	0.8	1	1.7	15.2	0.7	1	5	U
arm_2L	1629032_at	3.1	1.5	2.7	1.6	1.1	1.4	0.7	1.3	2.9	2.3	2.4	2.2	17.5	1.8	0.8	5	U
arm_3R	1635375_at	46.5	152.2	506.7	148.2	319.6	357.4	46.5	72.7	24.1	729.6	62.7	208.9	4805.3	83.1	364.4	5	U
arm_2L	1636184_at	6.6	6	21.6	12.6	18.1	7.4	3.7	2.6	12.2	10.8	9.1	4.6	108.2	11.9	5.3	5	U
arm_3R	1640893_a_at	5.3	2.6	4.5	4.2	2.7	1.3	1.4	2.2	4.8	1.4	2.2	6.1	220.7	28.2	4.6	5	U
arm_2L	1630841_at	227.1	106.1	186.1	203.2	81.4	180.1	313.3	96.3	7.4	395.1	237.3	85.9	6739.8	454.3	160	10	F
arm_3L	1623713_at	1.9	1.5	8.2	1.7	2	3.3	1.4	3.6	5.5	2.4	1.7	6.5	333.6	1.5	1.8	10	M
arm_2R	1624816_at	2	2	9.4	14.5	8.3	4.3	1.9	4.3	6.5	15	2.2	5.5	357.2	12.9	2.4	10	M
arm_2R	1625058_at	5.9	388.5	950.9	19.8	1280.9	66.6	5.1	14.3	5.9	67.5	181.1	238.6	16341.7	31.9	437.1	10	M
arm_2R	1626035_x_at	0.3	0.3	2.6	0.6	1.7	1.7	0.3	0.9	1	1.1	0.4	0.9	38.5	1	0.9	10	M
arm_2L	1630593_at	211	431.6	739	1230.4	819.4	1381	70.2	225.5	511.1	131.7	349.9	522.9	17761.2	51	20	10	M
arm_2R	1630723_a_at	0.6	5.4	158	2.6	1	5.6	0.7	8.5	223.1	2.6	14.7	51.6	9677.6	5.4	1.8	10	M
arm_3L	1632294_at	1.6	5.7	16.6	3.4	1.3	1.9	1.6	53.8	5.7	2.5	2.7	4.4	1184.7	3.8	3.7	10	M
arm_3R	1633198_a_at	93.2	156.9	29.4	9.1	14.7	2.1	1.1	33.5	103.5	2.7	31	13.4	1659.6	9.1	6	10	M
arm_3R	1633971_at	2.6	15.9	1.4	3.8	1.2	2.2	3.2	9.6	0.9	1.1	3.4	9.5	211.2	2.8	2.5	10	M
arm_3R	1634167_a_at	38.8	13	26.2	3.1	2.6	4.9	3.4	145	28.5	5.7	32.4	20.3	1982.1	2.3	2.8	10	M
arm_3R	1635140_at	2.7	14.8	57.4	3.6	1.2	2.2	2	5	1.4	2.3	5.2	74	2442	2.2	128.5	10	M
arm_3L	1636183_at	5.6	2.8	35.9	9	4.8	5.3	1.8	4.4	10.1	4.5	2.6	26.6	1914.1	8.5	10.4	10	M
arm_2L	1636449_at	2.6	1.2	420.9	5.1	2.8	3.3	1.6	3.7	18.1	2.6	14.7	73.4	8765.8	5.5	1.8	10	M
arm_3L	1636767_at	2.2	53.2	82.1	9.7	0.7	5.2	0.5	1.9	5.7	1.8	246.7	291.3	22860.4	26.7	1.4	10	M
arm_2L	1638508_at	6.6	57.8	540.3	24.5	29	24.2	3.1	27.3	7.1	4.3	12	134.3	10532.2	15.4	12	10	M
arm_3L	1640683_at	3.4	9.3	69.5	8.4	3.7	45.7	2.1	8.5	64.7	3.6	18.7	38.8	4666.7	10.9	7.8	10	M
arm_3R	1640898_at	147.4	527	93.8	48.3	210.6	85.8	1.3	5.5	8.6	45.4	225.8	531.7	11159	82	106.9	10	M
arm_3R	1628126_at	3.7	3	63.4	6.1	3.1	6.5	4.1	4.7	3.5	4.8	13.2	38.1	4838.2	3	1.5	10	U
arm_3L	1635959_at	0.7	7.1	11.6	3.4	3	2.8	2.1	1.6	4	6.1	6.2	11.4	624.8	6.2	2.3	10	U
arm_X	1637736_a_at	61.9	67	136	43.7	200.9	74.3	207.5	132.1	231.1	90.9	50.7	73.9	2624.5	46	121.2	10	U
arm_3R	1639983_at	2.2	3.5	22.3	2.4	1.6	5	1.7	2.6	5.2	3.7	5	12.9	974.8	1	0.5	10	U

## Sheet: Head
Chr	Oligo	BrainMean	HeadMean	cropMean	MidgutMean	HindgutMean	tubuleMean	OvaryMean	TestisMean	AccMean	l_tubMean	tagMean	carMean	Sgmean	l_mid mean	l_hind mean	Fold	Sex-bias
arm_2R	1625124_at	20	298.9	11	21.9	18.6	23.1	23.9	2.6	6.6	6	8.7	61.3	2.2	11.4	16.1	2	F
arm_X	1625288_at	6.1	34.1	5.5	12.4	10.2	9.2	4.6	1.8	6.9	10.9	7	9.6	9.8	14.6	7.9	2	F
arm_3L	1625570_at	3.5	20.8	5.7	6.4	3.6	4.4	6.9	1.5	7.8	3.6	5.3	8.7	6.2	3.2	1.9	2	F
arm_2R	1627974_at	3.5	77.5	5.2	1.9	9.4	1.8	3.6	0.5	4	4.7	1.9	17.2	6.2	1.3	2.7	2	F
arm_X	1629569_at	139.3	335.3	46.9	34.8	44.8	68.9	112.6	14.8	67.8	70.2	105.4	54.1	52.3	43.9	51.6	2	F
arm_3R	1629667_at	4.5	180.7	6.4	2.1	7.9	61.7	2.7	0.6	6.1	6.6	0.9	60.7	11.9	2.5	5.5	2	F
arm_3R	1632314_at	0.7	30.7	4.9	3.9	1.8	1.8	3	1.3	2.9	2.7	2.6	4.8	8.4	3.2	1.6	2	F
arm_2R	1633812_at	9.1	1703.8	256.9	4.5	236	4.7	8.2	3.2	11.1	4.1	9.1	665.1	15.4	13.7	173.9	2	F
arm_2R	1634525_at	34.3	4045.4	627.7	6.4	411	6.6	7.9	1.8	12.5	18.2	6.5	151.4	14.8	27.7	1545.8	2	F
arm_2L	1634939_at	1.4	377.8	9.4	71.1	29.9	5.9	4.2	1.7	5	9.2	4.7	110.2	10.1	63.7	8.5	2	F
arm_X	1635382_at	118.3	434.9	26.8	8.4	22.5	10.2	7.8	0.9	7.2	10.4	39.8	52.1	12.8	5.3	9.9	2	F
arm_3L	1636490_at	77.3	1895.4	50	18.9	143.7	164.3	11	4.5	14.1	24	66.7	657	19.2	30.1	47.4	2	F
arm_2R	1638235_at	38	1105.2	46.6	64.1	97.4	44.5	14.6	1	2.7	24.4	16.4	265.3	7.3	45.7	56.6	2	F
arm_3R	1640214_at	38.9	198.6	19.5	32.5	71	3.7	68.8	11.3	19.7	1.9	83.9	90.8	9	11.2	18.7	2	F
arm_2R	1624234_at	3.6	33.9	4.1	2.6	1.2	2.3	0.9	2.5	5.3	0.9	7.1	6.7	2.7	1.2	1.5	2	M
arm_2R	1624932_at	50.5	1163.9	5.3	4.3	4.5	5.3	3.5	12.8	12.7	5.7	83	364.3	11.2	61.5	9.4	2	M
arm_3R	1625198_at	2.2	37.8	6.1	2.7	2.6	1.6	0.2	1.5	6.1	2.9	3.4	18.2	6.1	1.1	3.1	2	M
arm_3R	1625965_a_at	1.3	52	1.2	1.5	2.3	1.7	3.9	24.4	4	1.6	18.4	5.7	11.9	3.1	8.6	2	M
arm_3R	1626024_at	3.7	46.4	8.4	10.6	8.3	6.1	1.7	3.7	1.8	6.1	6.9	16.2	9.1	7.4	7.1	2	M
arm_2L	1626477_at	0.8	18.7	1.2	1.2	1.2	1.2	0.8	1.8	1.5	0.9	8.5	3.1	2.3	1.2	0.8	2	M
arm_4	1626574_at	44.2	218.2	6	6.6	15.8	4.3	1.9	5.4	39.7	6.6	10.5	5.6	14.1	2.1	6.7	2	M
arm_X	1626597_at	2.1	17.6	7.4	2.7	2.3	2.8	0.9	2.9	4.6	4	1.8	3.4	4.5	3.5	5.1	2	M
arm_3R	1627074_at	0.9	21.2	2.6	0.8	1.1	1.5	0.8	7.9	1.2	0.8	2.1	4	6.6	1.4	0.7	2	M
arm_2R	1627912_at	13.2	537.6	8.5	2.1	5.6	8	1.8	12.5	1.3	7.9	14.5	132.3	12.4	4.5	10.9	2	M
arm_2R	1628533_at	5.6	24.6	2	0.7	1.5	3.9	0.7	2.1	0.9	6	5.1	8.2	2.2	0.9	2.7	2	M
arm_3R	1628572_s_at	21.8	474	72.1	18.8	23.1	85.2	8.4	17.3	46.9	22.2	15.6	14.5	107.7	4.7	11.2	2	M
arm_2L	1628616_at	12.5	51.9	7.4	9.8	4.8	10	5.5	21.1	7.3	11.1	8.7	6.8	16	11	7	2	M
arm_2L	1628689_at	2.1	42.6	4.9	1.6	2	2.9	1.8	4.1	8.2	3.4	2.8	3.6	13.2	4.4	0.9	2	M
arm_X	1628730_at	10	36.6	11.7	1.6	7.1	9.4	0.3	1.8	6.5	2.3	0.8	2.3	12.9	1.2	1.1	2	M
arm_2R	1629058_a_at	1	43.2	1.4	4.6	1.6	1.9	1.5	3.1	1.2	3.3	2.2	13.8	4.5	3.3	3.4	2	M
arm_3L	1629162_at	0.5	4.7	1.6	1.3	1.2	1.3	0.6	1.3	2	1.4	0.9	1.6	2.3	1.2	1	2	M
arm_3L	1629553_at	38.7	164.4	7.1	3	2.8	2	0.9	14.2	14.2	2.9	23	55.2	12.2	1.2	3.6	2	M
arm_2L	1629772_at	16.2	45.3	9.1	9.4	5.7	8.9	1.2	9.1	4.1	5.7	7.6	10.2	11	3.8	3.7	2	M
arm_2R	1630084_at	1.3	164.1	1	2.6	5.5	5.4	0.6	1.5	2.1	1.8	1.4	66.9	3.1	1.7	2.4	2	M
arm_2R	1630195_at	1.7	16	4.7	1.3	0.8	1.1	0.8	2.5	3.1	1.9	2.5	3.5	5.6	0.7	2.2	2	M
arm_2L	1632633_at	23	1710.1	687.5	433.2	210.1	9.6	0.3	41.4	543.5	9.4	11.4	553.3	19.7	150.5	117.5	2	M
arm_2L	1634836_a_at	18.2	66.5	4.7	4.7	5	4.9	0.6	3.4	10.5	3.6	7.8	4.5	27.6	4.5	5.4	2	M
arm_2R	1635033_at	4.3	255.2	5	13.9	5	3.9	0.8	3.9	1.4	6.8	3.4	74.9	9.1	6.3	3.1	2	M
arm_2R	1635226_at	5.4	169.1	5.3	3.9	8.7	3	2.3	9.2	3.7	2.3	2	49.2	7.6	6.1	3.6	2	M
arm_3L	1636078_at	1	32.3	4.5	8.4	3.4	2.4	2.2	4.7	11.1	4.8	1.5	4.9	2.2	6	1.6	2	M
arm_3R	1637030_at	8.6	97.5	5.8	9.9	7.7	10.8	4.3	11.9	26.3	12	10.6	20.5	12.4	10.3	7.7	2	M
arm_2R	1637188_s_at	55.8	579	55.6	185.8	270.1	223.7	6.1	17.9	110.1	151.8	6.2	41.9	252.2	268	206.9	2	M
arm_2R	1637477_at	2.5	18.3	2.7	4.1	2.4	4.4	0.9	1.9	5.3	2.4	2.7	9	6.5	6	1.4	2	M
arm_X	1637516_at	29.6	110.4	7.7	12.4	50.6	19.2	1.8	33.3	4.8	3.8	13.1	32.3	5.3	11.1	11.9	2	M
arm_2L	1638139_at	9.4	152.6	7.2	4.2	6.6	9.4	3.1	8.1	2.7	4	9	62.7	9.1	6.1	11.3	2	M
arm_2R	1638301_at	3.8	134.9	7.9	3.1	6.5	4.5	1.1	3.4	1.5	20.9	9.3	51.2	9.2	13.7	53.9	2	M
arm_3L	1638785_at	0.8	20.9	0.8	1.4	1.2	1.8	1.4	6.7	1.8	2.5	1.3	2.2	2.3	1.2	0.8	2	M
arm_3R	1638812_at	8.4	305	7.5	5.8	3.8	8.3	4.1	13.1	16.9	2.8	13.5	104.4	18.3	11	6.6	2	M
arm_3R	1639334_at	8.2	23.1	9.3	4	3	5.8	1.6	5.5	10.3	6.7	4.4	6	8.5	5.2	3.2	2	M
arm_2R	1641154_at	5.4	45.9	0.9	4	2.5	4.3	0.7	2.1	5.3	3.5	10	6	8.4	2.1	1.8	2	M
arm_2R	1641419_at	66.9	1460	44.2	20.7	107.7	118	9.1	26.3	10.2	15.8	37.7	542.9	26.5	11.2	66.7	2	M
arm_X	1641605_at	21	367.6	5.2	0.6	112.2	1.1	0.5	2	7.9	1.8	0.7	2.9	1	1.2	0.4	2	M
arm_3R	1623308_at	4.9	24.9	7.9	7	5.6	4.2	2	2.3	7.6	6.8	2.1	7.6	3.7	7.5	3.4	2	U
arm_3R	1624517_at	37.6	127.8	7	46	4.4	10.7	48.1	41.9	7.7	5.6	43.1	18.4	18.9	4.3	8.2	2	U
arm_3L	1624874_at	4.7	74	4.2	13.7	6.1	10.3	4.1	3.6	5.4	7.7	3.6	34.2	20.6	16.5	6.2	2	U
arm_3L	1625156_at	2.5	21.2	3.8	4.9	1.4	2.9	1.9	3.2	3.1	2.3	2.4	6.2	7.1	8.3	4.1	2	U
arm_3L	1625157_at	2.3	35.6	3.8	1.6	2.8	4.8	0.9	0.6	7.5	0.7	3.5	1.6	3	1.3	2.3	2	U
arm_2L	1627678_at	1.5	153.2	1.6	1.5	3	1.8	2.1	1.6	3	1.8	0.8	53.4	4	3.7	1.4	2	U
arm_2L	1627801_at	18.8	1350	8.7	8.3	55.5	409.5	4	3.4	3.4	18.3	13.8	64	10.9	3.6	5.1	2	U
arm_3L	1627825_at	4.4	28.4	3.5	4.2	3.4	5.4	2.7	2.2	7	4.3	3.5	11.8	13.2	6.3	6.6	2	U
arm_2L	1628107_at	12.2	147	14.4	15.6	21	7	9.2	9.9	13.6	17.9	10.5	70.7	13.8	6.5	36.1	2	U
arm_3L	1628709_at	6.7	84.2	7.7	7.7	7.5	6.7	2.6	2.8	10.5	7.6	10.8	20.9	13.8	6.3	8.9	2	U
arm_2R	1629174_at	17.2	56.7	8.3	10.1	6.6	3	3.9	5.7	3.8	1.9	17.6	10.3	8.5	8.6	3.6	2	U
arm_2L	1629815_at	1.3	13.7	3	0.9	1.5	3.9	3.1	2.5	4.3	0.8	0.9	1.6	4.5	0.7	1.1	2	U
arm_X	1630374_at	2.4	40.8	3.3	3.8	2.2	2	2.8	1.4	7.6	5.6	0.9	9	11.4	3.5	4.9	2	U
arm_3L	1630655_at	2.9	30.6	1.1	4.3	2.6	3	1.6	1.7	2.1	2.7	2.6	4	7	8.5	2.3	2	U
arm_3L	1632111_at	1866	6043	14.2	2.6	8.3	9	1.9	1.5	11.1	4.8	8.1	4.5	11.5	17.6	3.3	2	U
arm_X	1633299_at	10.3	30.3	6	2.3	5	3.7	1.8	3.1	5.2	4.6	7.9	10.7	10.4	2.7	7.3	2	U
arm_3L	1633365_at	2.1	22.5	3	3.3	5.1	1.1	2.3	3.8	8.2	2.2	2.4	6.1	10.8	3.9	4.2	2	U
arm_X	1633703_s_at	112	6619.7	10	20.1	17.2	8.8	7	9.9	19.5	7.7	45.7	1439	37.5	25.9	8.1	2	U
arm_X	1633825_at	6.5	22.2	4.3	5.9	5.2	4.8	4.9	3.9	3.1	7.7	4.5	4.2	8.6	8.5	2.6	2	U
arm_3R	1634201_at	4.1	221.4	9.3	0.8	1.8	1.1	0.4	0.7	10.3	1.8	2.6	96.9	6.2	0.7	0.5	2	U
arm_3R	1634272_at	3.6	52.6	6.1	6.8	6.6	6.3	2.4	4.7	7	7.6	3.5	7.3	12.5	2.6	2.5	2	U
arm_3R	1634662_at	21.2	2568	5.9	5.3	6.5	6.7	3.2	3.6	8.4	5.6	8.7	1043.3	19.1	7.5	4.6	2	U
arm_2R	1634856_at	63.3	455.9	0.9	0.6	0.5	0.5	0.4	0.3	1.8	0.9	102.9	3.4	1.8	2.5	3.6	2	U
arm_2R	1635777_at	2.5	26.1	1.3	0.8	1	1.8	1.5	0.8	5.9	0.8	5.8	8.7	3.6	0.6	1	2	U
arm_3L	1636135_at	2.1	12.9	1.9	5.6	1	2.4	0.9	0.9	1.3	0.9	2.4	3.3	2.1	3.4	2.1	2	U
arm_2R	1636372_at	2.3	18.7	2.3	1.5	3	3	1.5	1.9	2.4	1.4	1.6	6.7	6.3	1.6	2	2	U
arm_3R	1636383_at	8.1	104.6	6.2	6.2	5.9	7.3	2	3.9	2.7	4.3	4.1	45.1	1.1	1.3	12.4	2	U
arm_2L	1636818_at	1.2	78.9	1.9	0.8	1.2	1.8	1.1	1	2.5	4.7	13.6	33.5	13.9	0.9	1	2	U
arm_2L	1637526_s_at	1065.2	3373	359.6	9.7	1479.2	17.8	3.6	3.1	27.7	6.5	682.4	19.4	9.2	17	1123.8	2	U
arm_3R	1638021_at	8.7	750.8	15.8	1.3	24.3	33	14.3	20	3.3	211.2	5.2	296.3	5.8	0.6	3.3	2	U
arm_2R	1640400_at	58	2542.8	62.4	325.4	112.1	26.3	8.3	13.5	14.4	43.8	56.4	1065	31.6	612.5	968	2	U
arm_2R	1640923_at	2	991.6	2.1	2.2	3	4.9	2.7	1.8	6.7	456.3	3.2	5.4	7.6	2.7	3.6	2	U
arm_2R	1641220_at	5.6	22.8	5.7	1.3	1.7	1.8	1.7	1.3	3.6	1.7	3.5	2.9	3.5	2.9	2	2	U
arm_3R	1623923_a_at	17.9	156.8	2.6	1.9	2	3.5	4.1	1.4	5.7	2.6	2.4	5.1	9.1	3.4	1.9	5	F
arm_3L	1634148_at	4.7	637.3	43.9	24.2	67.9	20.1	124.8	6.9	6.5	13.2	5.6	15.4	15.8	21.8	115.2	5	F
arm_X	1640119_a_at	36.4	198.1	16.3	7.1	10.2	3.2	8.4	2.1	12.9	2.2	12.2	31.1	18	6.6	5.6	5	F
arm_3R	1623935_at	20.6	1253.5	18.9	10	84.7	6.1	5.2	12.6	11.9	15.5	10.3	232.8	18.7	7.5	19.8	5	M
arm_2L	1623971_at	10.2	76.7	2.6	3.8	2.1	2.4	1.5	3.1	6.3	3	2.8	2.6	7	3.9	0.8	5	M
arm_2L	1625764_at	1	202.7	1.8	16	6.5	1.6	0.5	10.8	1.5	2.6	3.4	20.3	2.2	6.1	6.1	5	M
arm_X	1627167_a_at	3.4	693.6	1.9	2.2	3.3	5.2	1.7	3.6	3	5.6	1.2	11.2	75.9	1.8	5.7	5	M
arm_2R	1628792_at	1.5	1951.1	1.7	5.8	4.2	2.3	1.4	4.5	334.4	3	2.6	281.4	13.5	12.9	5	5	M
arm_2L	1629324_at	6.2	1940.6	10.5	4.5	14.4	6.6	1.2	7.7	5.3	6.3	7.3	380.5	3.7	3.8	5.8	5	M
arm_3R	1629491_at	4.2	83.3	8.4	6.9	13.5	4.3	2.9	6.5	3.8	3.8	2.5	13	7.8	13.1	16.4	5	M
arm_2R	1631631_at	13	172.4	3.3	4	3	2.9	1.8	23.5	4.1	4	5.8	29.3	25	1.9	3.4	5	M
arm_3R	1633393_at	1.4	66.6	1.5	1.7	3.5	2.2	0.7	2.1	1.3	3.2	4.2	5	9.2	2.1	4.3	5	M
arm_3L	1634688_at	1.1	30	2.3	1.9	0.9	1.1	0.3	1.2	1.2	2.7	3.7	1.2	2.9	5.7	1.4	5	M
arm_3R	1635006_at	172.7	1223.2	5.7	2.8	3	1.7	1.2	3.7	9.1	1.5	163.4	21.3	5.3	7.2	2	5	M
arm_2L	1635361_at	2	1276	80.5	2.3	4.4	1.4	2.2	8.3	2.8	2.3	1.5	198.9	12	2.3	1.9	5	M
arm_2L	1636163_at	706.8	4801.4	4	9.7	7.6	6.3	3.5	160.2	10.8	4.9	9.2	15.1	6.9	12.9	5.3	5	M
arm_3R	1636344_at	36.9	2471.8	4.2	2.8	4.7	4.9	1.6	6.8	356.3	2.1	4.1	10.3	11.3	4.2	5.6	5	M
arm_2R	1636407_at	86.4	596.9	1.9	1.2	1.9	2.5	2.4	54.2	1.3	1	72	3.8	12.3	1.1	0.8	5	M
arm_X	1637662_at	31.7	665.4	104.1	16.1	37.8	11	5	10.4	12.5	6.5	11.7	86	17.8	10.5	104.3	5	M
arm_X	1639594_at	2.1	384.4	0.7	1.1	2.3	4.8	1.7	4.8	4.6	4.6	1.3	16.2	47.1	1.9	1.7	5	M
arm_X	1641746_at	4.7	67.7	2.4	2	0.7	1.4	0.7	2.6	2	1.3	7.9	5.5	1.3	1.5	0.7	5	M
arm_3L	1623517_at	3.1	223.8	2.5	1.2	4	6.2	3.1	4.2	4.7	2	4.7	28.5	8.3	1.4	3.9	5	U
arm_2R	1625252_s_at	6.4	2835.3	4.9	6.1	4	5.8	1.2	1.4	3.8	2.7	5.4	424.2	14.5	2.6	4.1	5	U
arm_X	1629474_at	76.8	2073.9	7	13.1	7.8	4.8	2.5	4.6	13.3	6.4	36.1	392.6	14.7	11	6.3	5	U
arm_2R	1631860_at	1.9	42.8	1.8	2.8	3.6	1.1	1.2	1.8	2.9	1.3	1.6	4.8	4.4	1.6	2.1	5	U
arm_2L	1632392_s_at	85	741.6	4.8	11	5.1	2.5	1.4	2.3	10.9	2	38	8.3	11.4	51.4	2.2	5	U
arm_3R	1633869_at	27.2	169.1	7.7	4	7.5	5.6	3.2	4.9	10	6.1	8.5	16	20.7	4	4.5	5	U
arm_3R	1635148_at	19	118	11.1	9.9	8.9	6.3	4.5	3.5	4.9	9.3	19.2	16.6	20.8	6.9	8.6	5	U
arm_X	1635251_at	3.7	39.3	2.3	1	1.8	5.3	2	1.2	5.3	1.2	1.2	0.9	3.7	4.1	2.9	5	U
arm_3R	1636134_at	14.2	171.4	6.2	15.7	8	5.6	5.4	6.2	17.4	10	15.4	13	11.1	9.5	9.9	5	U
arm_2R	1638001_a_at	130.8	1090.2	109.3	19.4	58.4	27.8	178.1	91.8	108.9	11.1	80.1	49.6	152.1	17	47.3	5	U
arm_2R	1624130_at	13.1	220.5	3.2	5	1.4	1.8	2.3	0.7	2.6	1.3	1.4	4.9	6.4	1.9	2.5	10	F
arm_3R	1630963_at	1.8	453.4	5.8	4.8	2.6	2.6	5.7	1.5	6.7	3.8	4.2	2.3	5.8	5.3	5.9	10	F
arm_2R	1631165_at	1.8	157.9	1.1	0.5	0.5	0.7	8.7	3.5	2.4	0.5	0.5	0.9	3.2	0.6	0.6	10	F
arm_X	1637454_a_at	1.3	1079.4	7.7	4.3	3.7	7.3	6.9	1.3	5.8	3.2	6.4	7.1	15.1	8.6	2.3	10	F
arm_3R	1638756_at	1.6	115.7	5.4	1.6	3	1.7	1.5	0.6	1.8	1.7	2.4	1.1	3.6	1.1	2.3	10	F
arm_3R	1640201_at	65.5	2323.5	5.9	3.8	4.5	5	4.3	1.8	27.4	9.9	14.5	6	8.2	8.6	3.5	10	F
arm_2R	1640562_at	2.3	341.3	3.7	2.3	5.6	5.2	3	1.1	6.2	7.1	4.1	9	4.7	3.5	3.7	10	F
arm_3R	1622920_at	74.3	2649.8	2.2	5.6	2	2.4	0.5	3	2.1	1.4	3.7	1.6	5.4	21.3	2.1	10	M
arm_3L	1626251_at	34.6	2290.1	9.1	6.3	3.2	7.2	2.8	63.8	9.8	6.1	12.5	13.3	19.3	14.6	7.4	10	M
arm_3L	1626882_at	1.8	735.1	0.9	0.9	1.7	3.1	0.8	5.4	3.3	1.2	1.2	18.6	2.9	2.6	2.5	10	M
arm_3R	1627288_a_at	14.1	1198.7	6.3	4	3.9	10.5	2.2	8	3.2	2.7	2.1	8.3	11.1	2.9	3.5	10	M
arm_3L	1627385_at	8.9	1845	43.1	4.6	8.3	8.3	2.2	39.3	8.4	3.1	11.2	6.3	8	3.8	7.3	10	M
arm_3R	1628369_at	13.5	539.7	3.2	1.4	2.2	3.3	0.7	8.4	1.1	3.8	5.1	10.5	13.3	0.7	1.5	10	M
arm_2L	1628647_at	0.8	804.7	3.6	2.4	1.2	1.4	1	4.3	3	1.5	1.5	4.3	8.8	10.3	1.6	10	M
arm_3R	1633179_at	21.6	429.9	6.7	3.4	3.4	7.1	0.9	2.8	2.1	6.5	13.9	11	5.7	5.8	3	10	M
arm_3L	1633499_at	4.9	4488.1	3.3	1.7	1.1	3.2	2.3	9.3	7	3.6	2.6	2.9	15	11	7.1	10	M
arm_3L	1633913_at	4.1	2417.6	16.2	21.4	11	3.7	2	5.6	7.5	9	3	9.9	7.7	16.9	4.5	10	M
arm_2R	1633921_at	2.2	96.9	0.7	2.9	1.5	2.8	0.7	2.7	8.2	1	2.4	4	1.9	1.5	0.8	10	M
arm_2L	1634054_at	45.7	1063.7	0.8	0.6	2.5	1	1.1	2.9	0.9	0.8	1	4	2.2	1.5	1.6	10	M
arm_3L	1637690_at	1.7	123.1	0.8	1.6	2.1	1.8	0.9	2.2	3.1	2.3	2.3	5.3	1.7	4.6	1.8	10	M
arm_3L	1638736_at	5.3	390.5	5.7	4.2	3.7	6.4	2	9.8	8	3.4	7.1	9	17.6	4.9	3.6	10	M
arm_3L	1639269_a_at	174.4	4755.9	4.6	8.5	15.3	12.1	1.1	36.3	3.3	35.4	3.7	28.8	11	8.3	5.3	10	M
arm_2R	1639773_s_at	65.8	2584.3	1.4	2.5	4	2.1	2.8	6.7	7.9	1.7	3.7	2.1	3	1.3	0.3	10	M
arm_2R	1640458_at	9.1	2310.6	6.4	7.4	3.8	3.3	2.4	6.2	6.4	4.7	11.7	22.6	11.3	9	5.4	10	M
arm_3R	1640642_at	19.8	1230.6	13.7	29.6	11.1	5.7	1.4	9.9	19.4	11	14.2	24.7	22	21.2	9.4	10	M
arm_2R	1641071_at	1.9	4771.6	1.1	0.9	3	1.2	0.6	1.3	1.3	3.9	3.3	76.7	1.6	2.1	1.8	10	M
arm_3R	1641734_at	57.2	5940.7	13.4	6.4	10.3	9.9	3.8	8.8	15.3	6.8	9.3	6.9	24.7	19.5	8.2	10	M
arm_2L	1622902_at	3	1449.2	1.8	1.4	1.2	2.4	0.9	1.2	1.7	1.4	2.8	7.7	7.1	2.6	2.5	10	U
arm_X	1623636_at	3.4	1800.5	0.9	4	1.3	2.2	0.8	0.9	4.1	4.3	1.3	5.1	4.1	6.5	0.8	10	U
arm_2L	1623862_at	25.1	596.3	0.8	12.6	2.3	7.1	1.8	2.6	3.3	10.3	1.1	5.7	7.9	17.2	1.7	10	U
arm_3L	1624285_at	8.8	4390.6	13.7	22.4	25.4	10.9	9.4	11	12.7	10.6	14.3	46.2	25	24.1	13	10	U
arm_3L	1624519_at	151.6	3759.1	10.3	15.8	12.1	9.7	7.5	8.8	6	11.6	8	9.9	6.8	10.3	9	10	U
arm_X	1624877_at	3.1	1802.7	2.6	1.9	2.4	4.5	1	2	3.4	1.9	2.5	4.7	7.8	4.9	2.9	10	U
arm_2R	1626504_at	0.9	22.3	0.9	0.8	1.3	0.9	0.5	0.4	1.2	1.9	0.5	1.3	1.4	1	0.5	10	U
arm_3L	1626740_at	1	1616.7	0.8	4.2	0.5	1.2	2.7	1.7	1.3	0.7	0.9	6.5	3.5	2.1	0.6	10	U
arm_3R	1626866_at	2	62.5	1.6	4.4	1.5	3.3	1.3	0.7	5	2.2	2.5	1.7	1.1	2.8	1	10	U
arm_3L	1627119_at	0.6	4765.9	1.1	14.1	0.7	1.8	1.1	0.9	0.7	4.2	0.6	35	1.5	57.2	1.7	10	U
arm_X	1627529_at	28.6	613.7	9.2	4.8	4.9	3.3	2.6	2.1	5.1	1.4	3.3	22.5	19.1	3.6	7.2	10	U
arm_3R	1627829_at	15.4	2111.2	6.4	6	6.7	5.9	3.6	4.8	11.2	3.3	15.9	3.5	10.4	7	6.5	10	U
arm_2R	1627935_a_at	1.6	121.8	2	5.9	2.8	1.2	1.6	1.6	6.7	5.4	1.5	5.7	4.4	3.2	1.4	10	U
arm_2L	1628806_at	19.7	1530.5	11.8	20.4	16.1	12.9	8.8	13.4	3.5	12.5	15	17.2	10.4	24.7	11.7	10	U
arm_3R	1632209_at	2	319.6	2.4	5.5	2.5	3.3	2.7	1.9	3.3	3.7	0.8	5.4	6.3	11.9	6.5	10	U
arm_2R	1632539_at	7	524.5	2.6	5.8	6.2	2.4	2.2	1.1	7.3	0.7	2.9	7.6	6	3.3	3.6	10	U
arm_X	1633646_at	130.9	2724.1	5.6	2.7	3.2	8.8	11.3	6.4	8.2	2.6	32.4	8.6	9.3	3.4	4	10	U
arm_2R	1633649_s_at	73.7	2511.2	11.4	19.1	12	6.7	8.4	13.5	35.3	8.4	11.6	16.2	21.5	7.7	6.1	10	U
arm_2L	1634438_at	10.4	127	1.8	1.6	2.7	1.2	1.3	1.2	1.8	1.1	1.7	2	2.1	1.5	1.5	10	U
arm_X	1634831_at	3.3	1064	4.1	1.9	55.4	3.5	1	0.9	1.8	1.3	2.7	28.5	10.4	1.3	1.3	10	U
arm_3L	1634988_a_at	43.5	491.7	23.4	12.1	21	27.7	9.6	14.4	10.8	11.3	18.1	22.1	17.1	10.5	16.5	10	U
arm_3R	1635338_a_at	49.2	1678	12.3	19.7	19.2	15.6	10.8	11.8	33.8	10.9	15.6	19.3	27.9	22.5	11.8	10	U
arm_3R	1636488_at	57.2	1063.8	1.1	1	0.9	1.2	0.8	1.6	1.4	0.8	53.1	4.4	7	2	1.9	10	U
arm_3R	1636865_at	2	2578.1	7	8	5.3	4.5	7.2	6.6	8	5.3	4.6	12.4	6.3	4.4	7.2	10	U
arm_3L	1637801_at	1.7	253.5	2.5	2.3	7.6	15.6	3.5	2.2	3.6	5.7	5.3	2.1	14	1.8	3.2	10	U
arm_2R	1637807_at	96.8	1548	2.9	6.2	3.5	1.5	1.8	2.6	37.5	2.6	3.7	3.4	5.1	2.5	3.5	10	U
arm_3R	1638066_at	3.6	3127.5	5.5	2.7	3.4	1.8	3.8	6.8	5.2	3.1	3.9	1.9	12.1	8.2	2	10	U
arm_2R	1638319_at	29.3	1090.8	1	0.8	0.9	1.3	0.7	1	1	0.5	0.9	1.1	2.2	2.9	0.9	10	U
arm_X	1639397_at	7	2680.1	5.5	33.9	16.7	13.5	4.5	3.2	13.2	8.1	8.6	26.6	18.4	17.5	11.5	10	U
arm_X	1640906_at	1.6	554.2	1.3	2.6	1.2	1.4	1.9	1.5	1.5	1.5	1.5	9.8	2.1	1.3	0.8	10	U
arm_3R	1641200_at	21	2747.5	10.9	14.3	14.7	11.4	9.8	6.1	14.5	19	13.6	21.8	19.8	18.7	13.7	10	U
arm_3R	1641539_a_at	5.1	704	13	11.3	10	7.2	5.7	3.5	8.4	6.2	7.9	12.2	25.1	13.3	8.9	10	U

## Sheet: Ovary
Chr	Oligo	BrainMean	HeadMean	cropMean	MidgutMean	HindgutMean	tubuleMean	OvaryMean	TestisMean	AccMean	l_tubMean	tagMean	carMean	Sgmean	l_mid mean	l_hind mean	Fold	Sex-bias
arm_3L	1622931_at	96.1	29.2	44.1	33.3	32.4	37.1	204.5	33.2	57.8	61.5	74.6	32.6	67.8	42.1	55.9	2	F
arm_3L	1622998_a_at	102.2	62.8	60.5	53.9	50.8	50.6	300.8	71.1	65.3	39.4	76.6	49.6	49.3	44.4	53.4	2	F
arm_3R	1623015_at	67	52.6	77.8	69.1	75.1	85	285.1	116.3	132.8	85.3	68.3	51.7	78.3	61.3	86.3	2	F
arm_X	1623025_at	2	3.3	1.5	4.4	5	4.3	39.6	1.5	10.6	4.1	2.2	10.9	4.9	11.3	13.5	2	F
arm_3R	1623086_at	87.5	65.3	77.4	36.3	60.1	73.8	387	175.5	83.1	64.1	84.9	70	95.1	50.6	79.5	2	F
arm_2R	1623138_at	199.3	89.9	156.5	89.9	102.5	66.4	535	48.8	194	117.2	169.4	91.3	111.9	95.8	138.4	2	F
arm_2R	1623177_at	69.5	62	68.1	106.9	67.5	102.3	269.7	40.6	43.5	78.8	81.1	54.3	62.6	83	93.6	2	F
arm_2L	1623179_at	9.7	7.5	12.1	5.9	9.4	7.2	75.5	26.9	7.8	8.7	12.7	16	15.3	2.5	9.2	2	F
arm_2R	1623324_at	47.5	49.1	74.4	58.6	77.1	55	314	43.3	86.4	54.9	46.3	54.5	128.3	47.1	71.2	2	F
arm_2L	1623370_at	34.3	20.5	33	32.1	22.8	32.1	147	30.2	27.6	48	23.7	32	57.8	28.5	33.1	2	F
arm_2R	1623401_a_at	25.2	22.3	25.2	24.9	23.9	26.8	113.6	28.3	52.8	28.5	11.3	17.4	41.4	22.6	28.9	2	F
arm_2R	1623424_a_at	110.8	56.5	54	117	77.3	50	264.4	24.8	55.2	122.5	65.9	51.9	69.1	99.8	92.5	2	F
arm_X	1623455_s_at	73.1	40.2	98.3	69.1	73.9	32.1	339.2	123.7	115.9	47.5	76.6	55.3	53.9	73.2	97.6	2	F
arm_3L	1623468_at	31.2	18.9	49.2	34.6	17.2	11.8	246.7	103.6	15.8	18.5	39.4	31.6	10.9	33	38.9	2	F
arm_2R	1623473_at	44.4	58.9	138.4	114.7	123.7	204.9	587.5	26.4	93.2	179.8	45.2	74	107.3	132	195.6	2	F
arm_X	1623479_at	107.2	45.1	33.3	46.8	40.4	51.4	381.2	83.2	45.2	28.8	61.9	50.5	80.8	57	78.6	2	F
arm_X	1623493_at	48.6	19.4	23.4	13.4	16.5	16.7	100.6	12.7	22.7	15.5	30	14.2	17.1	6.7	14.5	2	F
arm_X	1623496_at	30.3	19.7	27.9	20.1	18.4	25.4	137.6	13.6	45.2	7.8	34.3	24.4	25.3	16.8	27.2	2	F
arm_2R	1623525_at	118.9	39.1	57.5	41.2	36.7	44.5	354	97.3	37	56	117.4	39.9	54.8	53.1	62.6	2	F
arm_X	1623546_at	39.5	23.6	45.3	22.5	21.9	14	189.7	67.4	50.5	28.8	26.1	18.9	36.5	23.5	23.6	2	F
arm_3R	1623560_at	43.8	20.2	18.1	16.6	28.1	18.2	95.8	8.6	37.9	16.5	36.7	14.8	36	14.9	33	2	F
arm_2L	1623583_at	123.6	70.9	77.9	54.3	61.2	96.9	323.3	36.7	131.1	55	107.5	62.5	115.4	69.6	87.8	2	F
arm_2L	1623595_at	98.4	82.4	107.6	35.8	79.2	49.6	258.1	73.7	40.9	86.2	97.8	55.8	79.8	52.8	85	2	F
arm_3L	1623602_a_at	36.9	26.1	34.2	21.3	24.8	26.3	201.4	23.1	33.2	84.5	39.4	26	27.8	34.2	49.5	2	F
arm_X	1623615_at	84.4	70.6	123	78.4	96.6	89.7	310.4	18.3	145.5	60.1	93.7	68.4	116.2	50.2	91.5	2	F
arm_3L	1623681_at	2.2	1.6	3.2	33.5	4.4	5.2	101.3	2.1	4.4	1.1	2.8	4.7	6	7.1	1.2	2	F
arm_3L	1623688_at	113.2	60.3	64.7	51.2	62.3	33	269.9	71.9	102.1	80.4	93	68.2	90.8	35.6	65.8	2	F
arm_X	1623702_at	267.8	212.5	249.1	257.9	271.4	220.3	1044.4	465.7	504.5	243.2	274.9	209	216	220.8	277.6	2	F
arm_3R	1623726_at	65.6	42.4	54.2	35.6	43.1	30.1	159.3	34.6	47.2	31.9	76.8	39.7	60.5	22.4	34.1	2	F
arm_3R	1623742_at	46.4	36.5	36.7	39.9	36.7	29.7	208.5	29.5	94.9	44.1	41.6	30.1	81.7	27.7	30.7	2	F
arm_3R	1623794_at	71	44.5	72.9	47.5	50	40.7	156.8	49	75.2	50.7	63.7	51.2	74.6	50	46	2	F
arm_3R	1623798_at	49.2	24	54.4	31.6	34.2	52.1	189.4	43.3	54.6	34.9	41.7	36.5	55.9	25.2	34	2	F
arm_3R	1623806_at	76.7	45.3	57.9	69.2	64.3	83.5	363.8	37.1	66.1	118.7	48.8	50.5	102.2	62.9	79.3	2	F
arm_2L	1623819_at	52.2	63.3	78.9	73.8	113.8	60	560.2	222.2	118.3	74.3	84.1	60.7	43.2	71.3	117.7	2	F
arm_2L	1623825_s_at	7.3	2.2	7.7	6.5	8.8	19.5	2294.8	70	747.4	6.4	7.7	30.7	16	15.8	9.7	2	F
arm_2L	1623837_at	20.8	34.3	78.3	69.4	68	53.1	232.8	27.6	48.9	70.3	24.2	52	94.9	81.5	89.4	2	F
arm_2R	1623847_at	76.1	44.5	74.8	45.5	32.4	34.9	227.9	99.3	60.5	38	64.4	36.5	83.9	32.5	41.5	2	F
arm_3L	1623855_s_at	29.2	27.3	35.5	20.4	23.7	33.2	216.6	9.4	77	13.5	34.1	22.6	37.9	17.5	41.6	2	F
arm_2L	1623906_at	87.1	55.4	50.1	40.8	38.7	38.4	274.1	105.4	20.1	44.3	99.9	53.6	21.6	35	25.9	2	F
arm_3L	1623907_at	23.1	15.6	14.7	18.9	15.7	20.3	253.9	66.4	30.3	36.6	22.9	21.3	28.3	21.9	26.1	2	F
arm_2R	1623924_at	46.1	41.7	50.9	45.4	32.8	54.5	219	17.4	91.7	16.8	57	38.4	45.9	42	51	2	F
arm_2L	1623926_at	30.7	40.4	46.9	58.1	34.6	39.3	449.5	31.1	153.8	25.4	32.8	60.8	74.5	61.7	62.6	2	F
arm_3L	1623952_a_at	160.1	58.5	98.3	70.7	79.4	115.7	645.4	57.2	131.7	200.2	113.8	95.1	169.6	128.7	145.8	2	F
arm_3L	1623985_at	114.6	68.2	72.7	39.5	60.6	80.7	261.6	53.2	44.4	50.5	90.6	43.8	41.3	42.9	75.5	2	F
arm_3L	1624062_at	68.3	34.1	33.9	24.9	23.5	20	160.8	55	55.2	20.3	51.8	27.1	58.2	20.4	26.3	2	F
arm_2R	1624067_at	0.8	1.5	1.5	0.9	3.5	2.4	143.4	43.6	1.9	0.7	0.7	3.6	6.7	0.9	2.1	2	F
arm_X	1624100_at	29.4	31.1	46.7	40.4	34	44.1	103.5	9.4	50.5	49.1	28.6	29.8	49	37.2	46	2	F
arm_X	1624103_at	26.9	30.8	33	35.3	23.6	31.1	155.7	21.2	59.4	20.1	36.2	35.8	41.3	29.5	33.6	2	F
arm_2R	1624134_a_at	86.2	55.6	46	34	41.1	27.7	328.4	153.5	68.2	54.3	68.8	44.6	56.2	33.7	52.5	2	F
arm_X	1624138_at	19.4	24.7	36.3	21	19.5	23.3	173.2	13.8	79.3	17.1	18.3	26.5	43	19	48	2	F
arm_2L	1624154_at	3.9	4.7	4.9	6.7	5.8	6.1	200.8	46.4	1.6	7	1.3	7.3	17.7	12.8	14.3	2	F
arm_3R	1624188_at	30.9	23	16.9	30.6	17.8	16.7	62.2	12.8	16.7	26.9	27.1	23.3	24.5	20.3	20.9	2	F
arm_2L	1624200_at	17.9	12.7	18.6	12	26.3	12.1	105	9.7	22.7	7.8	51.3	12.4	21.5	4.4	10	2	F
arm_X	1624210_at	41.4	20.3	21.7	52.5	36.7	12.4	204.7	2.4	27	38.2	22.9	22.2	30.9	61.1	22.4	2	F
arm_3R	1624213_at	39.2	55.2	87.7	53	47.4	86.9	236.9	51.8	68.4	59.1	72.4	40.7	112.8	40.3	62	2	F
arm_2R	1624247_at	38.5	24	30.4	9.8	25.4	22.4	87.7	29.5	19.1	32.3	37.9	20.8	36.1	14.2	22.7	2	F
arm_3L	1624289_at	48.5	27.1	25.8	32.6	34.2	53.3	193.9	57	61.1	31.5	45	20.1	21	30.8	53.9	2	F
arm_3L	1624291_at	53.9	29.9	26	25	27.2	22.5	208.3	84.2	23.1	46.3	42	27.6	32.7	52	33	2	F
arm_2L	1624312_at	4.4	5.1	3.9	8.9	3.5	18.2	86.8	26.2	2.7	12.5	4.2	13.3	9.6	3	5.7	2	F
arm_2L	1624330_s_at	216.6	145.5	178.9	115.4	121	162.3	693.4	23.7	127	213.2	213.3	101.4	131.1	113.7	154.8	2	F
arm_2L	1624375_at	41.6	21.5	14.4	12.9	15.3	22.9	472.6	105.6	27.1	46.1	21.7	17.9	13.3	8.7	16.4	2	F
arm_2R	1624381_at	1.6	1.9	6.8	0.7	5.7	4	158.4	33.7	4.5	5.9	4.4	6.2	8.3	2.8	5.6	2	F
arm_3R	1624463_s_at	76.5	32	24.6	22.5	33.1	12.9	236.2	19.5	34.5	23	71	42.2	47.8	40.2	51.6	2	F
arm_3L	1624482_at	151.1	128.1	139.6	89.2	115	121.5	576.2	58.9	154	114.3	142.4	100.1	136.7	89.8	163.9	2	F
arm_2R	1624484_a_at	223	124.1	108.3	74.8	99.9	100.4	505	60.4	94.9	145.2	191.4	88.3	113.4	70.8	95	2	F
arm_X	1624489_a_at	114.7	83.4	141.6	86.6	66.9	113.4	498.9	50.1	225.4	71.3	86	121.7	128.8	90.1	56.7	2	F
arm_3L	1624520_a_at	159.2	39.4	32.9	41.3	44.5	33	544.9	11	38.7	9.5	75.8	31	26.9	16.3	24.2	2	F
arm_3R	1624547_s_at	313.8	195.2	316.7	257.7	257.5	67.9	939.9	97.5	253.1	407.4	143.2	206.2	192.4	169.8	288.9	2	F
arm_3R	1624555_at	59.4	43.3	56.9	43.4	48.3	38	244.6	80.8	58.4	36.5	56.4	39.6	64.4	41.5	32.2	2	F
arm_3L	1624620_at	1.4	1.5	82.6	12.6	36.1	4.6	304.4	79.2	11.3	7.5	1.8	6.9	9.4	15.2	34.9	2	F
arm_2L	1624673_at	94.5	58	79.5	59.8	60.6	61.4	261.8	36.6	96.2	46.7	88.8	38.8	72.4	50	71.2	2	F
arm_3L	1624680_a_at	2.9	8.7	11.8	22.2	13.5	7.7	118.3	17.1	5.5	10.5	5.8	3.6	3.4	23.8	24.2	2	F
arm_2R	1624750_at	60.2	82.2	103.2	103.9	57.8	76.1	601.8	30.8	203	29.3	67	78.2	112.2	77.1	122.3	2	F
arm_3L	1624779_at	88.3	64.6	71.9	64.9	48.8	62.3	391.6	53.6	143	30.2	80.9	50.4	51.5	34.1	75.6	2	F
arm_X	1624780_at	130.1	26.3	34.4	40.3	41.5	31.2	358.3	7.9	22	33.2	82	22	23.1	31.6	45.8	2	F
arm_3R	1624788_at	31.7	35.7	63.7	58.5	60.9	41.7	220.2	25.7	64	70.2	34.9	45.3	69.7	67.9	65.1	2	F
arm_3R	1624813_s_at	2.9	2.4	6	7.2	5.5	3.1	101.5	26.1	2.7	17	5.2	7.3	6	6.9	8.7	2	F
arm_2R	1624815_at	65.6	51	46.9	48.2	52.2	51.6	404.7	107.4	109.7	36	70.3	52.3	36.6	60.1	75.9	2	F
arm_3R	1624848_at	67.1	47.8	48.6	49.8	45.3	34.9	150	47.7	58.3	44.3	62.5	41.7	45.7	43.5	38.3	2	F
arm_2R	1624941_at	69.1	45.9	60.3	37.9	42.3	28.7	238.7	25.3	37.1	43.4	87.9	69.4	61	39.7	48.7	2	F
arm_3R	1624948_at	81.7	66.9	105.7	21.7	65.9	37.6	278	37.1	73.7	32.7	76.6	72.5	82.3	25.9	84.9	2	F
arm_3R	1624963_at	29.7	17.6	22.6	7.6	11.3	14.4	147.4	15.8	15.1	11.6	24.1	13.3	15.4	8.5	10.6	2	F
arm_2R	1624997_s_at	9.2	5.8	6.2	14.6	8.8	9.3	102.4	18.3	14.2	9	20.7	11.5	15.4	13.9	10.2	2	F
arm_X	1625006_at	94.3	64.4	79.3	50.5	60.4	71.5	266.8	21.5	77.3	87.1	77.9	80.7	89	51.9	64.3	2	F
arm_3R	1625024_at	8.8	7.4	10.5	16.8	14.7	10.6	306.5	121	14.4	21	11	15.9	23.6	16	24.9	2	F
arm_2L	1625109_at	107	42.1	142.2	63.5	107.4	30.9	505.3	116.4	105.4	74.1	98.5	44.2	45.7	69.8	121.2	2	F
arm_3R	1625112_at	251.2	170.1	201.6	158.1	152.1	149.1	602.2	86.8	263.7	192	242.1	120.4	173	151.8	158.4	2	F
arm_2R	1625119_at	9.6	6.6	6.2	28.4	8.3	6.8	168.3	34.5	4.3	8.8	9.1	9.9	10.3	12.7	13.9	2	F
arm_2L	1625231_at	168.9	129.1	139.4	108.8	139.8	98.7	347.1	169.3	136.3	116.7	118.5	83.7	122.1	82.4	125.6	2	F
arm_2L	1625244_at	63.6	52.4	63.6	49.4	61.1	38.9	170	42.5	74.9	31.3	49.3	66.6	61.4	28.4	50.9	2	F
arm_X	1625246_at	1.1	1.7	1.2	2.7	0.9	3.1	20.9	4.8	6.1	2.5	2.5	5.3	8.2	5.3	1.4	2	F
arm_2R	1625253_at	71.1	60.1	95.9	55.9	59.4	67.2	457.2	39.5	67.6	40.4	70.6	73.8	85.7	36.7	81.3	2	F
arm_2R	1625258_at	8.8	6.7	2.7	10	5.9	5.1	283.1	17.5	5.6	6.7	58.6	12	10	10	14.6	2	F
arm_3L	1625269_at	57.2	40.4	48.6	33.5	40.9	36.1	182.9	38.2	58	26.7	68.3	32.3	44.4	20.6	37.1	2	F
arm_3R	1625283_at	54.6	18	15.4	11.4	11.3	9.3	111.3	14.6	16.2	14	41.5	16.4	18.2	10.8	10.1	2	F
arm_2L	1625298_at	21	11.2	19.7	9.2	8.4	7.6	79.1	4.5	18	9.7	20.1	7.4	14.4	6	8.3	2	F
arm_X	1625320_at	54.7	31.3	25.3	28.5	28.2	11.2	227.8	35	46.2	18.2	45.9	18.9	30.3	15	21.9	2	F
arm_X	1625333_at	9.9	15.3	19	23.1	13.6	18.2	162.2	7.1	39.2	13.4	14	15.8	24	14.8	18.7	2	F
arm_3L	1625364_at	2.6	3.1	3.9	1.9	2.5	5.5	40.9	8.9	5.6	4.3	3.3	2.6	7	4.7	2.4	2	F
arm_3L	1625410_at	65.7	40.1	61.3	55.9	44	66.9	316	87.5	131.6	44.5	63.4	41.1	73.6	42.5	58.5	2	F
arm_2L	1625444_at	38.7	33.9	66.4	49.1	46.5	22.7	355.1	36.6	121	25.5	34.5	42.1	53.4	28.4	46.6	2	F
arm_2R	1625494_at	62.5	34.5	48.1	34.3	56.1	54.7	198	17.4	54.2	49.8	46.9	25.6	66.2	40.8	37.1	2	F
arm_2R	1625500_at	20.1	17.3	11.5	19.2	17	22.5	103.8	41	33.9	17.2	27.4	24.1	30.6	14.9	38.2	2	F
arm_3R	1625564_at	65.3	45.4	54	40.9	35.4	42.3	196.3	72.1	54.5	21.8	42.8	46.6	44.7	31.7	35.3	2	F
arm_3L	1625592_s_at	86.3	42.1	48	38.4	75.3	32	296.8	22.5	37.3	47.6	69.9	40.5	39.2	45.5	133.4	2	F
arm_3R	1625723_at	81.5	46.9	55.1	42.1	37.9	36.9	188.8	34.4	42.1	37.7	64.3	41.4	61.2	27.2	30.1	2	F
arm_3R	1625757_at	103.1	123.2	102.2	37.9	73.7	49.2	287.9	93.3	97.4	39.8	75.3	121.2	79.5	41.2	126.6	2	F
arm_2L	1625793_at	183.5	86.3	99.9	95.3	91.3	89.5	496.9	29.2	99	90.4	150	54	82.5	79	125.3	2	F
arm_3L	1625841_at	18	24.3	47	29.5	26.8	24.1	134.5	12.5	28.2	21.5	23.4	19	34	11.6	23.4	2	F
arm_3R	1625940_s_at	23.2	7.8	4.6	4.3	1	2.7	92.7	5.2	12.9	1.7	9.7	11.1	3.7	2.3	4.3	2	F
arm_X	1625973_a_at	4.1	19.7	43.4	7.6	55.7	11.6	256.1	16.2	15.9	18.3	5.4	22	16.6	11.6	126.9	2	F
arm_3L	1626056_a_at	22.6	57.5	85	97.5	90.9	141.3	361.9	91.4	131.9	81.7	30.2	81.3	140.9	98.7	124.1	2	F
arm_3R	1626115_at	48.3	23.9	53.1	30	37.9	29.3	173.1	8.1	24.8	31.7	61.4	20.3	38.9	26.3	42.7	2	F
arm_3L	1626182_a_at	96.7	66.8	96.1	63.5	69.4	37.6	297.2	86.1	45.1	67.3	76.5	75.6	72.9	73	92.2	2	F
arm_X	1626215_at	57	55.5	40.6	30.6	38.1	33.5	171.7	76.5	50	41.7	48.9	36.8	55.1	36.6	36.8	2	F
arm_3R	1626266_at	46.8	72.1	75.2	48.2	79.8	44	260.8	73.2	97.3	71.3	49.7	68.1	123.4	30.4	46.7	2	F
arm_3L	1626347_at	40.1	34.3	48	31.3	32.2	37.9	224.6	18.8	99.9	41.1	32.3	29.1	29.6	19.8	32.1	2	F
arm_3R	1626360_at	107.9	59.6	65.3	72.8	70.9	67	236	31.2	87.4	53.5	80	38.4	114.7	64.4	73.1	2	F
arm_3R	1626371_at	234.6	299.8	355	137.4	247.1	138.3	1051.5	151.2	380.1	388.4	272.4	391.3	251.9	115.8	309.2	2	F
arm_3L	1626376_at	19.5	15.9	24.5	17.5	24.9	14.7	74.7	9.1	26.2	21.4	14.7	24.6	21.7	24	23	2	F
arm_2L	1626379_a_at	65	32.5	32.6	38.2	22.1	42.1	267.8	13.8	89.4	49.1	44.2	23.7	38.4	38.5	47.6	2	F
arm_3R	1626385_s_at	77.5	73.5	109.8	80.2	143.4	159.9	461.1	34	58.3	168.7	47.6	115.7	84.2	182	114.1	2	F
arm_3R	1626454_at	11.2	9.5	12.6	12.2	13.8	12.9	1286.8	291.1	5.1	12.1	13.4	30.4	21.7	20.3	20.3	2	F
arm_3R	1626476_at	79.4	51.7	52.1	41.2	43.1	50.4	235	42.1	70.4	54.1	61	36	52.8	34.7	39.8	2	F
arm_3L	1626500_a_at	15.5	8.3	10.8	6.3	8.9	1.6	45.8	4.9	3.2	8.5	10	6.9	2.3	4.9	4.8	2	F
arm_3R	1626520_at	36.3	19.6	22.5	18.7	19.9	28.5	168.7	32.7	40.2	32.4	36.7	22.3	42.6	12.4	17	2	F
arm_3R	1626522_at	249.2	201.5	219.4	173.6	169.5	152.7	949.2	155.6	200.8	212.1	211.8	136.1	295.1	138.9	316.6	2	F
arm_2L	1626531_at	22.3	15.8	29.1	13.8	21	26.4	150.6	47.1	24	34.8	25.4	28.7	26.3	3.9	22.1	2	F
arm_3R	1626568_at	135.8	84.6	84.8	99.8	71.2	61.7	338.3	105.2	104.4	71.1	117	62.9	96.2	65.3	66.1	2	F
arm_3L	1626571_at	15.8	18.5	28	25	26.2	27.5	162.5	26.9	29.7	38.2	13	20.3	29	19.3	20.4	2	F
arm_X	1626617_at	43.2	58.9	98.1	53	75	97.4	571.8	17.7	140.3	95.1	47.5	57.1	200.2	75.3	111.2	2	F
arm_3R	1626659_at	37.7	21.2	39.7	21.1	24.8	17.4	116.3	22.5	33.1	34.2	40.7	18.6	34.8	22.3	23.6	2	F
arm_2L	1626682_s_at	66.8	38	50.9	36.1	41.8	36.5	468.6	35.7	36.8	151.7	69.5	36.6	48.9	28.9	83.9	2	F
arm_3L	1626696_at	87.5	41	44.1	49.5	44.2	66.5	183.4	32.6	69.5	73.8	65.6	39	69.1	29.8	36.5	2	F
arm_X	1626781_at	212.1	175.5	212.7	155.9	218	146.1	542.5	24.1	158.4	264.4	162.9	168.6	187.4	128.9	262	2	F
arm_3R	1626788_a_at	63.9	48.3	41.2	40.8	42.1	41.7	157.8	56.7	77.9	44.3	66.7	50.2	32.7	39.4	54.5	2	F
arm_X	1626817_at	44.4	44.5	54.5	45.6	34.4	41.2	202.5	45	80.8	34.4	52	53.7	54.5	35.7	42.7	2	F
arm_2L	1626818_at	45.3	42	62.8	64.6	51	39.2	300.9	31.2	115.5	23.6	48.6	59	81.8	51	67.7	2	F
arm_2L	1626892_at	35.2	13.1	1.2	15.8	3.3	7.4	758.2	162.9	14	2.2	39.6	17	8.9	21.9	16.8	2	F
arm_3R	1626942_at	50.9	37.3	39.5	31.4	34.8	33.3	185.5	37.1	44.8	6.9	39.9	24	72.8	18.9	22.3	2	F
arm_3R	1627023_at	82.9	59.1	61.7	64.1	60.2	48.6	347.1	57.7	45.2	59.5	79.7	89.2	72.1	47.7	72.2	2	F
arm_2L	1627056_a_at	104.7	58.2	61.3	51.4	37.6	59	265	71.4	75.7	41.4	76.3	42.7	75.3	32.1	37.8	2	F
arm_2R	1627058_at	15.3	11.5	4.4	3.9	4.8	5.4	166.8	38.1	27	12.8	8.5	7.5	9.5	5	11.8	2	F
arm_3R	1627141_at	115.9	85.4	71.6	55	75	67.5	269.9	85.6	84.2	80.7	88	69.8	115.8	36.5	79.9	2	F
arm_X	1627175_at	0.6	0.8	0.8	2.2	0.4	0.9	25.6	8.9	1	2.7	1.7	1.5	3.7	1.4	1.4	2	F
arm_2L	1627207_at	46	20.3	23.7	12	17.9	14.1	144.6	29.5	11.6	25.5	39.3	19.3	20.1	10.1	10.3	2	F
arm_2R	1627244_at	173.7	73.6	53.2	37.7	51.4	66.6	524.5	39.1	28.2	87	173.3	42.8	46.9	43	72.5	2	F
arm_2L	1627253_at	10.4	8.8	13.3	8.7	10.1	7.9	215.4	76.3	9.2	10.3	10.7	10.2	14.1	11.5	29.1	2	F
arm_X	1627259_a_at	8	48.8	302.9	3.8	131.1	16.8	953.3	4.3	6.4	2.1	5.7	73.8	136.7	7.7	88.5	2	F
arm_X	1627295_s_at	19.5	30	55.8	41.1	42.5	56	384.1	16.4	98.2	69.2	21.5	50.3	75.6	64.9	84	2	F
arm_2L	1627349_at	74.3	92.9	87.3	78.7	61.7	105.4	329.4	29.3	137.2	57.8	87.9	85.6	119.6	58.5	84.1	2	F
arm_X	1627359_at	3.5	4.1	3.3	3.7	4.2	5.5	43.2	2.2	5	5.8	4.1	7.7	8.9	4	2.7	2	F
arm_3R	1627380_at	243.6	219.8	325.1	248.4	356.1	376.9	1060.3	265.8	152.3	417	325.6	239.2	242.5	207.7	262.1	2	F
arm_3R	1627383_at	9.4	7.7	14.9	16.6	7.7	13.7	452.9	146.2	11.9	11.2	15.3	26.1	28.4	24.3	25	2	F
arm_2R	1627399_at	20	30.2	27.4	52	26.1	31.3	228.3	64.1	55.4	52.4	31	34.6	37.1	34.9	49.6	2	F
arm_X	1627403_s_at	249.6	130.6	242.8	66.3	117.4	100.7	693.4	250.7	181.5	162.5	210.1	64.8	171.3	68.2	205.3	2	F
arm_3R	1627415_at	125.4	66	91	66	74.2	52.2	429.1	70.2	104.8	91.8	108.8	54.4	109.2	71.7	106	2	F
arm_3L	1627491_at	221.2	251.1	366.5	460.5	219	204.4	1092.2	64.1	67.6	271.5	333.7	156.2	358	438.1	390.2	2	F
arm_3L	1627492_at	72.4	51.2	82.2	62.7	52.6	53.5	428.6	17.6	109.2	33.7	84.2	41.1	86	55.2	69.9	2	F
arm_3R	1627532_at	129.8	86	93	62.4	71.2	112.2	293.6	45.8	94.2	71.3	136	59.8	65.2	45.4	70.5	2	F
arm_3L	1627546_at	132.7	73.7	86.3	41.8	50.6	68.5	385.7	35.6	105.2	44.1	107.8	56.8	96.1	37	44.5	2	F
arm_2L	1627605_at	100.4	77.4	128.4	91.3	119.5	136.3	621.8	265.6	169.5	117.4	95.9	82.8	159.4	60.6	103.1	2	F
arm_2R	1627688_at	20.3	17.2	20.5	13	15.3	14	107.8	10.2	28.6	13.5	25.3	11	18.7	13.3	24.7	2	F
arm_3R	1627776_at	54.2	30.4	26.2	16.2	27.3	39.5	160.9	8.4	66.2	25.7	39.9	20	47.8	14.9	41.8	2	F
arm_3R	1627778_a_at	36.5	36.3	61.2	38.4	35.8	29.7	188.7	90.6	76.6	12.1	36.4	30	33.5	33.2	61.3	2	F
arm_3R	1627803_at	37.2	34	39.8	42.1	40.3	50	237.4	38.2	33.2	33.8	27.4	26.9	29.8	40.4	52.9	2	F
arm_3R	1627812_s_at	282.3	189.1	319.6	317.3	313.4	174.6	721.3	246.5	171.7	210.3	259.8	249.2	125.9	207.9	282.4	2	F
arm_2R	1627820_at	25.7	9.1	18.3	9.1	9.6	10	68.5	3.3	10.2	15.4	19.1	9.3	19.7	4.4	8.6	2	F
arm_2R	1627826_s_at	12	12.6	12.3	19.2	16.3	16.1	259.9	70.9	8.2	19.2	13.7	21	15.2	15.9	14.5	2	F
arm_2L	1627866_at	39.7	29.6	45.7	30.1	30	22.2	125.1	29.5	36.6	38.6	44.5	30.2	24	58.7	41.3	2	F
arm_3R	1627868_at	27.8	70.1	118.9	112.4	107.7	134.1	534.5	20.3	148.7	41	39.6	66	136	54.7	144.9	2	F
arm_3L	1627885_s_at	97.4	27.8	36.2	28.3	36	35	200.2	51	24.6	25.6	59.6	31	27.4	17	33.8	2	F
arm_3R	1627897_at	49.3	48	50.3	50.8	49	18.6	321.6	141.9	48.4	25.8	59.7	40.7	14.9	36.2	49.9	2	F
arm_3L	1627908_at	17.2	9.2	14.6	12.4	12.7	7.3	182.4	90.6	7.4	12.7	16.7	8.3	5.9	17.2	16.7	2	F
arm_3R	1627932_at	3.2	5.2	10.2	3.7	9.3	4.5	29.7	4.6	5.4	3.5	4.2	6.1	12.3	4.5	4.7	2	F
arm_2L	1627934_at	165.3	144.2	139	106.7	93.5	160.7	353.3	121.4	168.6	139.6	158.3	112.5	137.3	98.9	95.3	2	F
arm_3R	1627942_at	31.9	22	32.2	17	29.4	26.6	108	21.8	30.7	27.2	30.2	28.4	37.6	12.2	24	2	F
arm_2L	1628001_at	295	127.7	150.9	83.1	111.9	112.2	598.8	23.5	148.2	98.7	227.9	100	144.8	85	108.2	2	F
arm_3L	1628088_at	90	97.4	102	137.4	93.2	96.5	576.6	286.7	137.1	103.7	91.4	82.2	68.3	90.9	127.3	2	F
arm_2L	1628092_at	36.7	26.6	52.6	36.6	29.3	35.7	238.6	111	55.3	36.3	33	29.2	44.5	29.5	30.9	2	F
arm_3R	1628096_at	78.4	42.9	76.3	43.6	35.5	34.8	202.9	31.5	82.8	31.2	74.7	40	50.2	34.9	38	2	F
arm_X	1628109_at	207.4	123.6	96.3	79.6	93.5	86.7	473.4	16.5	120.5	74.7	119.8	102.8	179.7	112.2	150.6	2	F
arm_2R	1628180_at	30.1	33.4	47.4	45	28.6	40.4	282.6	40.6	126.9	21.5	26.2	39.3	45	55.1	62.9	2	F
arm_2L	1628198_at	33.3	33	46.8	28.4	28.5	31.2	153.1	26.9	39.6	39.6	43.5	27.5	43.9	25.3	37.1	2	F
arm_X	1628199_at	57	18.7	33.2	12.3	20.5	13.4	210.5	15.2	23.5	25.2	53	8.4	37.3	17.3	21.7	2	F
arm_3R	1628216_at	66.5	59.5	81.8	56.1	55.4	73.2	334.5	29.4	141.9	29.8	84.5	63.5	55.7	54.9	73.9	2	F
arm_2L	1628241_at	68.3	67	104.7	59.4	82.7	88.2	364.9	39.5	131.1	83.4	78.3	68.1	100.5	60.5	106.8	2	F
arm_2R	1628298_at	1.3	2	8	1.7	3.4	3.7	27.2	4.5	2	2.5	1.5	6.5	12.4	1.1	5	2	F
arm_3L	1628318_at	6.6	7.4	6.9	10.5	9	6.3	260.8	80.3	6.8	8.2	10.3	11.3	15.1	12.7	18.1	2	F
arm_X	1628319_s_at	62.9	37.6	40.6	29.1	43.6	9.5	253.2	21.8	103.6	38.5	29.9	31.5	29.2	57.9	61.6	2	F
arm_2L	1628321_at	41.3	29.1	64.9	19.2	33	16.5	321.2	49.3	35.1	25	41.7	20.9	24.2	13.6	38.7	2	F
arm_3L	1628330_at	28.3	19.4	23.8	17.5	21	25.6	71.4	11.7	28.3	20.2	26.1	15.3	34.4	9.3	12.2	2	F
arm_3R	1628342_s_at	20.4	12	11.5	11	10.1	16.4	243.2	113.2	22.7	14.9	17.5	11.6	3.1	9.4	20	2	F
arm_2R	1628423_at	125.4	56.7	71.4	66.3	62.9	34	426.3	152.8	81.2	48.4	115.8	50.5	93.8	48.8	71.5	2	F
arm_3R	1628445_at	29.1	13.4	13.5	5.3	13.9	5.4	124.5	40.9	21.8	8.2	24.6	8.9	3.9	14.3	20.8	2	F
arm_3L	1628451_at	47.7	31.7	30.1	33.1	19.4	32.4	224.9	14.8	45.1	36.1	27.8	18.4	52.4	33	32.7	2	F
arm_3R	1628552_at	121.5	60.1	70.1	30.5	67	49.6	249.4	112.6	32	48.7	79.1	40.4	73.7	32	41.5	2	F
arm_3L	1628595_at	187.4	138	129.5	123.3	119.6	191.9	500.4	96.7	201.7	230.5	151.7	122.6	245.8	146.5	159.2	2	F
arm_X	1628636_a_at	39.6	31.3	48	42.8	32	40.4	339.5	26.7	80.9	51.1	41.6	42	66.7	55.4	96.5	2	F
arm_2R	1628669_at	56.3	45.8	64.6	55.4	60.3	59.5	235.8	75.2	51.5	75.1	48.8	31.1	88.5	49.5	58.3	2	F
arm_3R	1628679_at	52.4	29.6	22.3	43.4	19.9	19.4	241.6	20.4	36.2	31.8	45.8	34.1	22.1	28.3	28.2	2	F
arm_2R	1628714_at	136.8	95.2	106.7	48.4	77.8	67.4	432.3	176.8	144.2	100.6	127.8	87.5	54.9	26.3	78.8	2	F
arm_X	1628717_a_at	2.6	4.4	3.8	7.5	5.3	6	156.8	42.1	7.3	8.6	2.8	9.8	9	6.8	4.3	2	F
arm_X	1628774_a_at	9.3	12.2	14.8	7.6	15.7	9.8	169.7	15.8	8.5	8.3	12.6	17.7	18.4	31.5	40.1	2	F
arm_2R	1628825_at	14.7	23.8	30.5	32.6	25.6	30.1	160.6	37.3	67.5	33.7	13	31.3	48.5	37.1	51.7	2	F
arm_2R	1628834_a_at	114.7	123.4	151.6	175.2	149.1	215.4	839.7	161.1	113.2	183.3	139	129.7	216.1	154.9	181.8	2	F
arm_2R	1628840_at	41.6	97.1	137.7	60.3	108.2	116.5	405.5	97.7	82.4	15.5	49.8	101.6	188.4	40	79.8	2	F
arm_3R	1628890_at	16.3	3.4	9.5	3	3.7	2.7	75.2	28.3	3.8	6.4	8.4	2.5	5.8	8.1	4.1	2	F
arm_3R	1628932_at	86	31.1	36.3	20.9	24	30.6	178.9	7.1	31	23.6	54.5	31.4	29.7	19	23	2	F
arm_3R	1628937_s_at	187.5	98.1	150	113.8	133.8	70.5	441.4	98.3	169.4	189.3	137.6	84	131.1	120.5	220.2	2	F
arm_X	1628956_at	56.7	26.7	37.9	40.9	28.3	11.3	385.7	14.7	48.9	40.1	53.7	22.2	31.2	76.1	121.1	2	F
arm_2L	1628957_at	72.3	43.5	55.2	33.1	40.7	48.5	293.3	135.9	48.6	102.3	67.5	45.2	71.3	63.7	94.6	2	F
arm_X	1628960_s_at	102.3	58.3	68.1	76.1	54.9	75.3	452.8	24.2	187	84.3	101.8	65.6	85.1	72.5	85.1	2	F
arm_X	1628962_at	0.8	1.7	0.9	1	0.8	1.5	15.7	0.5	1.1	0.9	0.7	1.8	5.7	2.2	0.9	2	F
arm_2R	1628978_at	112	83.8	72.7	77.9	58.9	47	454.3	75	88.2	221.9	73.7	70.3	125.3	139.6	108.5	2	F
arm_3L	1629000_at	19	28	61.4	19.9	26.1	17.3	212.2	62.5	37.8	24	18.1	38.5	42.6	20.7	30.1	2	F
arm_3R	1629017_s_at	50.2	27.1	25.1	29.9	33.4	41.6	364	84.5	42.3	36.2	44.5	53.9	79.6	48.8	45.1	2	F
arm_3L	1629045_s_at	24.8	20.8	20.1	18.8	14.6	15.4	122.4	10.6	22.1	14.5	22.1	30.7	31.7	16.3	19.5	2	F
arm_3L	1629074_a_at	11.2	11.6	19.5	16.9	13.7	14.5	159.3	32.1	10.8	11.6	12	19.1	16.9	10.3	14.5	2	F
arm_X	1629133_at	61.4	27.8	26.7	20.2	24.3	16.1	145.8	46.1	47.7	19.7	37.6	18.5	48	25.1	29.6	2	F
arm_3R	1629165_at	62.1	34.9	54	33.3	39.6	28.2	152.9	9.9	51	30.3	50.2	48.5	55.5	32	41	2	F
arm_2R	1629170_s_at	22.5	20	34.1	24.5	24.5	38.8	128.1	50.2	51.1	30.4	39	29.7	47.3	30.8	49.9	2	F
arm_2L	1629176_at	84.2	47	50.1	55.4	46.7	48.2	225.1	71.5	70.9	59.1	90.3	47.3	38.2	54	71.8	2	F
arm_3R	1629187_s_at	6.3	7.2	19.6	15.4	14.7	4	87	2.2	9.9	36.8	3.1	23.9	5.2	7.9	8.8	2	F
arm_3R	1629217_at	29.6	16.8	28	14.2	20.1	16.7	476.6	110.1	30.1	23.5	31	28.6	23	21.6	28.9	2	F
arm_X	1629246_at	77.2	52.2	79.6	71.8	66	56.3	242.4	36.3	51	68.9	67.4	59.5	107.6	64.6	65.8	2	F
arm_3R	1629251_at	181	132.7	194.6	129.6	141.7	195	536.5	186.4	177.1	227.5	133	103.5	150.1	69.5	190.8	2	F
arm_2R	1629262_at	3.1	4	4.4	1	1.8	1.3	27.9	5.9	0.6	1.2	2.7	3.6	9.4	4.5	2.6	2	F
arm_X	1629272_at	33.1	25.8	32.4	27.8	22.4	23.3	171.4	8.5	58	18	23.1	22.6	36.8	24.2	32.1	2	F
arm_2L	1629309_at	119.2	105.3	168.4	104.2	177.1	62.7	835.7	25.9	49	43.1	184.4	105.4	88.7	105.6	148.5	2	F
arm_X	1629337_at	68.7	45.6	49.9	59.3	54.1	57.3	172.3	23.1	81.4	49.5	73.4	50.7	71	61.1	62.6	2	F
arm_X	1629345_at	79.1	53.9	56.7	90.6	49.4	52.7	474.9	54.5	49.8	149.3	71.7	65.8	112.1	110.8	116.3	2	F
arm_3L	1629373_at	39	24.5	42.7	20.7	41.3	36	230.3	21.6	49.8	34	35.2	21.5	33.3	19.9	39.7	2	F
arm_3L	1629382_at	55.1	56.3	78.5	81.8	51.2	147.2	348.8	66.8	23.6	84	52	58.1	48.2	76	91.7	2	F
arm_3R	1629406_at	132.9	79.2	105.8	51.7	57	30.3	655.2	215	71.9	39.1	107.3	84.2	94.8	42.1	65.4	2	F
arm_3L	1629441_at	14.8	26.4	79.7	18.5	45.7	18.3	174.2	25.5	49.6	10.9	22.4	47.7	18.6	22.2	68.7	2	F
arm_3R	1629466_at	53.8	35.6	64.6	29.6	42.5	66.5	260.8	64.3	53.1	71.6	64.3	36.4	59.1	30.2	57.6	2	F
arm_X	1629485_at	3.2	2.5	2.8	1.5	2.6	2.7	28.3	2.5	2.2	1.9	1.8	3.3	10.6	2.5	1.6	2	F
arm_2R	1629576_at	156.4	58.3	51.2	41.7	37.5	35	675.3	35	37.5	90.1	107.6	34.9	53.5	45.1	74.9	2	F
arm_3L	1629577_at	4.2	10.1	20.4	9.3	10.9	6.8	127.7	48.8	23.7	7.8	6.1	14.7	16.1	7.1	21.5	2	F
arm_3R	1629598_at	148.5	163.5	200.7	201.7	163	190.9	1543.6	177.8	550.9	137.5	176	206.9	214.1	141.4	259.6	2	F
arm_2L	1629620_s_at	328.8	305.3	377.4	266.1	310.3	358.4	1592.2	177.3	658	391.8	327	242	195.1	244.6	514.2	2	F
arm_3R	1629655_at	178.7	172	194	177.7	156.8	209.4	941.6	188.2	283.6	287.4	211	179.6	151.2	140.3	191.1	2	F
arm_X	1629662_at	93.4	83	84.3	79.5	85.6	92.7	280.4	38.7	138.8	58.8	108.5	90.2	68.2	69.2	86.3	2	F
arm_2L	1629663_at	308.6	212.8	223.2	187.3	177.4	324.3	783.8	280.4	222.4	210.1	219.4	163.6	294.8	155	190	2	F
arm_X	1629666_at	4.4	3.7	13.2	16.7	12.1	4	165.8	52	29.4	6	12.1	6.5	7.6	5.3	13.5	2	F
arm_3L	1629713_at	4.2	13.3	24.4	15.3	20.9	13.2	80.7	29	12.8	22.7	4.6	12.5	19.4	7.6	15.8	2	F
arm_2L	1629720_s_at	98	48.5	45	27.4	33.1	37.9	207.1	26.5	35.8	35.1	69.7	36.5	60.6	41	33.2	2	F
arm_3L	1629754_s_at	103.8	31.6	71.6	37.6	41.3	87.1	336.8	86.8	36.1	44.4	61.3	31.6	143.7	48.1	63.4	2	F
arm_X	1629756_at	62.8	63	85.9	85	94.4	119.7	359.9	87.6	111.9	76	55.1	86.1	56.4	78.8	135	2	F
arm_3R	1629762_at	160	48.7	73.4	36.7	50	31.6	601.1	118.8	62.8	53.1	142.5	43.4	95.7	48	80.5	2	F
arm_2L	1629794_at	12.8	22.4	32.3	21.8	24.1	12.2	211.3	8.1	60.7	19.4	12.1	26.4	29.8	25.4	84.9	2	F
arm_3R	1629831_at	1.8	2.2	1.6	3.8	2.8	2.7	26.1	5.2	2.9	2	1.3	5.3	1.8	3.4	3	2	F
arm_3L	1629833_at	9.1	8	7	10.2	8.3	8.3	83.7	21	4.1	16.6	14.2	16.4	10.6	11.4	12.8	2	F
arm_4	1629851_at	130	72.1	74.2	49.2	45.9	36.8	282	41.7	68	120.4	94.5	46.9	86.4	48.1	70.7	2	F
arm_X	1629866_at	142.6	65.1	66	63.9	58.2	94.3	361.6	19.5	104.2	107	104.6	60.1	90.6	95.4	105.8	2	F
arm_2R	1629881_at	207.4	190.3	168.2	193.8	151.8	97	917.5	39.8	269	216.6	166	152.1	172.3	136.5	244.3	2	F
arm_2L	1629921_a_at	85.5	74.4	30.5	16.4	26	16.8	196.5	61.4	26.5	29.3	69.3	54.1	40.6	18.7	34.3	2	F
arm_X	1629933_at	90	56.5	131.9	70	47.3	66.5	301.4	12.7	107.4	52.8	114.9	53.1	86.7	48.3	68	2	F
arm_3L	1629941_a_at	206.8	155	114.7	119.9	102.6	48.6	762.2	264.2	208.1	116.4	185.8	97.4	76.1	98.3	180.5	2	F
arm_3R	1629942_at	128.5	97.3	129.6	115	76.3	107.3	382.6	69.1	182.5	139.6	118.5	60.1	132.8	151.1	118.7	2	F
arm_3R	1630018_at	20.9	17.8	19.1	20.3	15.1	16.1	132.2	15.9	12.5	16	22.1	12.9	27.5	12.5	10.1	2	F
arm_3L	1630019_s_at	9	14.3	3.5	36.7	29.9	4.9	194.2	24.9	70.5	5.5	4.6	19.7	8.7	18.3	90	2	F
arm_3L	1630080_at	146.5	66.8	94.3	77.9	64.4	98.5	334.3	33.3	135.2	97.4	98.7	64.7	100.8	49.8	58.2	2	F
arm_X	1630090_at	28.8	29.2	32.8	19.6	22	34.5	173.4	21.6	40.4	28.8	25.6	21.6	33.3	19.5	30.6	2	F
arm_2R	1630099_at	93	36.4	41	31	42.8	56.3	315.2	17.6	68.6	40.5	58.4	38.5	108.2	43.1	61.8	2	F
arm_2L	1630140_at	4.4	5.5	4.4	10.3	6.7	5.7	433.9	212.5	3.7	3.3	2.8	10.4	12.9	10.3	4.7	2	F
arm_2R	1630141_at	87.2	69	83.7	99.8	84.8	121.8	502.5	122.9	225.4	121.2	87.2	80.4	108.7	122	183.2	2	F
arm_X	1630144_at	110.1	71.5	78.6	82.1	74.9	53.2	282.4	48.9	130	83.8	123.9	64.1	113.5	60	68.8	2	F
arm_3R	1630151_at	2.2	3.9	4	9.3	6.8	6.4	29	5.3	1.7	2.5	3.4	4.8	8.3	3.6	3.6	2	F
arm_3L	1630154_at	54.1	35.5	48.8	59.1	41.8	52.6	179	47.6	39.5	76.2	36.2	48.9	63.7	45.4	34.9	2	F
arm_3L	1630166_s_at	228	137	101.6	118.6	109.1	152.6	1636.5	389.6	99.9	97.4	206	126.5	127.5	188.9	308	2	F
arm_2R	1630245_at	7.7	2.6	9	13.3	6.7	7.8	304.9	26.6	80.3	9.2	4.6	18.6	16.9	23.5	19.1	2	F
arm_2R	1630272_at	9.9	6.3	15.6	11.6	9.1	4.8	41	5.8	8.2	20.2	8.1	14.4	8.1	11.9	13.4	2	F
arm_3R	1630290_at	131.2	91.3	110.3	23.6	135.8	73.1	374.2	51.2	159.4	96.7	164.6	113.4	25.6	33.1	73.4	2	F
arm_X	1630329_at	162.7	73.1	70.2	58	59.2	50.9	403.8	129.7	116.4	54.7	114.6	66.5	113.4	69.1	59.5	2	F
arm_3R	1630342_s_at	48.3	35	38.4	37.1	29.1	26.5	107	9.7	43.6	25.4	45.5	52.2	45.5	47.3	50.9	2	F
arm_3L	1630347_at	26.9	14.6	19.4	14.5	15.4	12.5	124.7	3.4	46.9	8.4	25.6	11	14.3	14.1	27.9	2	F
arm_3L	1630358_at	233.3	169.3	179.9	122.3	254.2	246.2	600.6	236.3	115.4	232.2	198.3	174	196.5	226.6	208.3	2	F
arm_2R	1630411_at	52.1	37.4	43.2	34.8	37.6	46.6	173.4	22.5	36.9	63.8	44.8	35.8	42.7	51.9	70.3	2	F
arm_3L	1630438_at	37.4	46.1	52.2	52.3	45.1	72.1	285.2	66.1	126.7	20.3	44.5	47.4	46.9	35.1	53.6	2	F
arm_3R	1630445_at	41.4	43.1	53	57.1	38.5	47.2	216.8	19.9	84.4	28.9	48.6	43.6	74.2	50.3	53.9	2	F
arm_2L	1630466_at	29.8	46.2	63.4	96	59.8	58.9	303.3	21.5	151.5	36.7	32.3	62.7	85.5	88	95.6	2	F
arm_3L	1630477_at	76.1	58.4	112.4	35	100.1	22.1	269.8	9.8	53.2	30.2	72.8	57.9	126.3	36.8	72.8	2	F
arm_2L	1630496_a_at	41.3	42.7	56.9	26	51.5	65.9	291.7	30.1	21.6	28.5	46.5	38.3	15.8	32.3	43.4	2	F
arm_3L	1630579_at	50.8	31.1	48.2	36.8	36.5	29.9	136.4	11.7	43.5	63.8	39.4	22.7	52.1	38.5	39.2	2	F
arm_3L	1630620_at	5.3	15.5	10.9	25.5	16.7	15.9	295.8	91.5	8.3	21	9.3	24.3	19.7	27	40.9	2	F
arm_3R	1630622_at	28.4	18.5	22.2	13.4	16.5	12.7	101.2	6.1	17.9	18.2	20.5	11.8	21.7	12.8	17.2	2	F
arm_X	1630632_s_at	75.2	98.9	125	252	139.5	112.7	1137	220.5	261.9	223.4	100.7	202.6	153.2	235.3	332.3	2	F
arm_2L	1630660_at	37.8	19.6	5.3	152.7	37.7	6.7	407.6	43.3	25.3	2.9	64.7	10.9	5.4	60.1	20.1	2	F
arm_3R	1630683_at	97.2	63.1	91.6	104.1	81.9	60.7	564.9	54.9	72.8	112.1	63.2	85.7	112	92.5	145.5	2	F
arm_3L	1630696_at	33.8	13.4	7.8	36.3	8.7	18.7	82.9	6.5	30.8	32	11.3	13.6	14.4	23.1	9.3	2	F
arm_X	1630753_at	110.5	74.7	62.3	99.5	73.3	116.2	353.8	16.1	80.7	147.6	77.6	47	101.3	124.2	119.4	2	F
arm_2L	1630755_at	43.9	21.2	35.4	22	24.4	20.3	106.4	47.8	42.4	14.8	49.8	22.2	22.7	20.1	37.1	2	F
arm_3R	1630772_at	48.9	21.6	22.1	11.1	10	10.5	123	6.6	5.9	19.1	30	11.6	8.8	17.1	31.2	2	F
arm_3L	1630786_at	4.1	2	7.5	8.8	5.4	5.2	392.5	84.7	6.5	7.3	4.7	8.7	10.6	12.2	7.3	2	F
arm_3R	1630901_a_at	326.7	116.3	224.4	187.9	151.9	253.9	656	42.9	203.6	237.8	242.8	104.3	237.6	192.5	270.5	2	F
arm_2L	1630931_at	72.9	29.2	36.6	50.3	38.7	41.8	210.7	37.4	69.1	38	46.5	24.2	52.4	40.6	39.2	2	F
arm_2L	1630950_at	54.5	116.6	128.2	166.5	84.1	142.1	1183.8	72.6	434.7	33	73.6	151.7	112.9	163.2	210.8	2	F
arm_2R	1630990_at	114.3	67.6	71.7	107.1	54	34.2	301.3	30.8	74.5	108.8	102.3	78.9	100.3	102.9	76.9	2	F
arm_2L	1630995_at	129.1	38.8	92.5	28.1	47.3	21.6	407.6	25	30.9	49.5	81.6	31.2	23.7	40.5	76.3	2	F
arm_3R	1631004_s_at	75.1	60.3	92.1	64.4	64.6	99.8	398.4	89.2	89.4	119	55.1	59.7	85.2	64	113.7	2	F
arm_3R	1631009_at	38.3	22	30.4	23.5	19	62.4	399.8	89.7	54.3	51.3	33.8	31	57	28.8	39.8	2	F
arm_3R	1631021_at	9.3	6.2	7.4	4.4	4.9	5.8	268.6	79.9	5.4	6.9	17.4	13.9	4.6	9	14.8	2	F
arm_2L	1631034_at	155.1	68.1	63.4	30.6	47.9	41.3	735.1	190.8	41.9	56.1	125.6	48.3	51.6	32.2	36.1	2	F
arm_X	1631048_at	44.8	39.8	31.5	69.1	37.8	44.7	407.8	29.5	159.5	53.6	61.7	34.7	47.2	53.6	75.1	2	F
arm_2R	1631074_at	59.2	44.4	62	36.3	56.3	81.9	192.8	64.4	42.4	63.4	35.4	31.5	53.3	30.2	41.9	2	F
arm_3R	1631087_a_at	66.1	62.2	84.2	75.7	35.9	48.6	486.5	16.9	108	14.3	64.3	54	49.4	72.1	103.6	2	F
arm_3R	1631093_at	36.4	50.6	45.2	39.7	29.6	41.9	238.9	17.9	65.4	15.5	32.5	48.6	45.7	26.6	42.3	2	F
arm_2R	1631095_at	42.5	19	20.4	18.4	13.6	6.5	96.8	10.3	32.8	29.6	29.5	25	31.2	16.9	23.7	2	F
arm_2L	1631116_at	59.1	45.9	54.6	55.7	50.3	39.9	307.9	52.7	89.1	68.3	53.9	47.7	54.9	48.3	60.1	2	F
arm_X	1631133_at	30.4	17.8	15.6	12.6	12.3	5.9	65.5	18.9	22.9	3.8	20.1	6	16.3	10.7	11.4	2	F
arm_3R	1631146_at	2.3	4.3	6.7	5.7	4	5.2	44.1	19.3	4.7	4.8	5.8	13.1	12.2	4.9	5.2	2	F
arm_2L	1631149_s_at	211.8	168	160.9	108.9	136.4	66.9	605.3	82.1	196.5	65.9	254.2	137.3	177.8	118	241.9	2	F
arm_X	1631212_at	168.7	138.1	121.1	115	91.7	77.8	464.2	109.3	126.1	141.9	189.1	104	117.2	106.3	110.5	2	F
arm_3R	1631242_at	77.7	13.4	11	10.6	9.9	7.2	164.3	6.2	10.6	48.6	30.9	12.4	11	33.4	70	2	F
arm_X	1631248_at	23.7	25.3	36.4	33.9	27.1	40.4	172.4	15.7	63.8	17.1	42.3	35	25.1	34.6	52.2	2	F
arm_X	1631288_at	82.2	41.6	48.4	31.7	44.1	37.1	182.8	39.6	60.8	45.9	68.5	42.5	49.6	30.2	52.6	2	F
arm_3L	1631381_at	243.5	195.4	307	136.7	252.1	208.7	1000.7	202.2	216.4	279.5	269.8	154.4	133.4	101.4	388.1	2	F
arm_X	1631407_a_at	6.7	12.3	17.7	9.3	25	28	131.3	5.1	7.6	8.1	8.5	17.7	27.8	5.8	7.8	2	F
arm_3L	1631479_at	203.2	100.8	105.9	59.8	85.9	121.1	521.3	156.6	195.8	70.9	129.1	58.3	171.9	43.8	75	2	F
arm_2R	1631520_at	87.9	41.4	60.7	36.1	51.5	28	390.2	114.1	40.6	33.7	61.2	49.4	97.3	49.9	65.6	2	F
arm_2R	1631575_at	34.5	28.8	28.3	32.3	26.7	18	187.6	27.2	48.1	32.6	23.6	22.2	31.2	12.4	31.1	2	F
arm_2R	1631585_a_at	26	45.6	38.8	52.4	31	58	170.2	12.2	65.9	27.9	30.4	37.6	40.6	51.5	49.9	2	F
arm_2L	1631612_at	68.4	26.9	28.8	33.8	27.7	69.5	233.7	16	73.4	54.2	62.4	24.3	47	46.1	59.1	2	F
arm_X	1631615_at	47.8	33.1	39.7	24.1	39.2	50.5	205.9	47.7	86.2	27.2	49.5	37.7	58.8	24.5	33.2	2	F
arm_2R	1631617_at	6.9	10.4	10.2	15.6	20.4	9.4	88.8	14.5	11	17.4	12.1	25.3	8.9	11.9	15.5	2	F
arm_2L	1631626_at	11.1	4	4.4	11.6	4.5	13.8	338.2	93.5	7.5	4.5	10.3	15.4	17.2	10.5	3.6	2	F
arm_2L	1631632_s_at	4	4.4	14	7.1	5.4	26.9	1501.9	428.1	4.3	5.4	8.2	46.3	20.7	12.1	5.2	2	F
arm_2R	1631640_a_at	120.6	65.3	77.6	45.1	58.7	70.8	277	81.4	112.7	91.7	97.4	57.9	59.9	35.7	68.9	2	F
arm_2R	1631674_at	71.3	75	49	18.9	33.3	14.1	222.2	9.6	29.5	11.7	84.5	43.5	29.2	17.9	64.4	2	F
arm_2L	1631699_at	9.1	15	25.2	11.9	10.7	5.3	137.9	64.8	3.6	10.4	10.5	19.8	14.7	2.3	11	2	F
arm_3L	1631721_at	33.7	21.2	23.2	30.4	27.1	16	72.2	35.4	28.5	17.7	29.5	18.5	28.8	16.3	20.1	2	F
arm_2L	1631744_at	7.5	5.6	2.7	4.8	1	2.3	20.3	1.4	7.3	3.2	3.7	7.4	9.4	1.4	1.3	2	F
arm_2L	1631836_at	54.6	23.5	20.7	14.2	18.1	25.3	119.6	14.6	10.2	39.7	47.2	18	11.1	7.8	16.5	2	F
arm_2L	1631837_at	219.1	125.4	137	105.6	126.2	166.5	1042.3	196	373.4	306.6	219.6	99.6	144.1	155.5	226.9	2	F
arm_2L	1631861_at	4.1	9.6	11.4	25.7	10.3	14.5	882.2	194.6	5.2	24.2	10.2	31.3	19.6	44.9	56.1	2	F
arm_3R	1631875_at	84.7	53.4	91	49.9	53.2	51.9	302.9	64.5	25.2	49.4	46.5	45.9	47.6	54.1	72.6	2	F
arm_2L	1631876_at	69.4	39.6	76.8	28	48.9	31.6	243	88.9	64.8	84	47	20.6	49.3	18.4	47.2	2	F
arm_2L	1631937_at	7.2	10.8	48.9	9.1	23	7.2	188.4	13.8	13.6	11	10.2	18.6	32.5	13.7	9	2	F
arm_3R	1632024_at	127.7	55.5	72.2	27.4	45.7	24.3	401.4	190.4	75	39.9	91.7	41.3	76.9	25.9	59.6	2	F
arm_2L	1632099_s_at	78.1	41.3	49.5	68.1	39.5	41.6	271.9	99.6	28.8	44.1	43.9	35.8	43	62.5	49.6	2	F
arm_3R	1632158_a_at	137.6	59.9	80.3	67.3	65.6	70.2	347.8	94.5	62.9	88.2	122.7	74.3	121.2	81.5	89.1	2	F
arm_3R	1632194_at	64.6	41.9	44.6	41	50.9	50.3	277.2	120.5	67.6	57.3	57.2	48.6	50.7	49.4	89.2	2	F
arm_3R	1632206_at	21.8	16.4	18.1	19.9	17.9	18.7	124.2	3.2	34.8	17.3	19.8	23	54.3	27.6	20.6	2	F
arm_2L	1632223_at	52.2	42.1	40.6	55.7	31.4	48.7	146.9	33	61.8	31.4	34.6	28.9	31.5	37.2	42.8	2	F
arm_2R	1632233_at	112.9	60.4	90.5	68.8	60.3	63.7	320.5	117.8	80.5	58.7	133.5	63.3	96.1	68.9	58.9	2	F
arm_X	1632261_at	96.4	55.4	55.1	59.7	53.9	42.8	216.2	17.1	64.1	34	79.9	91.8	66.9	56.8	82.3	2	F
arm_3L	1632271_a_at	89.1	120.9	228.5	241.3	185.8	166.8	949.6	68.3	415.4	215.6	74.8	121	190.1	272	354.5	2	F
arm_2R	1632283_at	28.8	18.2	23.4	46.2	26.3	24.4	100.4	20.2	30.4	27.7	20.2	23.6	38.2	30.1	30.1	2	F
arm_3L	1632292_at	78.1	44.5	61.1	42.2	43.8	31.9	253.4	40.5	54.1	36.5	89.1	47.9	65.5	38.1	48.1	2	F
arm_2R	1632326_at	18.6	19.4	45.4	26.9	27.4	32.6	209.8	60.2	21.1	35.1	37.6	16.7	23.5	28.8	41.9	2	F
arm_3R	1632327_at	28.7	10.8	37.3	9.7	22.1	4.4	91	17.6	18.8	23.3	23.7	7.9	9.2	5.3	12.5	2	F
arm_3R	1632383_at	181.1	145.7	166.4	180.4	169.4	189	1014.5	167.7	477.4	230.8	242.5	148.9	192.1	193.1	333.9	2	F
arm_2R	1632397_at	87.8	37.4	56.1	66.2	49.3	64.9	297.9	41.4	85	93.2	76.9	37.9	92.2	69.4	82.5	2	F
arm_3R	1632418_s_at	158.6	44.8	33	24.3	27.6	20.2	789.7	21.4	26	32.9	71.8	25.4	23.1	25.9	48	2	F
arm_3R	1632438_at	98.2	56	52.6	52.4	49.4	47.8	252.7	25.7	73.2	117.3	96.4	40.9	60.4	45.3	77.8	2	F
arm_3L	1632443_at	36.6	26	46.2	29.8	44.1	20.4	128.9	7.3	58.2	32.7	34.8	20.6	42.7	26	29.5	2	F
arm_2R	1632458_at	2.1	2.9	6.1	18.2	6.5	7.7	471.5	218.8	4.1	11.5	8.2	17.2	11	20.9	31.4	2	F
arm_3R	1632484_at	244.4	219.3	191.9	199.9	169.6	262.2	753	274.3	250.2	294.4	235.4	253.7	143.1	202.8	233.2	2	F
arm_3L	1632548_a_at	121.8	130.6	9.6	55.8	19.4	12.3	391.9	7.6	8.4	22.8	186.9	174.3	13.6	67.3	70.1	2	F
arm_3R	1632567_at	438.5	210.7	343.7	81.2	258.9	141.6	995.8	157	145.2	162.1	261	105.4	169.6	78	318.2	2	F
arm_X	1632576_at	22.6	20.7	24.6	32.9	24.1	53.5	214.7	36.3	39.9	33.5	30.3	28.3	21.5	26.4	36.7	2	F
arm_2L	1632589_at	81.5	37.8	55.4	48.4	53.3	49.1	262.3	37.6	75.7	43.1	69	37.2	77.8	41.4	44.9	2	F
arm_3R	1632618_a_at	50.8	41.8	49	21.4	24.9	26.2	339.5	36.2	38.5	41.5	27.6	38.7	94.7	23.7	27.2	2	F
arm_3L	1632670_at	159.1	93.1	198.1	63.3	88.9	44.7	432.7	37.8	94	88.7	191.3	115.6	93.8	53.4	89.3	2	F
arm_3L	1632743_a_at	113.5	68.1	75.5	70.6	90.3	57.4	486.2	168.4	131.5	79.3	96.5	76.7	95.1	78	130.8	2	F
arm_2R	1632783_a_at	84.9	37.5	41.8	38.2	33.5	24.3	571.5	206.5	39.9	59.4	45.4	31.2	47.2	38.7	40.9	2	F
arm_2R	1632827_a_at	107.5	72.3	115.8	76.4	74.7	121.5	423.9	107.9	96.1	97.9	107.5	88.2	65.1	69.3	92.8	2	F
arm_X	1632837_at	18.5	16.1	19.1	13.3	11.6	9.6	122	18.6	23.5	14.1	17.1	13.1	29	23.9	14.6	2	F
arm_X	1632848_at	37.1	25.1	26.1	21.3	21.8	28	129.1	18.3	19.6	32.8	33.3	17.2	35	22.1	28.3	2	F
arm_2L	1632875_at	28.8	14.1	16	10.3	10.2	15.1	249.6	82.8	11.3	22.7	33.3	16.4	19.6	10	15.6	2	F
arm_2L	1632891_s_at	951.3	563.6	887.9	745	843.1	368	2277	244.6	862.8	1039.7	648.8	610.4	567.9	688.8	934.4	2	F
arm_2L	1632949_at	50.9	27.4	15.3	27.9	9.6	12.6	180.2	21.1	8.6	24.8	73.7	14.4	25.4	44.8	19.7	2	F
arm_3L	1632978_at	4.3	7	6.3	22.7	3.2	6	82.2	22.5	6.1	3.3	5.3	7.9	2.4	11.3	3.1	2	F
arm_2L	1632998_at	59.6	28.3	24.7	20.6	17.6	21.7	165	15.9	21.3	13.1	41	33.4	24.9	21.3	17.9	2	F
arm_2R	1633076_at	63	482.3	464.4	24.9	158	49.3	1709	45.1	24.2	31.3	104.4	727.8	24.3	25.8	41.1	2	F
arm_3L	1633169_at	39.8	20.9	21.4	24.4	17.8	17.2	123.1	45.8	16.6	12.4	34.8	16.5	25	26.6	24.2	2	F
arm_X	1633188_a_at	159.7	80.8	71.7	49.9	67.4	35.8	620.1	125.4	78	47.1	139.6	62.4	81.7	41.7	70.4	2	F
arm_3L	1633215_at	142	134.8	129.1	78.5	78	29.4	424.2	145.3	68.9	34.4	107.9	101.8	38.9	81.4	129.8	2	F
arm_2R	1633243_at	148.1	29.1	18.6	16.6	18.8	10.9	426.8	22.8	17.5	9.5	103	10.3	7.8	8.5	14.6	2	F
arm_3R	1633249_at	4.8	11.6	7.4	21.8	16.2	6.7	218.8	14.5	8.7	13.7	7.6	15.3	6	23.2	44.4	2	F
arm_3R	1633270_at	18	15.5	17.1	16.8	16	4.8	82.7	8.3	11.4	23.7	14.6	18.4	15.8	14.5	15.5	2	F
arm_3R	1633312_at	39.1	30.3	47.9	43.5	35.2	43.2	263.8	71.8	85	42.7	47.9	42.8	44.7	46.9	52.9	2	F
arm_2R	1633331_at	102.8	71.7	96	132.9	89.8	127.8	875.1	79.5	117.5	148.1	76.9	75.9	90.7	133.4	180.5	2	F
arm_2L	1633338_at	149.4	93.6	108.6	97.3	114.8	88.6	329.2	100.2	115.8	63.1	153.4	96.9	87.2	53	115.2	2	F
arm_3L	1633346_at	84.9	80.4	75.1	75.4	91.9	107	335.9	70.8	137.5	130.1	75.1	72.5	89.7	66.2	85.2	2	F
arm_3R	1633349_at	153.7	112.1	153.1	145.2	112.5	149.4	667	206.8	232.8	208.5	141.2	97.7	203.5	91.3	124.3	2	F
arm_2L	1633430_at	104.1	85	95.7	72.9	72	84.6	321.2	101.6	139.3	97.7	104	67.6	94.5	82.7	86	2	F
arm_3R	1633462_at	63.6	44.7	77.6	52.2	52.4	58.9	271.4	32.4	94.6	59	50.9	49	78	39.1	43	2	F
arm_2R	1633517_at	280.1	108.1	192.6	122.2	185.7	150.8	666.8	23	192.2	238.6	233.9	114.4	126.6	86.5	218.6	2	F
arm_2R	1633565_at	76.8	55.5	46.1	53.2	53.6	61.8	158.2	14.5	72.3	62.1	76.8	49.5	62.1	54.3	66.9	2	F
arm_3L	1633611_s_at	125.8	62	71.9	19.4	43.4	8.8	350.1	76.4	29.2	8.4	141.8	62.9	18.4	26.7	29.4	2	F
arm_2R	1633662_a_at	7.3	1.4	2.5	5.5	3.3	1.7	16.1	7.3	3.6	1.7	3.3	2.9	6.2	1.5	1.3	2	F
arm_3L	1633700_at	158.7	82.5	141.5	77.5	117.2	170.7	448.2	20	133.1	124.9	111.7	63.2	123.7	49.3	142.4	2	F
arm_3L	1633717_a_at	60	55.8	43.1	68.4	49	43.9	480.1	23.3	116.2	35	42.9	52.9	56.4	42.5	61.4	2	F
arm_X	1633764_a_at	14.4	18.6	13	11.3	9.6	12.2	78	17.7	18.8	12.7	19.3	20.8	21	9	10.7	2	F
arm_3L	1633822_at	118.5	120.3	172.6	141.1	170.8	89.4	462.9	67	215	120.6	109.9	129.8	90.8	89.1	135.7	2	F
arm_3R	1633833_at	31.8	10.8	10.9	12.8	13.4	9.2	288.8	69.3	22.9	18.5	52.6	13.2	16.1	15.3	20.4	2	F
arm_X	1633835_s_at	33.3	27.1	57.4	30.6	50	37.6	330.8	119.2	39.7	43.9	37.1	45.5	53.2	27	63.4	2	F
arm_X	1633845_at	22.2	24.5	36.2	23.6	34.2	27	96.4	20.5	42.7	29.4	25.2	28.8	34.7	21.7	35	2	F
arm_3R	1633865_at	42.8	29.5	33.5	35.5	25.5	34.2	162.5	59.5	64.4	55.9	57.8	27.4	27.7	26.7	44.3	2	F
arm_2L	1633876_at	34.6	61.8	29.1	12.9	34.6	6.6	264.2	38.2	18.8	3.6	38.4	46.7	13.3	12.6	22	2	F
arm_2R	1633878_at	86.4	42.6	55.3	28.6	46.5	25	206.6	44.6	59	35.2	63.8	52.2	61.4	26	49.5	2	F
arm_X	1633883_at	191.8	60.6	55.2	43.3	48.3	53.3	432.5	54	111.8	41.6	151.5	53	60.2	12	34.8	2	F
arm_3R	1633951_at	308	273.3	283.2	223.1	293.8	261.2	941	230.6	384.6	208.5	351	259.7	357.8	221.4	399.1	2	F
arm_2R	1634001_at	25.9	27.7	69.2	61.2	62.9	78	356.7	27	28.6	91.2	36.2	24.3	34.8	40.2	66.6	2	F
arm_3R	1634023_at	13.1	14	15.5	23.2	14.2	12.7	114.2	12.8	37.5	17.2	12.3	22.2	27.1	18.4	22.2	2	F
arm_X	1634074_a_at	85.6	92.6	202.4	18.6	145.6	23.3	1210	38.2	279.5	10.4	100.2	77.5	70	14.7	82.5	2	F
arm_2R	1634094_a_at	166.5	86.4	114.7	49.9	92.2	66.5	364.4	181.5	121.6	73.6	136.5	77.1	149.4	48.5	74.4	2	F
arm_X	1634101_at	87.8	46.9	70.9	46.3	50.3	46.1	291.8	30.9	65.7	46.5	60.4	56.9	106.7	63.1	49.3	2	F
arm_2R	1634149_at	21.2	12.5	8.7	10.4	11.2	22.8	233.7	47.7	16.8	21.1	22.1	11.9	19.8	15.2	21.5	2	F
arm_2L	1634161_at	3.4	2.7	5.7	8.4	3.8	6.8	97.6	9.8	20.8	4.8	2.8	7.8	9.9	11.5	12.1	2	F
arm_2L	1634193_at	57.2	35.5	39.8	41	40	36.4	205.1	95.8	37.9	32.4	60.4	35.8	43.1	35.3	38.4	2	F
arm_X	1634199_at	89.5	71.4	60.5	66.5	55.6	55.6	466.8	53.1	46.5	53.3	75.9	53.4	27	41.4	95.7	2	F
arm_2L	1634209_at	5.7	11.8	14.6	7.2	8.2	5	1188.5	289.6	10.2	6.8	5.2	20.6	13.3	13.9	20.6	2	F
arm_2L	1634230_s_at	724	240	197.1	146.3	143.5	253.2	2137.6	217.3	84.5	498.2	684.7	80.5	180.4	215	398.7	2	F
arm_X	1634255_at	4.4	6.4	6.3	4.2	10.6	6.1	75.3	3.2	7.8	5.7	5.5	13	5.8	5.3	15.4	2	F
arm_2R	1634277_at	40.3	22.5	32.9	21.8	24.6	14.9	85.7	24.8	26.6	25.7	34	20.3	32.5	14	24.3	2	F
arm_3L	1634304_a_at	144.6	68	98.5	72.2	81.4	87.3	491.5	14.3	58.4	87.7	112.6	44.9	85.4	53.6	76.1	2	F
arm_2L	1634320_at	108.4	107.5	152.1	179.6	133.5	160.7	610.5	272.3	135	170.1	98.9	112.1	88	128.9	175.5	2	F
arm_X	1634329_at	15.4	52	76.9	28.6	40.2	65.8	265	12.5	34.3	99.8	19.7	100.8	38.2	31.3	41.7	2	F
arm_3R	1634398_a_at	15.9	33.9	24.2	40.6	82.6	17.1	246.6	24.8	5.5	8.7	10.6	28.5	26.6	26.5	48.1	2	F
arm_2R	1634421_at	40.8	40	49.3	76.2	46.5	71.7	320.5	36.2	81.1	36.9	46.5	47	62.9	67	64.5	2	F
arm_2L	1634428_at	15.4	12.8	19	34.5	30.5	41	170	9.7	39.7	16.2	17.2	30.3	25.5	28.5	32.5	2	F
arm_3R	1634434_at	40.4	19.3	24	20.1	24.2	25.9	153.6	71.4	9.8	29.2	40.9	9.2	34.8	11.9	26.5	2	F
arm_2L	1634442_at	83.1	75.4	161	53.7	106.1	81	340.9	24.3	70	126	77	96.4	66.1	62.7	130.2	2	F
arm_X	1634457_at	3.5	5.2	7.2	5.5	6.5	4.5	110.7	54.3	6.3	2.9	1.3	7.2	10.4	9.6	12.7	2	F
arm_2L	1634468_at	64.7	81.9	13.7	15.2	82.5	89.3	200.4	18.7	38	35.1	28.1	82.4	52.8	7.8	28.7	2	F
arm_X	1634489_at	80	100	159.2	166.6	113.1	105.5	579.1	84.6	226.7	106.1	89.2	103	170.7	193	215.1	2	F
arm_3L	1634524_s_at	107	52.5	48.1	40.9	32.8	35.2	293.6	64	87.5	56.2	85.5	34.1	40.1	37.7	52.6	2	F
arm_X	1634543_at	23.1	13.1	8.9	12.4	7.1	6.3	123.7	31.7	11.5	8.9	23.4	9.8	6.7	6.5	10.7	2	F
arm_X	1634549_at	215.9	102.7	141.8	101.9	72.3	72	606.4	16.6	121.8	85.7	159.5	48.3	61.7	141	139.6	2	F
arm_2R	1634572_at	370.8	337.9	351.8	427.1	405	457	1445.6	122.6	452.8	158.6	575.8	363.6	234.8	359.8	650.1	2	F
arm_3R	1634601_at	26.2	54.7	81	61.7	74.7	93.2	498.6	94.9	203.2	97.2	48.9	67.9	118.5	55.1	108	2	F
arm_3R	1634609_at	69	45.6	32.1	19.1	15.8	19.6	181	21.5	26.9	29.9	80.5	23	40.7	22.1	24.8	2	F
arm_3R	1634621_at	6.8	8.2	12.7	15.9	10	5.2	168.8	63.6	3.5	15.7	8.6	8.5	18.2	14.2	11.6	2	F
arm_2R	1634691_a_at	91.9	35.6	53.3	32.8	36.8	37.8	241.7	48.7	59	33.4	45.1	37.2	80.9	28.3	36.9	2	F
arm_3R	1634695_at	9.1	11.8	9.5	20.7	15.2	18.7	415.3	176.2	6.1	36.7	12.5	17.3	25.1	26.3	34.9	2	F
arm_3R	1634696_at	44.4	40.6	41.6	54.1	37.9	60.7	284.4	110.5	50.4	67.1	47.1	29.4	38.2	49.8	68.7	2	F
arm_3R	1634724_at	35.2	34.2	43.7	64.7	39.4	54.8	301.4	8.7	82.9	36	35.2	41.5	49.9	41.5	65.9	2	F
arm_2L	1634729_at	66.8	47.4	58.3	39.1	38	31.1	224.4	43.8	30.8	46.8	64.5	29.6	35	34.3	34.3	2	F
arm_3R	1634755_at	5.7	2.9	13.1	10.5	6.7	5	73.2	33.4	18	8.4	6	10.9	17.6	5.7	3.3	2	F
arm_X	1634824_a_at	376.9	156.5	174	168.3	158.5	139	757.7	133.4	129.1	254.9	322.9	147	226.2	157.6	209.1	2	F
arm_2L	1634859_at	74.8	64.4	108.8	84.8	70.3	90.7	258.6	37	115.3	104.2	64.8	58.2	103.1	99.1	109.1	2	F
arm_3L	1634871_s_at	97.1	33.7	33.1	70.2	39	38.7	264.3	22	74.4	63.2	59.9	21.5	83.9	19.3	32.1	2	F
arm_3R	1634950_at	26	24.7	26.5	15.2	17.9	32.1	185.4	22.4	65.3	10.5	44.4	27.7	25.1	19.7	41.6	2	F
arm_3R	1634966_a_at	170.2	71.9	120	119.3	129.9	32.7	533.4	103.1	79.2	228	89.3	84.2	66.1	94.6	145	2	F
arm_3R	1635058_at	34.4	27.2	31.4	45.6	30.9	39.6	412.9	22.2	98.2	12.3	25.9	27.7	22.9	38.4	48.7	2	F
arm_X	1635061_at	2	14.3	22.6	673.8	473.6	12.8	3008.6	2.5	17.4	4.1	8.4	287.9	9.6	20.7	2.3	2	F
arm_2L	1635063_at	172	88.4	116.3	91.5	113.2	149.6	381	107	145.6	128.6	141.4	89	160.8	94.6	149.4	2	F
arm_3R	1635101_at	28.9	14.2	11.8	11.1	15.6	8.2	107.6	17.4	18.7	14.5	14.6	18.7	17.3	5.5	9.4	2	F
arm_X	1635117_at	110.7	64.3	79.4	40	43.9	32.8	382.3	16.3	29.1	47.5	79.9	41.6	47.3	51	62.2	2	F
arm_3L	1635168_at	87.8	33	48.5	39.1	53.7	81.8	275.2	112.7	44.1	38.9	66.8	43	48.8	33.6	52.6	2	F
arm_2L	1635257_at	53.5	37	42.5	37.8	39.5	32.8	184.8	25.5	31.7	40.3	39.8	26.5	68	30.4	32.4	2	F
arm_2R	1635263_at	7.9	41.8	21.4	54.5	38.5	93.5	220.6	28.6	19.4	61.1	14.9	38.8	32.3	100.4	44.1	2	F
arm_2L	1635265_a_at	4.9	4.4	3	6.4	1.1	4.3	43.7	1.9	2.7	8.5	13.2	2.7	6	8.2	6.5	2	F
arm_X	1635290_at	55.8	36.7	41.6	69.2	38.9	50.9	182.1	82.9	60	56.4	66.8	45.4	44.6	61.9	71.6	2	F
arm_3L	1635301_at	111.6	56.8	47.9	34.9	39.3	30.8	232.7	33.1	98.4	33.7	102.6	36.6	74.3	28.1	40.5	2	F
arm_3L	1635335_at	63	40	29.9	37.4	33.1	41.9	403.9	118.1	30.3	40.2	63.5	26.3	35.4	26.3	45.8	2	F
arm_X	1635367_at	33.9	8.3	10.4	8.7	19.1	9.8	119	2.6	8.2	17.1	14.5	16.8	10.5	9.2	12.3	2	F
arm_X	1635368_at	33.5	22.4	35.3	16.6	32.5	13.3	163.6	8.7	8.4	24.4	38.6	21.5	23.7	18.1	25.8	2	F
arm_2R	1635409_at	11.5	70	62.7	225.7	217	498.4	1903	64.9	308.1	357.6	10.2	85.7	332.4	228.8	378	2	F
arm_3R	1635437_at	77.5	102.1	110.1	109.5	74.3	67.6	412.6	61.4	146.2	42.6	88	91.5	83.8	78.2	102.4	2	F
arm_2R	1635476_at	11.9	12.2	12.7	16.5	27.8	34	331.7	16.4	9.8	23.1	17.9	13.6	9.4	23.3	114.1	2	F
arm_2L	1635555_at	47.1	35.3	43.8	31.8	38.3	30.8	166.9	34.3	43.7	24.5	53.9	36.8	63	21.7	35.3	2	F
arm_X	1635570_a_at	25	5.2	20.1	8.7	19.1	2.5	70.1	12.6	6	10.3	7.3	5.1	3.8	2.6	5.4	2	F
arm_2L	1635602_at	4.6	6.4	6.2	5.8	5.7	4.3	71.2	1.9	13	7.4	7.2	12.8	16.3	8.6	6.9	2	F
arm_3L	1635649_at	46.4	42.3	71.5	56.2	60	51.9	211.2	26.7	75.4	48.5	47.1	44.4	55.9	33	62.9	2	F
arm_2R	1635668_at	113.1	108.9	78.6	76.9	67.3	76.7	302	102.5	103.7	89.3	113	64.4	79.1	73.4	92.3	2	F
arm_X	1635704_at	221.3	87	97.5	64.2	82.5	99.2	658	79.6	111.4	72.5	144.1	71.2	87.5	66.3	146.7	2	F
arm_X	1635708_at	23.2	13.6	27.1	6.7	19	12	110.7	16.7	28.7	11.2	24.1	18	28.3	15.9	25.3	2	F
arm_2R	1635713_at	28.5	38.2	54.9	47.1	34.9	47.2	301.7	17.5	133.9	30.2	25.3	58.5	73.1	44.5	68.6	2	F
arm_X	1635747_at	10.3	12.2	10.3	8.2	8.2	4.6	56	6.5	13.2	13.8	12.1	14.3	6.3	3.6	11	2	F
arm_3R	1635761_at	114.3	52.7	74.3	67.7	68.1	72.1	444.4	75.1	80.4	55.4	68.2	66.9	124.1	51	56.7	2	F
arm_2R	1635778_at	39	23	28.9	20.6	23.6	22.3	162.1	16.4	71.7	22.9	40.1	22.2	36.6	19.3	32.3	2	F
arm_X	1635799_at	187.2	115.5	135.6	121.4	118.4	102.8	398.6	76.7	143	141.8	126.9	109.6	144.6	97.4	111	2	F
arm_2R	1635805_at	19.8	15.9	24.4	15.3	14.3	17.8	136.9	21.1	20.9	30.9	16.2	14.2	15.9	7	17.3	2	F
arm_3R	1635825_a_at	123.3	108.1	88.1	102.8	123.9	158.8	374.7	85.6	163.1	78.3	105	177.9	157.6	81.8	144.4	2	F
arm_2L	1635831_at	3.4	4	5.3	3	3.3	3.8	567.3	252	9.6	10.2	5	16.2	12.5	9.8	9.1	2	F
arm_3L	1635863_at	349.1	220.9	224.1	146.8	221.5	167.1	936.5	125.7	236.4	269.8	337.3	157.2	226.5	128.4	285.6	2	F
arm_3L	1635904_s_at	137.5	106.2	138.1	82.3	102.6	121.5	548.9	10.7	67.5	92	110.2	131.3	172.6	78.6	72	2	F
arm_3R	1635931_at	88.4	92.7	92.6	60.2	58.7	65.2	390.1	31.6	162.6	24.2	80	62.4	65.1	47.3	72	2	F
arm_2L	1635940_at	5.5	11.3	10.1	8.7	9.4	4.2	52.5	8.7	9.6	5.6	6	7.9	11.9	13.5	9.4	2	F
arm_3L	1635972_at	72.5	68.3	122.5	83.8	89.9	72	377.1	184.4	162.1	69	74.9	67.8	93.1	42.3	91	2	F
arm_2R	1636001_at	4.3	5.1	22.3	2.7	31.7	4	98.4	3.8	2.1	5.1	1.8	10.9	2.7	2	2.8	2	F
arm_2R	1636066_s_at	15	5.2	13.6	16.3	10.9	7.8	72.5	19.8	6.4	18.3	6.3	7.2	23	7.5	11.1	2	F
arm_3R	1636075_at	46.9	24.3	38.2	19.9	16.8	9.1	304.1	57.8	7.7	136.9	55.2	21.7	4.3	33.1	48.5	2	F
arm_X	1636092_a_at	124.3	38.4	51.6	28.9	43.5	32.8	445.6	9.5	39.5	33.6	73.7	42	52.5	34.5	46.7	2	F
arm_2R	1636126_at	73.8	24.8	30.9	23.6	20.7	17	178.1	32.8	35.8	31.7	46.5	27.2	26.3	25.3	28.1	2	F
arm_3L	1636267_at	5.1	4.7	3.4	6.1	5.1	9.9	271.4	99.7	4.7	6.9	3.5	11.2	7	21.7	22.5	2	F
arm_X	1636279_at	32.8	18.5	33	30.1	24.1	20.6	208.4	28	52.6	11.7	30.4	16.1	48.6	28	52.8	2	F
arm_2R	1636291_at	122	107.5	129.2	105	109.8	85.2	388.3	104.2	150.2	91	157.2	98.9	107.7	104.5	131.7	2	F
arm_3R	1636314_at	185.4	137.1	147.7	167.7	129.8	75.4	870	25.2	179.4	76.6	146.6	102	97.8	87.7	181	2	F
arm_2R	1636315_at	17.5	14.3	22.2	10.6	11.8	10	51.7	11.9	25.5	7.8	13	20.1	20	10	8.8	2	F
arm_X	1636336_at	51.1	37.2	67.2	51.8	49.3	58.8	179.3	20.6	70.9	47	45.3	46.4	88.7	32.7	46.8	2	F
arm_2L	1636341_at	1.1	0.6	4.6	6.8	1.2	3.1	596.2	203	0.6	1.5	0.9	6.3	1.1	13.5	11.9	2	F
arm_3L	1636346_at	45.6	41.6	59.3	47.7	36	50.1	290.8	31.3	136.2	20.5	41.9	37.1	58.7	42.3	52.8	2	F
arm_3L	1636357_at	10.8	3	2	1.5	2.1	3.9	697.5	174.1	2.2	4.9	10.7	20.4	3.5	2.4	2.1	2	F
arm_X	1636388_at	53.3	29.7	59.7	39.2	33.9	36.4	157.3	32.7	69.6	47.5	41.7	33.3	60.4	28	35	2	F
arm_3R	1636419_at	46.3	24.2	31.5	15.9	22.2	20	98.5	23.8	39.7	21.4	41.1	21.2	27.6	14.4	25.8	2	F
arm_2L	1636482_at	71.3	40.2	52.9	40.9	60.1	58.8	143.1	27.7	53.8	37	52.3	33.1	54.4	37.6	42.2	2	F
arm_X	1636587_at	89.9	46.8	55.7	91	45.7	44.1	271	64.2	51.8	63.1	77.2	39.2	53.7	78.1	87.8	2	F
arm_3L	1636610_at	67	31.9	30.9	23.3	27.6	27	189.7	18.5	41.2	23	49.7	17.1	32.3	26.7	31	2	F
arm_2R	1636645_at	41.9	50.4	81.4	76.3	62.1	111.4	382.8	157.2	113	99.8	46.9	57.9	87.8	81.6	139	2	F
arm_3R	1636664_at	2.7	0.8	1.1	6.7	4.9	1.8	165.3	31.1	31.7	1	2.9	5	1.8	33.1	0.7	2	F
arm_3R	1636705_at	26.2	23.3	36.7	25.6	27.4	27.3	146.1	36.8	41	37.8	32.5	34.4	39.9	22.9	34.2	2	F
arm_3R	1636773_a_at	167.3	76.1	87.6	72.1	82.9	43.1	525.5	235.3	126.9	80.7	161.7	58.4	75.1	51.4	73.2	2	F
arm_2R	1636774_at	68.2	38.8	56.2	43.7	48.6	52	322.1	30.5	145	64	68.2	36.3	59.5	35.6	58.9	2	F
arm_2L	1636844_at	63.3	44.2	63.2	39.3	43.8	33.9	261.8	10.4	72.4	43.7	65.4	45.5	55.4	42.5	52.1	2	F
arm_3L	1636847_s_at	191.8	137.3	300.6	128	178.3	165.1	660.2	53.5	144	227.2	167.9	123.9	165.5	131.2	222.6	2	F
arm_3R	1636870_at	31.1	17.2	24.6	47.1	19.5	37.6	94.5	10.7	21.1	21.6	32.3	13.3	35.7	23.9	18.1	2	F
arm_2R	1636883_s_at	259	138	207.4	102.4	98.9	169.9	1050.3	132.3	112.8	139.7	133.2	69.3	50.5	167	290.6	2	F
arm_X	1636893_at	0.2	0.5	0.4	1.2	0.6	0.6	10.4	0.4	0.6	0.5	0.6	1.3	4	0.5	0.4	2	F
arm_X	1636909_at	41.9	31.9	34.7	34.6	27.9	35.3	138.5	18.7	26.7	27.3	39.4	33	43.8	34	33	2	F
arm_2R	1636912_at	111.1	53.2	70.4	53.6	57	50.7	353.4	95.4	53.3	57.5	80.6	45.4	93.1	49.5	53.6	2	F
arm_2R	1636919_at	193.1	140.6	240.2	164.3	160.8	175.4	760.8	80	194.6	263.1	166.3	150.3	228.5	188.2	278.9	2	F
arm_2L	1636986_at	70	57.9	66.8	54.2	49.3	36.9	240.4	105.7	97.4	29.5	76.6	56.8	50	40.9	82.4	2	F
arm_2L	1637053_at	105.3	108.7	199.3	199.7	144.1	203.2	1051.3	174.2	164.3	225.2	115.9	129.9	139.5	198.3	265.9	2	F
arm_3L	1637060_a_at	100.3	124.6	218.2	215.3	132.2	133.4	1207	60.4	482.2	65.6	135.6	134.2	139.7	233.2	390.2	2	F
arm_X	1637066_at	29	25.4	66.8	22.7	23.1	13.7	170	16.6	17	25.2	13.1	39.8	20.8	35	57.4	2	F
arm_3L	1637163_at	29.1	10.9	11.5	9.8	10.3	12	294.3	85.2	10.6	6.4	31.5	7.2	14.9	10.9	11	2	F
arm_2L	1637166_at	30.5	20.4	21.9	23.5	18.1	16.8	291.8	71.3	100.2	17.4	40.5	16.1	15.9	23	19.1	2	F
arm_2R	1637214_a_at	3.7	9.3	7	18.5	9.1	6.8	374.6	76	7.7	17.1	6.6	13.9	25.3	24.8	29.7	2	F
arm_3R	1637262_at	75.3	55.1	70.2	46	59.1	82.6	243.6	67.6	69.8	103.6	74.8	46.1	62.8	47	75.5	2	F
arm_3R	1637264_at	20.4	13.6	16.3	31.9	17.9	10.2	287.9	108.9	15.1	15.8	30.3	22.1	13.7	30.1	42.3	2	F
arm_X	1637308_at	48.8	33.4	52.2	36.5	44.1	36.7	296.6	25.3	130.1	84.2	44.9	39.8	55.3	43	63.9	2	F
arm_3R	1637317_at	218.1	129.6	118.5	143.4	116.4	128.8	689.4	138.2	138.6	171.8	133.1	95.4	145.1	148.9	192.5	2	F
arm_2L	1637414_at	29.4	40.7	150	25.3	82.1	30.9	336.9	23.5	167.4	53.4	22.7	57	71.3	33.6	133.4	2	F
arm_3L	1637424_at	1.1	4.7	3.4	7.3	1.9	3.6	252.5	57	1.6	3.7	6	10.1	8.3	19.7	16.3	2	F
arm_2R	1637442_at	52.1	66.3	76.1	67.5	59.6	107.6	245.7	55.6	69.3	96.5	55.1	76.4	62.1	114.3	109.5	2	F
arm_3L	1637453_at	154	142.9	178.5	105.6	135.7	69	621.9	45.5	235.9	296.5	135.2	147.6	160.2	173.9	218.5	2	F
arm_3R	1637467_at	9.5	7.9	6.7	4.5	5.3	3.3	47.7	10	3.5	4.8	9.6	8.4	3.7	5.7	3.5	2	F
arm_X	1637475_at	7.1	8.9	14.2	18	9.8	8.7	787.7	231.1	8.6	7.8	24.4	21.7	15.9	28	37.8	2	F
arm_X	1637494_at	160.1	95.2	84.4	84.4	78.3	94.7	491.7	20.2	147.5	61.3	198.5	93.3	86.7	63.6	130.2	2	F
arm_3R	1637536_at	8.6	15	8.9	7.9	8.9	6.8	138.2	32.1	5.1	10	13.8	10	6.4	8	9.8	2	F
arm_2R	1637554_a_at	178	108.8	134.4	108.2	120.8	179.9	554.6	49.1	195.2	151.3	127	115.4	197.2	109.2	112.5	2	F
arm_3R	1637574_at	218.4	89.8	73.6	63	70	79.1	696.3	122.8	52.6	66.1	176.8	63.3	89.9	70.1	107.8	2	F
arm_3R	1637578_at	255	172.9	253.9	230.6	223.7	210.3	1084.2	201.7	392.7	265.8	252.9	135	169.6	219.7	311.2	2	F
arm_2L	1637606_at	68.5	65.1	63.6	89.8	39.4	51.1	540.6	112.8	63.8	164.5	40.6	115.2	78.5	76.4	41.9	2	F
arm_X	1637610_at	50.5	48.4	60.8	40.9	38.6	26.5	445.3	44.2	196.7	63	39.2	36.8	69.3	40.2	56.5	2	F
arm_3R	1637629_a_at	96.4	50.8	68.9	35.4	62.3	45.2	314	59.6	54.4	43.3	61.7	67.3	71.9	39.4	77.9	2	F
arm_2R	1637663_at	70.7	36.4	57.3	38.7	44.9	45.4	240.9	16.5	61.5	43.3	59.7	30.1	78.2	25.4	42.1	2	F
arm_2L	1637667_at	92.8	89.4	98.9	77.4	89.4	41.6	298.9	45	133	61.3	75.4	69	84.8	49.9	73.4	2	F
arm_3L	1637730_at	44.5	16.5	26.5	10.7	14.2	20.5	150.6	9.6	21.2	19.5	41.3	14.3	19.9	10.5	16.4	2	F
arm_X	1637769_s_at	382.6	221.8	383.1	433.2	291.1	167	1108	243.5	503.7	481.4	275.7	269.3	385	350.6	404.6	2	F
arm_3R	1637781_at	12.2	5.2	2.7	2.4	3.1	2.7	112.1	45.1	0.8	3.7	11.3	6.1	1.8	1.9	3.4	2	F
arm_3L	1637783_at	10.5	11.9	9.9	9.1	9.5	14.2	72.8	27.4	5.5	24.8	12.6	13.1	11.6	6.7	15.4	2	F
arm_3R	1637799_at	44.2	45.4	76.1	57.8	45.2	121.2	607.1	27.9	274.6	61.1	59	60.6	79.2	78.9	98.6	2	F
arm_2L	1637810_at	16.1	27.6	22.4	24.2	14.7	20.1	157.6	58.4	13.7	24.3	28.6	26.5	17	20.9	12.1	2	F
arm_2L	1637850_at	16.7	14.5	8.3	6.1	5	6.8	39.8	3.3	13.7	6.4	14.2	19.3	12.6	6.7	10.4	2	F
arm_2L	1637860_at	13.9	13.1	17.3	19.4	16.8	24.9	82.4	40.5	29.1	21.9	13.9	23.7	33.5	15.8	35.2	2	F
arm_2L	1637866_at	42.8	46	60.6	72.1	57.6	76.5	371.1	28.1	135.8	41.4	48.1	59.8	124.9	79.1	88.1	2	F
arm_X	1637905_s_at	233.2	97.9	133.4	125	126	51.5	651	26.1	74.8	186	173.6	72.6	125.5	69.5	103.7	2	F
arm_X	1637911_at	47.5	28.8	33.2	28.6	34.3	20.5	243.8	42	71.1	90.7	50.3	33.4	21.6	41.5	67.2	2	F
arm_3R	1637917_s_at	6.8	15	45	20.4	22.8	22.6	224.9	36.1	32.8	32.2	9.3	27.6	44.2	23.4	48.9	2	F
arm_3R	1638007_at	57	67.5	83.9	80.5	58.4	74.3	337.6	146.1	159.1	38.6	66.3	73.4	81.9	49	84.9	2	F
arm_3R	1638014_at	28.8	16.2	19.8	12.2	14.1	17.9	115	25.8	38.1	19.9	23.9	7.8	22.5	10	21.3	2	F
arm_X	1638135_at	112	51	81.9	59.3	79.2	68.7	308.7	13.5	76.2	95.2	93.5	46.7	101.4	40.8	94.7	2	F
arm_X	1638146_at	66.3	74.4	99	80.5	83.5	80.6	252.2	41.4	96.7	44.2	67.3	83.8	89.1	65.2	80.2	2	F
arm_2L	1638156_at	39.9	28.4	33.9	16.1	23.3	22.3	122	23.1	32	15.8	29.2	23.9	44.8	19.1	29.1	2	F
arm_X	1638175_at	7.7	12.6	32.1	26.8	22.1	14	165.1	11	55.6	17.7	15.6	26.7	13.2	21.3	30.8	2	F
arm_2L	1638189_s_at	115.1	54.4	52.2	28.8	51.1	18	304.2	5.4	55.4	21.5	104.3	26	56.6	34.2	39.9	2	F
arm_3L	1638248_at	250.3	116	141.1	167.5	107.5	106.1	684	27.6	199.4	166.2	165.8	63.9	143.2	196.8	179.4	2	F
arm_2L	1638286_at	16.7	9.1	16.9	5.5	9.2	7.9	156.5	49.3	22.1	12.3	21.2	12.7	12.9	6.8	18.4	2	F
arm_3L	1638294_at	10.7	10.1	15.4	18	10.8	12.9	166.2	55.1	14.6	22.5	16.8	15.5	24.6	23.5	25	2	F
arm_2R	1638318_at	29.7	25.8	31.9	17.5	24.6	15	118.8	7.8	23.5	21.6	31	31.6	31.2	14.6	20.9	2	F
arm_3R	1638323_at	94.3	31	58.2	19.4	34	19.6	304.1	51.4	28.2	37.8	56.8	57.2	81.5	22.6	38.1	2	F
arm_2L	1638348_at	3.6	3.3	5	16.1	6.7	3.5	98.2	20.1	3.2	6.9	2.4	9.1	2.8	4.8	5.2	2	F
arm_2R	1638387_at	132.6	70.3	109.8	57.9	71.4	63.7	418.5	144.2	74.6	67	90	54.1	92.8	39.1	63	2	F
arm_2L	1638446_a_at	98.5	46	43.9	48.8	53.2	49.7	200.2	33.7	80.1	48.1	85.5	41.9	53.7	50	72.1	2	F
arm_3R	1638480_at	60.6	41.5	47.8	30.9	29.3	30.1	146.3	17.3	65.6	30.2	58.7	37.8	39.4	20.5	30	2	F
arm_3R	1638568_s_at	132.8	38.9	62.3	44.1	46.7	21.3	379.8	55.7	79.6	78.7	79.8	49.5	53.7	30.6	58	2	F
arm_2R	1638587_at	0.8	0.8	2.1	1.6	2.2	2.8	291.9	4.1	2.2	0.9	1	63.5	3.9	2.4	0.6	2	F
arm_3R	1638651_a_at	157.2	118.4	142.8	53	104	83.6	443.1	210.6	47.9	98.6	160.1	106.2	82.9	47.9	85	2	F
arm_2R	1638678_at	76.8	56.5	66.6	68.3	45.1	75.1	412.4	45.5	85.9	181.5	79.6	36.9	69.9	109	162.4	2	F
arm_2L	1638765_at	79.8	43.4	84	67.2	92.6	70.8	227.7	34.2	57.2	97.4	65.7	39.1	108.3	59.3	104.3	2	F
arm_3L	1638846_at	110.8	60.2	58.5	51.1	64.7	35.5	291.5	45.8	81.7	42.1	93.5	44.1	119.1	60.2	134.6	2	F
arm_3R	1638848_at	39.2	17.7	22.8	19.1	17	12.4	134.6	20.7	26.1	16	27.8	12	50.8	12.5	19.6	2	F
arm_X	1638849_a_at	34.1	52.3	87.2	65.4	48	70.7	387.8	9.4	186.4	35.4	36.7	49.8	101.5	46.4	82.8	2	F
arm_3R	1638886_at	34	24.7	35	14.9	16.1	16.5	185.8	34.7	49.2	28.2	26.9	27.8	17	19.1	28.5	2	F
arm_2R	1638929_at	98.7	16.7	6.8	7.4	6.3	20.5	670.3	147.2	53	12.7	59	21.3	11.1	9.2	5.1	2	F
arm_X	1638962_at	71.3	36.5	39.3	37.8	37.8	39.9	148.4	16.1	73.2	36.9	48	29.9	30.1	37.2	49.8	2	F
arm_3L	1638979_a_at	53.1	17.3	14.7	14	11.9	14.9	224.9	58.6	11.5	15.7	43.2	13.1	4.1	14.9	24.6	2	F
arm_3L	1638999_at	21.9	10.1	15.1	16.1	13.4	5.7	92.1	18	15.1	18.3	13.7	14.7	15.9	6.5	12.4	2	F
arm_X	1639009_at	3.6	1.2	3.7	3.1	18	3.6	52.6	1.1	7.4	2.6	2.5	5.9	7.2	3	4.7	2	F
arm_3R	1639034_at	33.6	45	40.2	45	30.8	53.3	268.7	122.4	37.6	50.5	40	32.4	57.8	39.8	59.5	2	F
arm_X	1639038_at	36.6	24.4	42.9	22.8	29.9	23.6	121.5	9.6	44.4	32.9	30	16	44.7	23.2	36.4	2	F
arm_2R	1639051_at	31.4	17.3	18.6	15.7	20.5	16.4	85.8	15	20.2	12.1	23.7	23.2	10.4	15.8	21	2	F
arm_2L	1639063_at	25.7	41.5	41.8	21.2	39.6	47.3	214.6	73.9	30	27.1	12.2	23.5	12	13.4	51	2	F
arm_3R	1639087_at	577.9	345.9	272	333	238	247.9	2182.6	563.8	501.9	188.3	372.2	185.3	242.7	199.9	540	2	F
arm_3R	1639108_at	69.3	120	182.7	140.7	142.9	264.1	538.4	85.1	198.2	201.3	92.1	118.7	90.9	114	190.8	2	F
arm_2R	1639136_s_at	105.3	79.6	48.4	21.5	45	20.6	488.3	14.6	36	26.6	58.3	47.1	63.1	37.7	104	2	F
arm_3L	1639159_at	95.9	54.1	91.6	66	64.4	85.5	312.6	88.4	141.2	53.3	118.6	60.9	80	53.3	81	2	F
arm_3R	1639168_at	69.1	49.2	60.5	55.9	51.4	61.4	233.4	40.2	48.1	66.2	56.8	51.5	63.7	55.1	66.4	2	F
arm_4	1639182_at	23.9	10.1	13.9	11.9	13.9	5.4	108.9	9.9	19.3	23.5	11.3	17.6	11.8	8.6	11.2	2	F
arm_2L	1639219_at	69	47.9	48.8	37.3	37.6	51.6	243.7	56	119.3	16.3	84.8	33.9	38.8	32	51.1	2	F
arm_X	1639266_at	64.9	40.3	36.5	31.7	26.1	41.9	282.9	54.3	34.4	59.9	56.5	21.7	39.2	38.4	40.9	2	F
arm_2R	1639289_at	8.2	7.3	13	7.6	8.2	5.2	67.8	17.9	10.1	4.4	7	8.3	6.2	5.9	10	2	F
arm_3L	1639302_at	41.9	42.7	56	46	36.8	29.3	235	93.9	88.9	18.3	31.3	38.3	55.4	34	65	2	F
arm_3R	1639321_s_at	504.1	281.6	347.7	12.9	244.4	20.6	1232.5	23.9	61.4	159.6	354	162.5	197.9	18.2	317.8	2	F
arm_X	1639330_s_at	401.6	103.3	174.7	114.5	158.8	103.3	1000.6	35.5	104.2	159.7	349.3	104.3	59.8	116.3	136.9	2	F
arm_2R	1639347_s_at	17.1	69.6	40.6	44.1	29.9	12.9	239.1	8.9	15.4	27	25.3	47.8	15.2	64.6	87.7	2	F
arm_2R	1639392_at	83.6	109.8	142.8	197.5	146.1	145.4	602.3	149.6	188.9	87.3	72.5	111.1	120.8	117.8	177.6	2	F
arm_3R	1639447_at	35.9	24.6	35	22.4	34.5	35.5	104.3	37.8	46.4	15.6	51.3	25.3	37.7	11.8	34.3	2	F
arm_3L	1639485_at	32.1	42.4	43.4	32.3	35.6	31.7	330.5	81.2	50.8	97.1	28.9	52.5	32.2	36.2	38.6	2	F
arm_2L	1639509_at	232.1	171.9	176	134.7	109	179.3	922	239.9	333.8	68.7	284.7	135.4	123.4	202.1	349	2	F
arm_X	1639544_at	63	86.2	132.3	111	114.7	155.9	443.6	47.9	207.5	83.9	70.8	119.5	150.9	89.8	120.8	2	F
arm_2R	1639554_at	45.4	74.2	81.4	119.5	69.6	175.1	1070.6	43.1	309.6	38.1	55.5	103	93.4	101.2	193.2	2	F
arm_3R	1639568_at	12.3	6.8	15.6	8.7	12.9	15	66.7	11.4	3.2	7.1	12.3	13.4	22.8	7	10.4	2	F
arm_3L	1639581_at	37.5	26.1	35.3	36.5	22.5	20.6	111.5	30.8	33.2	31.9	41.4	35.5	44.3	26.1	24.2	2	F
arm_3L	1639648_at	173.9	110.1	167.2	87.9	119.9	107.5	500.7	123.2	123.7	126.1	145.9	105.3	158.8	93.5	134.4	2	F
arm_X	1639673_at	33.1	20.5	19.6	15.4	15.6	13.8	135	5.3	19.6	26.7	24.5	36.9	15.8	15.2	15.2	2	F
arm_3L	1639746_at	89.9	52.6	35.1	29.9	39.8	94.7	450	34.3	107.3	93.8	82.5	36.4	22.5	27.8	65.3	2	F
arm_3R	1639783_s_at	209.8	143.3	211.4	131.2	189.2	161.7	704.2	103.1	110.6	335.2	185.2	165.6	135.5	158.2	229.4	2	F
arm_2R	1639785_s_at	152.2	21.5	31.9	21	19.4	29.1	739.3	8.2	73.7	26.8	52.8	20.3	20.7	10.8	9.3	2	F
arm_3L	1639810_at	14.8	23.9	24.4	26.2	19.5	37.2	127.5	23.4	58.5	19.5	14.6	21.9	23.3	25.2	34	2	F
arm_3L	1639873_at	17.2	12.3	24	18	14.2	10.5	78.6	18.2	27.4	6.5	11.9	14.2	29.5	19.1	27.5	2	F
arm_2R	1639877_at	32.6	21.5	23.5	11.2	17.8	12	219.2	78.2	28.3	12	30.7	23.4	16.9	11.7	21.1	2	F
arm_X	1639917_at	17.9	10.5	14.1	8.5	21.2	3.8	146.1	8.1	24.8	4.4	15.8	18.2	27.7	10.1	54.5	2	F
arm_3R	1639992_at	23.7	25.1	55.9	27.5	39.9	44	160.2	14.1	43.9	36.5	29.2	30.7	44.2	27.9	34.6	2	F
arm_X	1639999_at	54.4	24	24.9	34.2	73.1	20.6	160.8	56.7	33.5	25.2	45	26.9	43	20.5	21.6	2	F
arm_X	1640048_s_at	29.7	5.8	17.2	10	10.8	19.5	102	33.1	9	8.1	11.2	8.9	9.6	11.6	22.3	2	F
arm_2R	1640079_at	33.9	23.9	35.9	20.7	26.3	23.7	84.2	25.1	36.2	26.4	40	18.7	25	9.6	26.6	2	F
arm_3R	1640098_at	181.2	72.1	111.2	63.7	91.1	52.2	431.3	44.9	162.4	107	124.4	101.1	150.4	71.8	131.4	2	F
arm_X	1640099_at	72	35.2	48.3	65.4	48.5	25.8	187.9	44.5	93	32.5	54.8	41	85.9	52.1	70.2	2	F
arm_2R	1640118_at	42.4	50.9	66.8	98.8	57.9	71.3	468	58.8	39.4	64.2	47.4	60.8	86.7	49.6	77.1	2	F
arm_2R	1640121_a_at	61.2	55.4	78.1	35.6	51.7	97.1	244.7	69.2	89.6	58.6	66.7	53.8	62.2	35.6	51.4	2	F
arm_X	1640125_s_at	3.1	2.5	1.9	1.8	5.5	1.8	23.3	3.3	9.6	1.6	1.4	1.9	6.3	1.7	6.1	2	F
arm_3R	1640133_at	63.6	30.7	46.8	32.2	36.2	36.2	169.4	26	16.5	38.1	50.5	40.7	37.5	24.7	24.6	2	F
arm_2R	1640151_at	73.2	47.9	60.7	52.6	71	49.3	240	20.3	44.9	60.2	70.2	33.8	64.4	42.2	55.2	2	F
arm_3L	1640295_a_at	88.4	13.3	53.5	30.8	33.4	19.7	211.1	19.2	21.1	38.8	49.7	23.4	27.3	14.2	16.4	2	F
arm_3L	1640346_at	37.2	49.1	84.4	60.9	60.9	62.5	405.9	119.8	80.8	111.6	45	51.6	83.7	57.2	108.6	2	F
arm_X	1640382_at	129.9	106.8	141.8	118.7	99.5	110.8	508.7	76.7	232.4	51.2	194.7	92.5	113.2	89.1	166.4	2	F
arm_X	1640393_s_at	27.4	18.7	27.5	36.5	71.1	19.9	214.9	27.8	23.8	47.4	32.3	14.4	37.1	37.6	64.2	2	F
arm_3L	1640395_a_at	147.8	127.2	185.2	115.7	104.7	85.8	588.2	40.2	92.1	33	143.2	107	74.8	147.1	114.3	2	F
arm_3R	1640431_at	32.8	34.5	38.1	51.2	38.9	72.6	268.9	16.5	40	59.2	50.9	29.3	32.4	31.5	39.4	2	F
arm_2L	1640456_at	41	22.6	20	30.9	21.7	21.5	95.6	17.3	38.2	21.7	34.6	25.1	29	20.3	27.9	2	F
arm_2L	1640476_at	54.3	35.9	50.7	23.5	40.7	60.8	138.1	14.6	48.2	51.8	59.7	28.1	33.2	21.8	37.1	2	F
arm_2L	1640520_at	108.6	136.8	168.3	134.2	128.4	194.9	632	55.8	225.5	254	101.8	103.2	156.4	137.5	213.4	2	F
arm_3R	1640551_at	41.4	19.9	26.4	20.3	16.2	15.1	89.2	15.2	23.5	18.1	31.3	14.7	28.2	13	21.5	2	F
arm_2L	1640574_at	58.5	163	218.8	301.4	128.7	210	1820.5	61.9	711	85.9	100	234.5	153.7	242.2	275.2	2	F
arm_3L	1640595_at	36.8	38	45.9	64.8	45.2	51.4	200	25.3	86.5	27.5	46.1	36.5	47.8	46.6	59.5	2	F
arm_3L	1640637_at	164.2	70.9	92.1	69.1	79.4	94.2	373.7	160.9	79.5	105.7	144.1	73.3	124.2	81	97.2	2	F
arm_3R	1640644_at	47.1	49.6	50.3	37.8	25.8	43.3	306.5	19	107.6	22.6	58.1	61.9	68.7	34.9	53.9	2	F
arm_X	1640660_at	95	72.4	97.5	51.1	67.1	71.7	380.9	114	167.7	67.8	61.4	44.8	50.4	74	143.8	2	F
arm_2R	1640679_at	143	94	124.9	125.7	131	188	478.7	59	186.7	177.7	121.7	107	166.8	96.5	222.8	2	F
arm_3R	1640738_a_at	40.7	36.7	61.7	44.2	46.4	35.3	179.9	59.9	54.4	77.5	52.4	43.8	34.1	46.8	56.3	2	F
arm_3R	1640748_at	137.9	93.6	162.9	61.5	94	88.6	435.2	23.8	109	181.6	121.5	79.5	98.8	69.1	125.2	2	F
arm_X	1640764_at	388.9	339.3	507.5	310.7	329.3	76.7	1387.2	97.8	681.7	441	376.2	342.4	529.9	461.2	563.4	2	F
arm_X	1640791_at	49.4	26	33.2	31	26	30.2	106.2	30	31.5	40.5	42.2	20.8	42.3	25.4	26.5	2	F
arm_2R	1640805_at	10.4	4.1	8.5	11.2	9.6	5.1	158.1	73.7	14.8	12.3	12.7	14.3	5.6	11.7	7.6	2	F
arm_2R	1640808_at	30.6	50.3	89.3	55.1	56.2	47.5	316.6	20.7	98.2	26	37.1	56.7	61.8	52.3	95.2	2	F
arm_3L	1640844_s_at	9	6.5	5.9	1.2	2.7	4.1	80.5	25	2.4	4.8	12	6.1	11.2	2	1.8	2	F
arm_3R	1640894_at	47.4	26.1	24.2	18.7	16.6	20.6	173	33.8	23.1	17.5	32.7	24.3	17.4	12	17	2	F
arm_2R	1640905_at	143.1	85.3	120.7	79.2	104.9	61.4	488.2	98.8	108	125.4	139.2	83.3	88.2	74.8	125.4	2	F
arm_3R	1640913_at	25.5	15.3	22.9	11.5	18.2	7.8	75.6	25.1	22.8	13.3	15.3	12.6	20.9	4	13.9	2	F
arm_3L	1640938_at	8.8	13.5	18.5	18.1	15.2	13.7	672.2	251.2	11.7	18.7	24.6	17.9	10.8	24.5	30.9	2	F
arm_2R	1641015_at	20	7.2	11.1	10.3	12	7.3	257.8	83.5	6.6	9.5	14.1	14	13.8	14.7	21.2	2	F
arm_X	1641023_at	149.6	77.3	100.3	64.7	102.8	90.4	381.1	42.6	156.8	66.5	134	60.6	80.2	55.7	68.6	2	F
arm_X	1641024_at	67.6	34.6	36.9	33.7	33	19.5	224.6	44	41.5	20.4	51	32.9	47.4	30.3	36.7	2	F
arm_2R	1641032_at	34.4	32.3	48.1	42	37.8	41.3	241.7	20.8	63.3	43.2	33.3	43.5	60.4	29.6	46.3	2	F
arm_3R	1641033_a_at	23.3	12.5	17.5	13.1	24	8.1	110.8	6.8	27.8	31.6	12.4	12.3	23.1	19.6	33.3	2	F
arm_3R	1641075_at	147.7	135.4	156.9	104.2	119.7	164.1	779.1	171.4	302.9	184.2	171	162.5	145.3	98.7	221	2	F
arm_2L	1641105_at	52.2	43.8	50.5	53.2	60.6	39.7	163.4	70.4	55.5	65.3	46.9	36.1	32.7	25.4	36	2	F
arm_3R	1641188_a_at	49.7	30.1	44.8	29.2	39	42.1	142	30.4	43.9	45.9	26.4	20.8	51.6	20.1	35.8	2	F
arm_3R	1641196_at	123	60	61.2	31.2	32.4	51.7	325.3	21.5	29.4	49.1	73.5	23.2	27.3	33.1	42.9	2	F
arm_X	1641207_s_at	316.4	177.3	11.3	213.8	13.5	20	1305.2	17.8	461.7	15.3	195.1	98.4	158.2	111.9	11	2	F
arm_X	1641224_s_at	52	34.6	3.3	2.2	7.8	1.8	140.7	20	2.8	1.5	22	1.1	4.1	1.3	2	2	F
arm_3R	1641226_a_at	125.2	81.8	177.7	132.4	142.1	64.9	484.3	45.4	81.5	175.6	87.5	105.5	55.5	156	204.4	2	F
arm_X	1641247_at	131.1	88.5	105.8	102.7	77.1	90.6	517.7	66.6	227.3	124.8	146.1	104.1	127.6	112.4	150.7	2	F
arm_3L	1641253_at	52	9.9	15.5	18.6	20.9	36.1	212.6	18.1	33.8	23.7	32.5	14	17.1	6.3	10.7	2	F
arm_2L	1641269_at	51.7	20	22.4	17.8	15.7	22.2	128.8	32.1	17	18.8	35	17.3	29.7	12.8	15.9	2	F
arm_2R	1641281_at	104.7	53.1	57.9	29.2	52.7	41	252.9	16.6	35.2	49.8	71.4	40.7	46.7	39.5	54.9	2	F
arm_2R	1641300_s_at	1022.9	637	584.5	401.4	536.4	478.5	2345.7	76.5	543.3	802.9	945.5	376	747.3	352.3	543.3	2	F
arm_3L	1641345_at	25.7	22.2	47.5	17.2	37	26.8	128.8	11.6	53.6	28	32.1	31.1	36.6	18.3	37.8	2	F
arm_3L	1641360_at	26	27.4	38.4	37.2	37.2	27	116.6	11.1	55	42.2	20.4	27.4	45	25.9	34.1	2	F
arm_X	1641364_at	64.5	25.8	33.2	32	36.4	29.9	166.6	52.7	25	32.2	29.2	31.4	41.1	25.5	26.2	2	F
arm_2L	1641368_at	110.5	74.4	110.6	45.5	84.9	47.6	439.5	180.7	124.8	64.3	75.8	79.2	100.6	39.7	42.9	2	F
arm_3L	1641440_a_at	95.6	51	56.8	47.8	55.8	50.1	262	55.3	96.5	73.9	82.7	41.7	115.1	54.6	102.3	2	F
arm_2R	1641554_at	57.6	102.4	148	128.8	103.2	60.5	407.6	63.3	93.6	144.3	66.8	90	100.4	143.2	134	2	F
arm_3R	1641584_at	96.4	60.5	62.7	53.8	47.5	66.7	306.7	78.6	83.1	45.3	62.9	43.5	107.5	44.7	41.9	2	F
arm_3R	1641590_at	5	10.9	7.4	5.3	8.8	6.6	195.5	56.1	14.7	13.9	3.2	10.5	11.3	12.1	18	2	F
arm_3L	1641607_at	43.4	32.1	31.3	65.5	28.4	56.6	246.2	59.7	23.3	119.7	30.9	27	28.8	67.9	93.2	2	F
arm_X	1641644_s_at	112.1	61	61.9	40	52.6	29.9	350.8	17.9	62.8	34	89.2	64.6	68.6	47.7	53	2	F
arm_2L	1622926_at	20.7	23.2	32.6	23.9	18	22.6	291.1	11.6	41.6	23.1	20.2	21.9	25.4	21	32.9	5	F
arm_2R	1622959_at	7.8	11.2	14.9	13.4	14.4	17.3	389.2	45.8	27	16.9	10.3	20.1	28.1	16.6	14.6	5	F
arm_2L	1622992_at	27.9	9.7	10.6	8.1	7.3	9.1	357.6	38.6	6.5	12.1	22.6	8	9.9	12.4	15.2	5	F
arm_3L	1623031_a_at	5.4	9.8	10	6.8	9.7	8.6	187.5	9.1	11.1	9.4	6.1	12.6	11.4	10.7	21.1	5	F
arm_2R	1623108_at	166.3	129.4	119.7	156.7	113.5	106.5	1316.3	203.1	206.4	120.1	130.2	100.7	142.1	90.1	161.1	5	F
arm_3R	1623218_s_at	18.6	23.2	24.8	101.6	53.9	42	627.7	22.4	86.7	34.2	13.9	25.1	16.9	46	65.1	5	F
arm_X	1623296_at	9.9	4.1	6.9	3.3	4.6	3.9	250.9	40.9	5	4	7.3	10.1	7.6	3.9	2.6	5	F
arm_2L	1623449_at	55.4	77.5	86.8	181.3	69.7	139.5	1067.2	111.8	114.5	146	53.7	100	157.7	156.3	75.9	5	F
arm_3R	1623487_at	33.1	49.3	131.7	59.5	104.7	131.8	750.3	58.6	139.9	67.4	33.1	62.7	144.1	65.9	114.4	5	F
arm_2L	1623520_a_at	20.3	9.6	9.7	11.3	5.8	4.8	189.1	19	10.8	5.3	13.2	10.2	12.3	10.4	22.1	5	F
arm_2R	1623545_at	4.3	31.4	13.3	52.7	20.8	15.6	1280.4	97.4	2.9	20.8	9.2	43.7	4.3	72.9	183.2	5	F
arm_2L	1623731_at	10.4	13.3	2.7	3.8	13.4	6.7	90.9	5.5	11.9	6.7	14.2	6.1	5.2	1.3	7.1	5	F
arm_2R	1623830_at	11.7	16.7	18.4	13.9	17.2	12.8	332.2	36.2	38.3	17.4	26.7	15	21.2	6.8	37.3	5	F
arm_2L	1624160_at	2.2	6.4	7.1	14.6	10.6	3.8	211.1	41.6	10.4	15	3	4.5	11.2	6.1	9.8	5	F
arm_3L	1624473_at	5.8	3.8	6.5	14.2	3.9	6.7	197.7	21.5	6.7	7.7	4.2	8.1	4.6	17.3	26.3	5	F
arm_3R	1624490_s_at	17.9	12.9	96.1	13.1	33.7	6.5	727.7	6.7	21.2	2.2	22.2	32.3	10.3	4.5	2.8	5	F
arm_2L	1624623_at	3.4	1.5	7.8	4.4	3.9	3.9	108	7.7	8.7	4.7	5.4	13.6	16.2	2.2	8.3	5	F
arm_2L	1624747_at	0.4	16.6	4.8	27.4	4.7	5.5	333.1	26.6	1	10	0.8	16.4	3	33.7	64.3	5	F
arm_3L	1625080_at	287.8	174.1	260.8	130.8	201.5	68	2073.5	337.1	197.3	247.2	295.7	256.2	163.9	156	224.5	5	F
arm_2R	1625199_s_at	43.1	95.2	163.3	59	101.5	47.7	1117.5	45.3	134.2	84.7	41.6	93.3	95.8	50.8	103.4	5	F
arm_2R	1625421_at	13	15.4	13.2	10.8	27.2	23.9	259.3	22.7	9.7	5.5	22	36.1	11.8	12.8	40.1	5	F
arm_3R	1625447_at	3.7	5.1	5.8	4.7	5.7	6.5	150.3	7.6	4.7	7.2	6.1	3.1	15.1	7.2	13.3	5	F
arm_3L	1625664_at	0.8	2.3	19.2	5.6	11.9	1.7	180.8	16.8	27.2	1.5	1.6	8.2	4.6	8.2	2.4	5	F
arm_3L	1625713_at	4.4	2	8.2	3.6	2.9	4.8	78.2	7.2	7.7	4.4	3.1	5.3	15.1	3.5	4.4	5	F
arm_2R	1625919_at	0.7	0.9	1.3	1.9	2	1.2	123	23.9	1.8	1.4	0.9	2.8	2	2.3	1.4	5	F
arm_3L	1625944_a_at	7.7	19.5	23.2	17.6	23.9	12.2	414.5	12.6	37.1	18.9	10.5	30.1	43.1	35.4	37.2	5	F
arm_2L	1626264_at	2.6	2.9	6.3	4.3	3.5	23.6	454.3	20.7	1.8	63.4	4.2	9.7	2.5	3.3	3.9	5	F
arm_2L	1626280_a_at	74.4	56.7	54.1	94.3	84.5	46.8	604.5	14.4	13.2	81.9	67	47.4	39.3	53	96.8	5	F
arm_3R	1626355_at	14	15.6	10.9	20.1	13.1	9.8	179.4	16.3	7.7	11.2	22.1	19.4	15.8	14.8	30	5	F
arm_X	1626359_at	16.7	14	15.5	11.7	11.9	4.2	196.6	9.3	12.4	7.3	22.6	11.5	8.3	17.1	11.3	5	F
arm_X	1626467_a_at	3.1	29.7	2.7	0.8	3.4	3.3	199.5	1.2	5.1	2.7	5.1	17.7	9	0.7	1.4	5	F
arm_3L	1626494_at	58.3	21.8	24.4	13.1	24.4	36.2	291.5	18.9	30.1	23.5	39.5	23	44.8	19.2	29.6	5	F
arm_X	1626550_at	26.1	8.9	28.6	15.1	15.1	14.1	275.9	35.7	9.4	22	12.7	15.4	12.6	28.7	29.1	5	F
arm_3R	1626833_at	38.9	30.1	37.8	27.8	32.8	14.6	195.2	36.4	29.1	31.1	35.6	23.6	27.7	25.7	32.8	5	F
arm_2R	1626871_at	77.6	32.5	27.8	25.7	24.4	35.8	395.9	62.9	44.2	38.3	67.8	21.9	22.8	21.1	50.7	5	F
arm_3R	1626997_at	29.6	10.2	7.4	9.6	5.4	4.7	168.8	8.7	4.5	8.9	25.6	9.9	19	6.4	7.9	5	F
arm_2L	1627038_at	3.9	3.1	5.3	2.6	5.7	3.6	64.6	6.1	5.4	4.8	4.8	7.3	6.3	3	4.3	5	F
arm_2R	1627090_at	25.6	13.1	14.9	26.3	13	14.8	274.8	3.7	6	20.1	30.4	19.3	15.3	18.7	26.2	5	F
arm_3L	1627182_at	2.2	7.5	2.7	6	1.7	7.3	942.7	1.1	99.5	3	1.8	23.5	7	2.3	2.2	5	F
arm_2R	1627229_at	1.7	3.3	6.8	6.2	4.9	5.2	100.7	8.9	2.9	2.8	3.7	9.6	16.7	4.5	2.9	5	F
arm_2R	1627362_a_at	24.6	16.2	35.1	22.7	26.1	45.7	429.5	6.5	35.7	43.2	16.5	21.2	27	19.6	45	5	F
arm_3R	1627558_at	24.1	9.7	11.3	12.3	11.5	9.2	186.6	24.7	26.3	10.8	25.5	11.3	15.4	9	13.1	5	F
arm_2R	1627576_at	29.4	14.4	20.5	15.2	15	18.2	205.7	8.8	11.5	16.2	26.3	15.8	16.3	12.1	24	5	F
arm_3R	1627593_at	7.6	15.9	23.5	15	19.1	4.5	197.2	6.7	9.5	9.5	11.9	23.7	6.4	8	30.7	5	F
arm_3R	1627691_at	122.3	102.9	92	89.7	97.3	81	1375.1	81.1	71.2	62.1	125.4	93.4	117.3	65.8	150.2	5	F
arm_2L	1627770_at	17.4	6.3	2.7	5.4	2.2	4.9	749.5	148.9	2.3	9.4	10	8.3	6.9	21.6	32.2	5	F
arm_3L	1627806_at	1.2	0.8	0.7	0.7	1.5	2.5	107.4	16.9	13.7	2.1	1.6	1.9	12.5	3.2	3	5	F
arm_2L	1628017_a_at	394.4	271.6	316.2	342.8	320	167.2	2760.9	416.7	421.8	515.6	340.9	284.4	369.8	342.4	390.7	5	F
arm_3R	1628127_at	1.6	1.1	3.4	4.2	0.8	3.9	201	36.3	3.5	2.7	1.7	6.8	5.8	4.1	1.7	5	F
arm_2R	1628188_at	21	29.9	26.8	42.1	25.1	58	458.5	16.4	83.8	16.4	19.8	30.9	44.6	45.6	57.4	5	F
arm_2R	1628210_at	202.4	111.7	136.5	80.6	125.2	123	1047.1	21.5	139.9	180.9	136	114.6	137.4	140.9	120.9	5	F
arm_2L	1628425_at	27.3	12.3	16.4	20.1	17.7	13.6	176	19.5	12.5	26.2	31.6	15.8	33.7	12.8	17.6	5	F
arm_3R	1628463_at	8.1	5.2	8.6	6.3	8.4	8.9	367.2	43.2	4.5	12.2	7.4	11.8	12.9	14.3	15.9	5	F
arm_2R	1628478_at	76.3	39.1	57.9	37.5	33.7	39.8	457.1	48.2	58	56.7	73.8	33.4	66	65.4	76.7	5	F
arm_X	1628732_at	4.9	8.3	11.6	10	9.9	4.1	102.4	18.5	7	6.7	12.7	12	6.2	20.1	15.9	5	F
arm_X	1628853_at	41.6	24.9	38.2	23.7	30.6	23.5	384.7	57.9	31.5	38.7	40.8	28.8	37.6	23.8	38	5	F
arm_3L	1629069_at	22.8	12.5	22.2	8.8	16.1	11.8	210.1	24.1	12.6	12.2	25.8	6.7	17.5	5.3	8.4	5	F
arm_2L	1629407_at	3	3.3	7.9	9.9	7.6	8.9	135.3	2.5	5.3	5.5	5	9.5	17.7	7	5.9	5	F
arm_2R	1629737_at	13.2	13.3	11	11.7	10.2	11.4	598.6	52.2	16.7	18.8	19.5	11.8	5.9	15.7	61.4	5	F
arm_3R	1629901_at	17	11.4	15.3	14.9	3.8	4.7	207.1	32.1	13.1	7.9	18.2	8.8	8.4	14.2	13.3	5	F
arm_3L	1629964_at	35.5	27.6	31.2	24.8	23	20.6	199.9	21.5	34.3	19.9	29.7	30.1	32.3	20.6	24.5	5	F
arm_3L	1630269_s_at	41.5	18.6	28	14.8	25.2	25.7	309.5	44.5	17.7	24.4	21.1	24.1	26.6	18.9	30.5	5	F
arm_2L	1630384_at	16.3	17	17.5	18.1	16.3	20.5	313.6	31.4	22.3	18.6	21.4	15.4	15.5	16.7	30.7	5	F
arm_2R	1630390_at	26.9	14.5	15.1	24.3	10.5	16.6	349.4	21.5	30.1	21.4	34.7	17.2	10.9	22.5	42	5	F
arm_X	1630409_at	8.9	5.4	14.9	11.6	9.2	8.4	354	37.8	6.5	23	11.8	13.7	13.6	17.9	17.9	5	F
arm_X	1630441_at	16.2	7.2	9.9	5.4	7.9	5.3	133.3	4.1	9.5	6.9	8.5	10.4	12.2	5.5	6.9	5	F
arm_3R	1630448_at	36.9	16.4	26.2	21.1	23.1	31.6	218.1	41.4	27	28.2	21.4	12.3	29.7	24.9	40.1	5	F
arm_X	1630686_at	41.5	33.4	67.6	64	49.4	71	412.5	9.2	42.1	68.6	33	55.6	75.9	47.2	60.9	5	F
arm_3L	1630731_at	10.9	5.7	4.5	7.4	4.5	3.8	100.1	17.5	7.1	4.4	7.3	8.2	6.2	6.2	4.6	5	F
arm_3R	1630743_at	128.4	67	82.4	94.9	69.3	69.3	718.5	41.4	126.9	97.2	122.9	74.7	109.6	92.1	76.6	5	F
arm_2L	1631007_at	11.2	22.7	28.6	45.5	24.7	52.4	1240.3	23.7	18.7	63	11.9	36.5	12.1	77.4	183.1	5	F
arm_3L	1631019_at	2.6	2.9	9.8	9.4	5.7	4.1	311	6.5	49.8	27.7	0.8	5.4	4.2	18	31	5	F
arm_2R	1631109_at	37.4	18.4	32.1	16.5	26.5	30.6	249.5	33.7	23.7	18.2	31.7	27	27.9	29	49	5	F
arm_3R	1631151_at	41	37	36.6	19.5	33	17.2	251.3	44.5	45	21.1	41.7	31.2	38.6	18.9	34.3	5	F
arm_3R	1631735_at	2.3	6.1	12.3	11.4	14.2	11.8	112.7	11.3	9.8	16.8	7.4	8.7	16.9	11.3	13.7	5	F
arm_3R	1631785_at	0.9	2.5	5.2	3.2	2.2	6.9	605.5	95.2	4	5.1	2.4	14.4	7.7	3.3	3.2	5	F
arm_2R	1631973_at	18.1	13.8	17.5	15.7	11.4	9.6	581.8	99.8	19.8	22.1	20.3	16.3	10.1	29.1	39.4	5	F
arm_3R	1632243_at	14.5	12	11.1	14.6	8.6	30.9	273.7	9.8	12.2	14.2	23.4	13.6	15.1	14.7	29.5	5	F
arm_X	1632288_at	63.1	41.3	29.5	38	28.4	36.9	424	25.4	43.6	19.6	56.5	48.5	63.3	28.3	54.9	5	F
arm_X	1632499_at	15.9	22.9	37.8	20.9	33.8	16.4	240.1	5	19.4	9.9	16.1	32.7	19.9	17.4	8	5	F
arm_3R	1632559_at	11.6	11	11.8	16.7	13.9	9.5	196.6	36.9	5.1	15.4	15.1	14.6	10.5	13.5	16.3	5	F
arm_X	1632747_at	11.5	8.4	29.9	26.3	13	6.8	242.6	11.4	16.8	13.3	16.2	13.3	11.6	27.7	21	5	F
arm_3R	1632901_s_at	28.4	10.9	19.3	12.5	8.6	11.6	179.8	27.4	11.5	13	25.9	10	16.8	12.3	10.4	5	F
arm_2R	1633166_at	50.8	27.1	37.7	23.3	23.6	26.3	475	34.4	47.7	52.1	35.2	26.2	19.5	31	40.2	5	F
arm_3L	1633297_at	15.6	8.5	6.4	9.4	12.2	12.9	159.5	30.3	9.5	16.9	24	7	12.7	13.6	17.2	5	F
arm_2L	1633660_at	32.4	23.8	30.3	24.2	28.4	20.7	296.9	54.8	26.4	32.2	38.5	28.3	25	19.1	41	5	F
arm_3L	1633854_at	19.6	16	17.8	16.3	24.8	18.8	227.5	4.3	9.4	28.9	18.8	22.1	17.3	13.5	35.4	5	F
arm_2L	1634081_at	79.7	57.3	74.3	65.5	70.2	83.8	741.1	56.8	119	76.2	87.9	59.4	64.3	61.1	118.8	5	F
arm_X	1634104_a_at	71.2	63.9	101	90	74.9	84.6	974.9	167	116.1	106.9	58.6	114.4	115.3	71.5	110.8	5	F
arm_3R	1634336_at	0.3	1.5	6.9	7	7	2.2	180.7	26.2	4.1	1.8	4.3	1.6	10.2	0.7	22.2	5	F
arm_2L	1634359_a_at	2.7	2.6	8.9	14.2	8.5	12.3	1282.3	236.3	2.5	19.8	3.3	22.5	13.4	35.4	56	5	F
arm_2L	1634637_a_at	63.4	43.3	44.2	72.7	39.4	54	1031.3	46.5	138.6	59.6	57.4	60.5	21.1	59.9	89	5	F
arm_2R	1634690_at	5	6.6	8.7	13.8	6.7	7.5	445.4	82.1	4.3	6.5	4.1	11.2	13.2	24.1	19.8	5	F
arm_2R	1634727_a_at	6.8	5.8	7.9	9.4	9.5	6.5	360.8	69.3	4.9	7.2	13.8	11.8	18.8	9.6	9.4	5	F
arm_2R	1634733_at	25.8	45.7	2.1	3.7	7	24.1	414.5	43.1	5.6	43.5	37.8	61.8	9.8	10	28.8	5	F
arm_3R	1634784_at	36.8	26	44	36.3	35.4	41	430.3	85.2	31.3	39.2	34.8	31.8	65.7	49.6	41	5	F
arm_3L	1634943_at	75.8	48.9	48.7	28.8	50.3	43.8	628.3	52.9	106.7	31.2	85.6	37.7	36.9	21.1	74.7	5	F
arm_2L	1635123_at	36.8	23.1	22.7	12.9	17	26.6	338.5	41.4	28.3	24.3	36.2	26.3	37	15.1	28	5	F
arm_X	1635302_at	17.9	6.8	8.5	7.3	7.8	4.6	105.5	14.8	11.1	6.4	9.9	8.8	8.3	7.3	20.1	5	F
arm_2L	1635503_at	3.9	7.1	32.2	8.7	8.8	25	3745.7	3.8	7.3	9.1	12.9	488.4	73.3	48.3	11.4	5	F
arm_3L	1635537_at	29.9	25.7	29.8	38.2	25.7	46.4	322.6	8.2	27.3	55.8	29	29.2	62.5	49.2	63.2	5	F
arm_X	1635702_a_at	5.5	16.2	18.6	9.9	20.3	8	355.5	7	39	27.3	7.8	33.4	18.9	30.1	46.1	5	F
arm_2L	1635766_at	223.5	30.7	100.3	87	86.7	74.9	1427.5	53	102.9	101.9	139.3	78.2	72.4	69.5	114.1	5	F
arm_2R	1636034_at	23.3	11.1	35.1	46.4	33.6	22	481.3	49.7	67.3	31.3	21.9	28.9	23	51.8	94.9	5	F
arm_3L	1636156_at	11.3	13.5	42.2	18.3	17.2	8.1	314.6	16.6	20.9	19.1	12.2	18.9	23.9	29.3	26.7	5	F
arm_2R	1636625_at	3.6	2.8	11.6	6.9	5.8	8.2	580.6	98.1	3.2	7.6	6.8	15.1	12.4	6.1	5.2	5	F
arm_X	1636727_at	71.6	28.9	35.2	35.5	30	25.4	386.2	11.6	38.4	33.1	48.2	27.8	34.6	32.3	38.9	5	F
arm_X	1636730_at	13.3	22.2	48.9	31.1	36.7	25.6	558.8	81.3	54.5	34.5	24.2	30.5	44	32	31.8	5	F
arm_3R	1636745_at	73.6	35.3	31.3	58.3	27.2	54.9	639.5	6.8	51.3	112.3	84.8	30.1	20	62.6	81.3	5	F
arm_3L	1636820_s_at	5.3	4.8	6.6	3.3	5	1.3	35.5	0.8	2.9	3.8	4.3	4.6	4.8	3.5	3.7	5	F
arm_X	1636840_at	131.3	36.9	19.2	10.7	10.1	11.4	771.8	17.1	1	7.1	58.8	28.3	12.9	72.7	39.9	5	F
arm_3R	1636886_at	4.4	10.1	5.9	8.1	5.3	5.4	466.7	66.6	13.2	5.3	5.7	17.6	14.1	8.2	8.9	5	F
arm_3R	1637091_a_at	12.4	30.5	48.6	88.3	44.1	49.9	706.8	26.8	15.2	48	20.5	45.5	30.8	40.3	96.8	5	F
arm_2L	1637338_at	5.6	4.4	2.3	3.5	6	6.2	61.2	4	10.4	5.6	5	10.5	8.9	8.9	2.3	5	F
arm_2L	1637395_at	1.1	1.5	1.4	1.6	1.2	1	390.8	1.2	57.4	0.9	1	2.1	3.9	1.3	0.7	5	F
arm_2R	1637617_at	3.2	3.9	7.5	14.9	7.8	10.7	1152	178.4	6.7	9	3.8	20.5	5.6	5.5	5.7	5	F
arm_X	1637642_at	1	1.5	1	2	5.3	2.4	90.7	4.6	1.4	4.8	1.4	2.2	16.7	4.2	1.3	5	F
arm_3L	1638005_s_at	218.8	97.2	126.9	53.2	107.3	81.2	2189.3	11.6	35.8	78.5	182.4	136.7	56.9	74.2	286.8	5	F
arm_3L	1638012_at	32.9	10.8	6.2	1.1	6.5	3.8	187.9	6	1.5	0.8	21.1	4.2	5.5	1.2	28.4	5	F
arm_2L	1638332_at	2.8	5.1	3.6	9.1	3.2	3.8	219.3	4.4	5.2	2.4	1.4	7	17.1	37.8	3.9	5	F
arm_3L	1638438_a_at	138.6	100.7	150.5	136.3	120.3	81.5	928.3	92.4	164	135.2	105.5	92.1	138.1	131.5	170.3	5	F
arm_2R	1638510_at	24.9	20.1	33.4	43.1	23.1	36.6	492.8	29.4	47.6	49.6	25.8	49.4	38.8	70.4	50.9	5	F
arm_X	1638575_at	18.5	29.2	37.7	36.8	29.6	37.6	728.9	30	67.2	30.3	26.2	40.7	23.4	35.7	76.5	5	F
arm_2R	1638729_at	10.2	3	4.4	2	3.5	4.5	285.3	19.4	49.7	2	15.4	3.7	10.6	3.4	2.4	5	F
arm_3L	1638784_s_at	8.4	5.3	3.7	7.8	4.4	4.1	112	12.6	3.3	4.7	8.5	5.4	6.2	8.7	7.2	5	F
arm_2L	1638868_at	3.3	5.9	8.1	8	6.6	9.4	351.1	62.6	7.3	10.8	2.4	10.2	17.6	13.6	37.5	5	F
arm_2L	1639224_at	40.7	30	30.5	38.6	31.9	29.6	709.5	94.7	11.3	49.6	59.3	31.1	19.7	47.2	105.4	5	F
arm_X	1639310_at	46.1	25.4	32.5	16.4	26.4	19.7	255.8	33.7	34.1	17.1	45.2	26.4	14.6	16.1	19.2	5	F
arm_X	1639349_at	75.1	24.6	8.3	18.8	11.6	7.8	585	107.4	9.5	5	63.6	17.9	15.1	22.5	25.2	5	F
arm_3R	1639370_at	59.4	35.3	44.2	36.4	30.3	21	318.4	27.5	31.1	34	58.2	36.4	34.8	28.1	31.8	5	F
arm_X	1639405_at	22	19.2	33.9	19.9	38.7	32.6	309.5	8	17.1	48.6	13.4	30.9	31.2	14.7	47.3	5	F
arm_3R	1639853_at	0.9	1	1.1	1.2	1.5	9.1	855.8	114.4	5.5	1.4	1.9	9.2	4.7	1	1.8	5	F
arm_X	1640091_at	20	14.3	12.2	8.5	13.1	6.3	114.7	9.1	19.1	12.6	8.9	10.3	19.5	8.5	13.8	5	F
arm_3R	1640096_at	6.1	2.6	4.1	4.5	11	3.7	165.1	10.1	1.3	3	17.4	7.9	8.7	5.5	9.6	5	F
arm_3R	1640104_at	15	11.9	47.7	20.4	25.2	114.3	2512.9	502.5	16.8	9.1	26.1	229.2	43.9	33	24.2	5	F
arm_3R	1640177_at	40.5	42.5	91.3	61.8	47.5	49.5	739.1	65.8	85.3	75.5	43.2	60.5	70.2	63.7	75.3	5	F
arm_2R	1640239_at	57	34.6	49.7	56.8	52.9	35	508.2	50.6	75.7	48.2	48	50.9	49.5	38.4	54	5	F
arm_3R	1640394_s_at	53.8	23.8	13.9	21.9	12.8	24.2	443.2	24.2	16.6	19.9	35.2	27	20.5	21.6	29.9	5	F
arm_3L	1640830_at	2.1	2.7	2.7	1.7	2.3	4	614.6	95.4	8.1	1.3	1.9	11.7	3.7	2.7	6.6	5	F
arm_3L	1640859_at	2.5	4.6	2	6.2	5.2	6.6	184.4	24.8	7.7	6.8	4.9	8.2	13.2	12.1	7	5	F
arm_2R	1640882_at	1.3	1.1	3.1	0.9	1.6	1.6	42.2	2.4	2.6	2.5	2.9	4.8	4	1.9	3.1	5	F
arm_X	1641346_at	52.6	22.6	30.3	22.1	23.5	27.1	268.5	18.3	26.2	28.4	38.7	27.7	44.3	25.3	33.4	5	F
arm_2R	1641398_s_at	34.9	17.6	20	13.6	14.4	18.2	191	31.7	25.2	15	19	15.7	17.7	21.6	20.9	5	F
arm_2R	1641436_at	5.2	9.9	5.5	7.7	5	3.6	228.9	29	2.5	4.4	8.2	7.3	2.9	2.4	17.9	5	F
arm_3L	1641438_at	48.6	28.7	31.4	28.2	27.5	35	294.1	43.3	39.2	36	58.7	41.7	29.1	40.5	39.7	5	F
arm_3L	1623044_at	1.9	5.3	8	10.2	7.2	8.3	3218.3	51.7	13.5	8.2	11.7	70.6	31.8	19.7	8.6	10	F
arm_3L	1623300_at	1.7	2.2	3.2	1.8	1.3	3.2	172.2	2.4	2.5	0.6	0.8	5	4.4	2.3	2.2	10	F
arm_3L	1623330_at	1.9	2.5	2.1	0.6	1.1	3.9	150.2	2.4	2.4	1.9	2.9	4.1	3.6	1.1	2.4	10	F
arm_X	1623347_at	6.5	3.7	7	13.6	6.7	20.1	998.7	1.7	6.3	4.4	7.7	26.7	13.5	16.6	4.2	10	F
arm_3L	1623405_at	1.9	2.7	3.7	8.3	4.2	4	353.7	23.5	3.5	4.8	3.5	4.1	15.1	14.1	21.4	10	F
arm_2L	1623519_at	5.3	13.5	16	29.7	22.4	18.5	527.2	24.2	12.4	25.9	8.9	29.6	23	35	38.4	10	F
arm_X	1623954_s_at	7.3	3.9	9.2	5.8	5.6	8.9	317.4	9.6	9	7.1	8.7	9.3	12.7	5.5	6.7	10	F
arm_X	1624058_at	3	4.1	3.4	2.6	4.8	11	510.2	46.8	3.8	3.5	3.6	12.8	4.6	5.1	3	10	F
arm_2L	1624061_at	7.7	1.1	4.8	1.5	1.2	6.3	865.7	1.4	2	1.5	6.5	42.9	11.6	6.6	3	10	F
arm_3L	1624806_at	3.6	9.7	9.3	1.7	5.8	3.5	899.1	0.6	1.5	1.1	7	24.3	2.4	2.9	1.2	10	F
arm_X	1624810_at	3.7	1.2	3.7	4.7	3.1	2.5	237.7	13	3.3	2.3	5.2	9.7	3.1	4.8	2.7	10	F
arm_2L	1624856_at	6.6	4.9	7.2	1.7	2.9	4.6	167.6	12.5	6.9	4.6	10.1	5.7	13	4.7	2.3	10	F
arm_3R	1624882_at	2.7	2.3	4.3	3.8	1.9	3.3	80.4	3.1	3.8	2.4	3.6	7.8	2.4	0.9	1.9	10	F
arm_2L	1624937_at	19.5	4.8	10.8	17.1	9.5	11.4	450.9	18.2	27.7	6.2	22	9.7	20.9	15.6	39.5	10	F
arm_2R	1624994_at	18.4	21.3	25.3	36.5	17.3	28.3	1105.8	40.4	26.2	26.8	18.8	39	39.6	40.7	56.4	10	F
arm_2L	1625038_s_at	13.6	33.9	76.1	47.2	52.5	66.5	1511	44.7	52.7	48.4	12.2	59.8	40.2	40.8	53.5	10	F
arm_2R	1625083_at	2.4	5.1	3.4	3.3	3.8	3.3	274.2	14.9	10.3	2.9	2.2	7.1	5.5	2.8	4.3	10	F
arm_X	1625292_at	1.8	2.2	0.9	6.5	1.2	3.8	194.3	10.4	2.4	5.7	3.4	2.3	11.3	5.3	3.8	10	F
arm_3L	1625310_at	3.5	4.6	10.9	9.6	9	12.7	172.7	4	4.2	9	4.9	8.6	10.7	12.2	11	10	F
arm_2L	1625398_at	3	5.7	4.6	8.4	0.8	4.3	206.5	0.9	7.3	5.3	5	17.5	16	8	4.3	10	F
arm_2L	1625731_at	6.7	7.2	7.1	9.3	7.5	7.9	853.6	3.9	12.5	8.5	9.9	31	17.6	6.7	6	10	F
arm_2R	1625768_s_at	58.6	13.7	24.9	10.9	20.5	43.1	1672.8	13.5	13	12.9	18.1	27.4	27.1	10.5	12.5	10	F
arm_3L	1625792_s_at	21.9	22	28.6	9.8	16.6	17.6	602.3	17.9	15.2	14.3	30.1	42.3	12.1	9.7	18.9	10	F
arm_2L	1626000_at	1.6	2	3.2	3.3	2.6	1.6	55.6	4	4.7	3.8	3.4	4.9	1.7	1.3	0.8	10	F
arm_X	1626103_at	3.3	3.1	12.3	4.3	18.5	7	2938.3	1.9	3.8	6.9	3.7	114.6	15.7	11.4	3.8	10	F
arm_2L	1626249_s_at	11.3	7.4	9	10	7.6	11.8	794.2	8.3	24.9	20.2	8.8	7.3	13.2	17.9	41.6	10	F
arm_X	1626299_at	1.6	3.7	2.3	2.5	3.1	24	860	4.1	2.2	1.6	2.4	24	8.4	7.8	3.6	10	F
arm_3R	1626647_at	11.6	11.9	13.1	17.9	10.1	8.7	839	20	4.8	6.1	7.8	21.3	8.1	19.1	48.6	10	F
arm_2R	1626652_at	4.6	10.1	14	13	9.2	15.7	687.8	5.4	22.8	11.7	4.5	19.9	25.5	21	22.7	10	F
arm_2R	1626755_at	24.3	27.6	14.8	11.8	15.9	7.1	468.7	10.9	4.9	4.4	22.5	24.1	15.6	24.7	45.3	10	F
arm_3L	1627065_at	2.3	2.3	4.1	3.7	2.1	4.3	610.8	1.9	6.6	2.8	1.1	9.4	5.7	4.5	4.7	10	F
arm_X	1627195_at	0.9	0.6	3	0.8	2.6	3.2	213.6	2.7	5.9	1	1.6	3.5	2.5	0.6	0.9	10	F
arm_3R	1627830_at	1.2	0.9	1.4	1.9	0.9	8	904.4	47.3	1	0.8	1.1	15.2	11.4	0.8	0.5	10	F
arm_3R	1628316_at	2.3	12.5	9.6	26.6	6.9	11	784.9	46.2	7.2	18.4	3.3	16.2	11.9	26.3	75.1	10	F
arm_X	1628322_at	4.3	6.9	9.5	8.8	6.2	7	351.7	2.8	1.6	5.4	6.2	10.2	6.8	10.7	7.7	10	F
arm_3R	1628372_a_at	10.5	11.4	12.3	17.9	15.5	14.7	252.9	12.6	15	16.2	12.6	21.5	18.3	15.9	21.7	10	F
arm_3L	1628655_at	4.7	25.7	2.7	1.3	1.5	9.1	597	27.1	3.9	2.9	4.3	10.6	4.9	1.6	21.7	10	F
arm_2R	1628731_s_at	36.1	32.5	18.3	28.7	17.5	19.9	931.7	42	24.8	72.5	13.1	52.8	18	43.9	17.2	10	F
arm_2R	1628918_at	3.1	5.1	1.7	0.5	2.6	2.3	123	10	3.5	2.9	5.8	6.3	3.6	0.8	1.8	10	F
arm_3R	1629116_at	4.3	1.4	7.2	5	3.9	16.6	1453.7	15.8	10.7	2.7	7	33.9	7.8	5.9	2.9	10	F
arm_X	1629323_at	1.7	1	1.9	1.4	0.7	2	139.7	0.7	3.9	1	0.5	4.7	12	2.7	2.1	10	F
arm_3L	1629380_at	0.9	1.1	1.3	1.9	1.3	1.4	2891.5	2.3	2.5	1.5	1.5	29.8	4.3	5	1	10	F
arm_3L	1629445_at	12	5.3	8.2	6	6.1	23	1947.7	29.2	11.4	7.4	12.3	44.3	16.6	4.9	5.5	10	F
arm_2R	1630030_at	1.8	2.2	3.1	8.8	5.8	6.6	339.6	1.1	4.3	7.1	5.5	14	15.6	23.1	9.6	10	F
arm_3L	1630239_at	14.6	6.6	6.5	11.8	4.1	34.4	2182.5	7.6	8.7	5.7	15.3	50.4	15.9	20.6	9	10	F
arm_X	1630316_a_at	14	10.4	9.7	6.7	5.4	11.8	801	34.7	14.7	13.5	12.5	19.9	15.5	11.7	13	10	F
arm_X	1630343_at	2.9	4.4	7.8	10.2	9	8.2	678.7	33	6	5.2	6.4	17.8	14.1	9.4	13.8	10	F
arm_2L	1630377_at	1.8	1.2	5.4	1.2	2.6	2.4	220.9	6.1	3.7	5.7	2	7.3	7.3	9.4	2.4	10	F
arm_3R	1630767_at	5.5	3.9	6.5	6.8	7.3	5.6	190.2	6	9	5.8	4.5	13.5	12.2	3.7	9.1	10	F
arm_X	1631016_at	20.4	19.1	5.3	17.6	18.3	7.4	394	9.5	6.2	3.1	15.5	13.3	21	13.3	3.3	10	F
arm_X	1631037_at	2.3	3.8	6.9	10.4	5.9	5.3	438.3	31.4	1.6	5.7	5.8	5.9	8.9	14.6	18.8	10	F
arm_3L	1631078_at	1.3	2.8	3.5	1.7	1.6	8.5	837.6	17.4	5.1	1.4	2	25.5	9.1	4.5	2.4	10	F
arm_X	1631125_at	9.5	3.3	6.5	6.8	3.4	15.5	1059.8	30.9	2.9	5.4	9.1	25.2	4.1	6.1	3.4	10	F
arm_X	1631131_a_at	3.3	5.6	8.8	4.9	6.8	6.3	132.1	6	4.1	8.2	5.2	7.1	8.7	9.3	11.6	10	F
arm_3R	1631153_at	3.9	1.7	7.3	2	1.5	26.7	1827.6	1.3	2.3	2.2	3	53.6	14.5	10.4	4.9	10	F
arm_3R	1631331_a_at	2.9	2.7	7.6	7.9	8	30.4	1559.3	6	10.2	8.9	4.3	56.1	10.8	8.3	6.2	10	F
arm_X	1631343_at	1.1	2.6	2.8	2.8	1.4	2.2	302.7	1.1	2.9	0.7	1.1	7.9	2.1	5	1	10	F
arm_2L	1631396_at	11.9	6	2.9	2.3	3.4	3.9	580.2	4.7	15.8	6.8	14.7	8.3	20.6	6.3	9.5	10	F
arm_3R	1631463_a_at	1.3	1.9	6.4	4.3	1.3	6	1028.2	3.5	3.7	1.1	2.5	11.7	5.9	5.4	1.5	10	F
arm_3L	1631517_at	10.8	27.4	24.5	38.1	18.6	19	942.5	20.5	12.2	47.2	18.4	34.7	23.1	65.9	76.5	10	F
arm_3L	1631556_at	15.1	3.1	9.2	3.9	6.2	11.5	2639.3	9.2	4.7	5.2	26.4	18.1	29.6	9.5	8.9	10	F
arm_X	1632240_at	21.4	17.6	17.4	20.5	12.8	15	384.4	6.8	16.8	22.6	35.5	21.2	14.8	16.8	21.4	10	F
arm_X	1632351_at	3.1	1.3	1.5	2.7	4.7	2.7	727.9	4.8	3.5	3.8	2.5	2.4	5.2	3.8	2.4	10	F
arm_3R	1632525_at	1.7	3.1	0.9	4.1	1.2	7.3	661.3	40.9	7.6	2.6	2.7	12.7	2.3	4.7	0.8	10	F
arm_2L	1632624_at	10.3	4.6	11	8.4	11.1	9.4	331.1	7.1	20.1	8.2	16.7	14.6	9.9	4.2	6.9	10	F
arm_3R	1632669_at	4	29.1	27.5	25.6	16.3	21.8	894.5	27.3	16.2	20.7	8	35.7	13.9	29.7	80.8	10	F
arm_3R	1632713_at	2.9	2	4.6	2	1.4	25.3	2058.6	37.7	2.7	5.2	4	32.9	11.2	8.8	4.6	10	F
arm_2R	1632814_at	1.5	3.2	5.5	5.3	2.5	8.6	415.9	9.3	4.6	4.3	4.2	14.3	10.5	7.9	4.2	10	F
arm_2R	1632914_at	22.7	14.2	10.7	21.1	17	13.7	302.6	15.5	14.7	12.7	13.9	6.4	9.7	22.1	26.7	10	F
arm_X	1632992_at	0.9	2.3	1.1	4.9	2.6	3.8	638.3	0.7	1.5	1.3	3.2	24.9	3.7	1.8	1.1	10	F
arm_2R	1633051_at	2.8	5.1	3.5	1	1.2	6.5	317.6	22.7	1.4	2.6	4.2	10.7	3.7	4.8	1	10	F
arm_3L	1633138_at	1.8	9.3	6.7	17.9	8.3	6.8	282.3	4.9	12.7	12.8	4.1	17.7	18.9	18	27.6	10	F
arm_2L	1633171_at	0.7	3	2	7.5	4	1.9	290.4	4.3	2.3	2.3	2.2	3.9	2.2	5.8	15.9	10	F
arm_3R	1633174_at	6.9	13.7	11.9	6.9	7.1	9.9	1774.4	5.4	18.2	10.7	7.8	30.2	13.9	33.2	47.7	10	F
arm_2L	1633182_at	3.9	4.7	5.5	1.3	4.1	5.8	128.1	2.2	8	4	6	12.8	11.1	2.1	2.8	10	F
arm_3L	1633417_at	5.2	9.1	8	3.8	7.4	27.3	1245.2	9.3	12	3.3	5.4	31.9	15.6	11.4	6.3	10	F
arm_X	1633458_at	6.5	7	8.5	7.5	6.4	15.4	931.4	15.6	5.8	6.2	4.7	26.7	5.9	12.9	7.1	10	F
arm_X	1633465_at	9.4	6.1	5.1	1.1	6.6	1.8	881.5	4.9	3.7	3.2	9.4	9.5	9.5	0.8	2.1	10	F
arm_3L	1633520_at	3.6	4	7.5	8.9	8.9	6.2	293.4	10.3	5.3	4.3	4.7	7.4	11.8	5	5.2	10	F
arm_X	1633928_at	6	4	6.1	4.5	4.5	4.4	296	4.4	10.3	4	6.3	10.1	17.9	6	5.4	10	F
arm_3L	1634091_at	2.1	1.9	11.8	14.9	8.6	3.9	3005.7	2.8	9.6	1.1	4.1	53.3	38.8	22.4	8	10	F
arm_3R	1634114_at	0.9	4	1.8	3.1	1.6	4.9	148.4	10.7	1.9	5.2	1.5	8.8	2.7	1.2	1.2	10	F
arm_X	1634154_at	1.9	4	1.2	2	1	2.2	245.9	13.4	2.9	2.4	1.5	8.6	13.3	4.9	2.4	10	F
arm_3L	1634330_at	3.2	1.7	1.4	2.1	3.7	4.2	216.5	7.9	3.4	1	1.6	18.8	6.6	1.3	2.5	10	F
arm_X	1634349_at	22.9	6.3	2.4	6.7	1.8	10	439	2.7	3.3	2.8	41.1	13.1	14.4	2.8	1.2	10	F
arm_3L	1634395_at	4.8	2.2	7	10.8	5	8.4	732.1	5	3.6	7.3	1.9	23.2	6.5	7.1	2.5	10	F
arm_2R	1634736_at	6.6	1.4	4.4	2	6.3	6.6	415.5	12.6	4	2.6	4.3	12.2	4.2	3.8	3	10	F
arm_X	1635234_at	12	11.4	21.1	29	12.4	5.7	632	12.8	24.6	19.8	10.9	14	4.1	32.1	53.2	10	F
arm_3R	1635643_at	8.7	16.5	11.3	6.5	13.3	5.9	458.7	3.8	10.4	9.3	4.3	15.2	5.5	5.5	28.8	10	F
arm_3R	1635760_at	5	6.1	12.6	17	6.6	10.4	228	15.5	10	11.6	8.8	14.9	9.3	13.7	18.4	10	F
arm_3R	1635846_a_at	18	4.2	5.8	3.1	2	16.9	832.7	6.5	7.2	5.2	10.5	24.4	23.3	4.3	5	10	F
arm_2L	1635847_at	8.3	7.6	8.2	19.9	3.9	24.8	3131.4	4	7.4	4.1	10.1	307.5	34.2	64	2.6	10	F
arm_X	1636228_at	3	6.5	4.2	2.4	26.7	9.1	3234.2	5.1	4.5	2.7	4.7	165.9	7.1	5.5	4.1	10	F
arm_3L	1636238_at	53.2	26.3	41.5	26.5	30.8	10.6	571.7	13.7	30.3	37.6	32.9	35.7	17.9	19.4	22.1	10	F
arm_X	1636303_at	7.2	8.1	24.7	4.5	6.8	116.9	3484	41.1	12.1	7	13.1	293.6	49.1	43.4	16.1	10	F
arm_X	1637003_at	11.2	5.9	9.7	1.5	2.3	8.3	589.2	1.5	6.2	8.2	5.4	19.8	20.3	7.6	10.1	10	F
arm_X	1637261_at	5.1	1.6	3.8	4.8	2.7	2	946.5	1.8	1.7	1.8	3.4	47.6	8.1	2.2	1.9	10	F
arm_X	1637523_at	3.2	2.9	5.1	4.7	8.4	5.6	122.9	4	6.3	2	2.5	6.5	9.4	5.9	5.8	10	F
arm_3R	1637691_at	8.2	1.1	4.6	6	2.4	4.2	565	2.5	2.2	0.8	4.6	8.8	3.3	3.6	1.1	10	F
arm_3R	1637707_at	1.6	1.8	1.7	5.9	3.1	3.6	520.1	2.9	1.3	1.6	3.9	17.4	2.4	5	1.5	10	F
arm_X	1637731_at	6.8	8.4	7.4	17.7	10.6	7.6	288.2	5.2	10.7	4.9	10.3	11.6	18.8	17.4	8.8	10	F
arm_X	1637929_a_at	22.6	5.6	9	2.8	6.6	5.1	1218.5	7.9	8.5	5.8	15.5	12.1	17.8	3.3	9.5	10	F
arm_X	1638329_at	3.3	3.7	6.6	4.8	7.6	11.5	265.9	3.1	6.1	3.2	1.7	9.3	12.2	8.8	9.5	10	F
arm_X	1638370_s_at	8.3	7	29.2	2.3	8.6	8.6	789.3	18.1	6.5	2.6	8.6	15.8	6.7	10	50.9	10	F
arm_2R	1638779_at	63.6	21	25.2	25.6	19.7	20	649.2	32.7	15.9	10.2	53.9	14.9	18	15.3	29.8	10	F
arm_3R	1638806_at	3.2	2.8	2.6	2.2	3.4	1.8	321.3	1.9	6.7	4.3	5.9	3.6	3.3	2.6	7	10	F
arm_2L	1638948_at	0.6	3	2.6	0.7	0.9	1.3	227.9	1.7	4.2	0.7	0.6	6.2	4	6.8	3.3	10	F
arm_X	1639035_at	0.6	0.6	0.4	0.9	1.1	0.7	40.3	0.5	0.6	0.5	1.2	0.8	1.3	0.9	0.6	10	F
arm_X	1639097_at	1.9	2	4.4	1.4	3.4	31.2	644.3	3.8	6.5	10.1	3.9	20.4	21.9	4.6	2	10	F
arm_2L	1639192_at	9.1	11.2	12.5	28.6	15.7	8.1	410.9	7.4	14.7	12.3	13.2	31.8	28.5	17.8	10.3	10	F
arm_3L	1639195_a_at	13.7	17.4	20.6	35.4	15.2	39.3	2641.7	261.3	15.9	19.2	19.5	87.7	28.2	51.2	88.5	10	F
arm_X	1639210_at	13.5	9.3	7.2	2.7	9.5	7.5	596.6	6.4	13.8	42.9	19.4	8.8	13.7	6.2	6.9	10	F
arm_2L	1639217_s_at	23.3	7	14.3	12.9	7	15.1	667.9	8.1	37.6	24.9	14.5	16.2	13.3	21.9	28.6	10	F
arm_2R	1639381_at	6.2	12	24.7	26	27.7	47.4	1656.7	6.6	12.2	16.6	11.1	33.7	27.3	20.8	21.3	10	F
arm_2R	1639471_s_at	45.3	31.6	50	29.7	36.4	22.1	676.3	37	23.2	34.9	30.4	55.6	37.5	40.3	39	10	F
arm_2R	1639575_at	2.2	31.2	8.4	6.3	4.6	13.4	597.7	4.5	3.6	6.6	1.1	25.3	12.7	7.2	7.1	10	F
arm_X	1639608_at	11.5	10.7	14.9	17.9	11.3	10.2	904.8	81.9	15.8	14.4	21.1	7.8	10.7	27.2	38.7	10	F
arm_X	1639689_at	15.2	16.7	37.3	11.9	20.2	11.8	453.7	10.9	20.7	10.1	22.7	35.3	20.4	10	20.7	10	F
arm_2L	1639805_at	6.1	4.9	9.3	16.5	7.9	9.1	347.9	8.3	5.5	10.5	8.5	25.8	13.6	14.2	11.9	10	F
arm_2L	1639821_at	3.8	7.8	23.2	15	14.6	13.5	279	5.2	8.2	11.1	6.7	18.1	19	12.5	19	10	F
arm_2R	1639876_a_at	6	7.5	30.4	23.4	23.2	71.3	2919.9	56.7	8.2	15.1	8.7	114	35.3	49.2	38.3	10	F
arm_3R	1639953_at	1.5	4.2	7.6	2.6	4.4	15.5	2035.8	2.3	6.6	3.2	3.3	58.8	7.6	6.8	4.2	10	F
arm_X	1640362_at	2	0.7	0.9	1.4	1.4	1.1	188	10.5	1.2	8.8	1	4.3	9.9	1.8	2.6	10	F
arm_2R	1640434_at	6.2	6.3	6.6	15	8	11.2	298.5	6.8	6.9	12.1	8.1	18.7	19.3	12.5	5.2	10	F
arm_3L	1640516_at	2	0.9	2.8	1.7	4.2	0.9	164.4	1.9	0.9	0.5	0.4	2	12.9	1.3	0.9	10	F
arm_3R	1640576_a_at	3.6	4.2	3.7	4.1	2.8	3.4	1161.7	3.3	4.4	5.9	4.1	29.2	7	8.9	5.9	10	F
arm_3L	1640972_at	24.1	7.4	5.3	6.4	3.4	5.3	247.9	12.2	1.7	3.4	21.9	8.8	12.1	4.1	2.9	10	F
arm_X	1641082_at	14.8	11.8	8.1	10	13.1	5	271.9	3.9	9	8.1	17.1	20.6	8.6	5.8	9.8	10	F
arm_2L	1641113_at	2.1	3.9	4.2	4.4	3.5	2.3	857.9	3.4	1.1	4.6	4.4	5.3	18.8	5.1	1.6	10	F
arm_X	1641158_a_at	0.7	1.2	1.1	3.5	2.3	8.6	1513.6	14.8	7.6	2.1	1.1	47.8	7.4	4.1	1.7	10	F
arm_X	1641211_at	12	7.6	6	9.2	4.5	7.2	663.8	3.2	6.5	6.9	11.9	48	21.7	10.7	7.6	10	F
arm_2L	1641305_at	10.2	6.3	11.1	9.2	10.2	8.4	583.7	18.2	7	9.3	10.2	15.4	8.8	9	9.3	10	F
arm_X	1641484_a_at	4.9	5	7.7	7.6	4.4	12.5	1353.1	6	10.3	6.8	5.4	27.3	18.3	6.2	4.2	10	F
arm_2L	1641651_at	10	7.8	20	6.3	12.5	19.1	2542.3	7.2	12.3	7.3	11.8	253.5	22.6	23.2	12.8	10	F
arm_3L	1641652_a_at	18.2	5.3	11.4	1.1	5	6.7	509	3.1	4.4	4	9.2	13	11.8	1.5	3.5	10	F

## Sheet: Testis
Chr	Oligo	BrainMean	HeadMean	cropMean	MidgutMean	HindgutMean	tubuleMean	OvaryMean	TestisMean	AccMean	l_tubMean	tagMean	carMean	Sgmean	l_mid mean	l_hind mean	Fold	Sex-bias
arm_3L	1622892_s_at	114.6	64.3	87.1	53.3	72.6	52.5	145.9	586.6	110.5	67.2	89.8	84.9	89.8	37.4	60.3	2	M
arm_3L	1622921_at	228.2	135	137.2	76.7	101.1	71	275.5	641.6	223.2	96.9	178.6	92.7	122.6	88.4	118.2	2	M
arm_2R	1622969_at	1.1	1.3	0.6	0.6	0.7	1.2	0.9	19.6	1.3	1.1	1.6	2	4	0.9	0.7	2	M
arm_2L	1623061_at	266.7	180.3	138.7	54.7	145.1	125	97.2	793.9	61.1	61.9	373.1	320.2	118.9	64.9	82.6	2	M
arm_2R	1623098_at	4.9	3.1	2.7	4.1	4	2.5	0.7	31.8	4.1	6.9	2.3	1.8	5.8	5	1.1	2	M
arm_2R	1623136_at	6.2	5.9	7.2	4.1	5.9	6.4	3.1	49.8	8.3	10.1	4	11.1	14	4.7	3.8	2	M
arm_3R	1623146_at	7.5	8.5	10.3	9.6	6.6	3.4	9.1	52	15.3	4	7.9	10.5	12.9	5	11.2	2	M
arm_3L	1623224_at	0.9	2.5	1.3	3	2.6	1.9	1.8	32.7	6.9	2.2	1.6	3.1	3.7	4.7	2	2	M
arm_3L	1623375_at	15.8	14.1	35.1	3.7	17.4	9.9	61.9	152.5	0.7	18.8	20.9	5	4.6	8.9	18.6	2	M
arm_3R	1623419_s_at	3.5	7.3	7.2	13.2	5.2	7.1	5.1	36.8	2.8	4.5	2.4	5	4	5.1	5.3	2	M
arm_2R	1623612_at	3.9	225.9	96	3.2	58.1	3.7	2.2	538.3	5.8	1	5.9	157.6	7.2	13.4	51.8	2	M
arm_2L	1623620_a_at	8.2	24.2	3.7	1.9	4.6	6.4	3.9	55.9	6.5	4.8	6.2	14.1	11.7	6.7	3.8	2	M
arm_2L	1623646_at	61.3	19.2	5.1	1.3	2.2	2.8	1.6	203.8	4.4	1	56.5	6.4	5.3	3.9	5	2	M
arm_2L	1623691_at	2.1	1.6	2.3	2.7	5.2	2.9	1	54.5	1.4	3.2	4.5	2.1	11.6	3.7	2.4	2	M
arm_2L	1623696_at	3.3	1.7	3.8	1.3	2.5	1.4	1.3	49.6	3.2	3.1	2.9	3.4	11.6	3	3.4	2	M
arm_2R	1623699_a_at	747.1	90.6	46.1	30.1	32.6	26.6	40.3	3456.9	319.6	128.6	254.6	52.1	85.1	22.5	18	2	M
arm_3L	1623750_at	2.2	5.1	3.2	4.1	3.6	2.4	1.7	15.8	5.5	2.2	4	3.4	3.1	3.5	2	2	M
arm_2L	1623834_at	1	5.1	21.1	1.6	10.8	1.9	2.4	45.4	10	1.5	1.6	8.9	1.6	2.2	11	2	M
arm_3R	1623852_at	11	32.8	37.2	24.5	48.5	37.9	693.9	3180.4	93.9	32	13.7	43.7	42.9	33.3	37.7	2	M
arm_2L	1623894_a_at	32.6	84.7	211.2	10.3	97	4.8	3.3	629.3	13.7	8.5	53.6	130.2	23.9	2.6	81	2	M
arm_2L	1623895_at	1.7	1.9	3.7	1.5	1.4	7.3	1.6	44.7	4.9	3.2	0.7	5.8	10.7	4.9	4.1	2	M
arm_3R	1623940_at	282.2	200.2	296.4	224.1	223.9	276.7	470.7	1270.6	596	246.7	234.3	171.9	228.8	157.1	170.6	2	M
arm_2R	1623957_s_at	288.3	472.7	363.3	651.4	220.3	52.4	237.4	2393.8	294.4	101.5	398.8	769.1	52.5	948.8	636.9	2	M
arm_3L	1624098_s_at	197	42.6	2.9	0.7	2	2	0.8	871.1	1.2	0.5	235.3	5.4	17.7	1.7	1.7	2	M
arm_2L	1624117_at	143.1	53	45.8	37.1	42.4	30.4	171.2	352.8	40.3	54	122.8	42.5	66.3	59	69.7	2	M
arm_2L	1624221_at	2.4	2.5	2.4	7.9	1.8	2.7	1	21.3	6.3	1.9	1.8	4.2	8.9	10.3	4.8	2	M
arm_3R	1624266_at	4.3	4.4	11.3	8.6	8.5	7.3	6.1	79.8	8.2	10.5	6.3	15.1	27.5	13.9	10	2	M
arm_3R	1624316_at	3.9	1.9	3.4	1.6	2.8	2.7	3.1	52.5	3.9	1.5	3.5	2.5	10.2	1.3	16.5	2	M
arm_3L	1624347_s_at	40.5	19	70.6	40.6	31.4	9.3	5.2	275.6	33.3	24.5	28.2	22.1	87.8	23.3	19.5	2	M
arm_2L	1624453_at	3.1	2.7	2.4	2.3	1.8	2.9	2.7	7.4	2.7	1.2	2	2.1	1.9	2.9	3.6	2	M
arm_3L	1624458_at	101.3	30.4	3.8	3.4	3.3	1.8	2.5	424.5	6	2.6	144.9	36.3	1.4	1.5	3.8	2	M
arm_3L	1624472_at	2.6	1.5	3.7	2.2	4.5	5.1	0.5	18.6	3.4	9.2	4.8	4.7	4	1.8	3.4	2	M
arm_3R	1624548_at	1	1	2	1.2	4.5	2.1	1.1	25.5	1.5	2.5	1.4	2.6	9.6	3.3	5.8	2	M
arm_3R	1624657_at	6.8	2.3	10.6	4.7	5.5	8.4	4.6	46.3	7.7	5.6	3.4	4.3	15	5.3	1.9	2	M
arm_3L	1624749_at	5.8	4.2	5.7	8.3	6.2	8.4	2.2	28.7	5.3	6.5	4.5	5.4	11.2	5.8	5.8	2	M
arm_3L	1624863_a_at	138.7	114	175.9	83.8	129.7	163.6	64.5	1018.6	152.5	180.6	155.7	131.4	309.9	110.1	94.7	2	M
arm_X	1624884_at	9.6	7.7	12.5	30.6	7.7	6.8	4	110.2	14	10.9	7.3	10.9	18	27.1	7.2	2	M
arm_2R	1624886_s_at	3.3	4.7	1.9	3.7	5.3	3.5	2.3	44	10.4	3.3	3.9	5.9	14.3	9.1	3.2	2	M
arm_2R	1624919_at	40.1	149.2	142	233.8	84.2	262.5	96.2	711.5	49.3	284.7	47.2	211.5	86.4	135.4	123.4	2	M
arm_2L	1624970_s_at	182.4	141.5	224.4	141.7	145.3	143.6	365.3	1653.6	170.4	253.5	158.2	132.8	185.7	115.9	177.5	2	M
arm_3L	1625031_at	189.5	118.5	68.6	148.4	142.4	169.9	198.6	975.8	15.9	31.2	187.7	183.9	99.8	70.8	122.1	2	M
arm_2L	1625081_at	45.7	47.4	56.8	50.1	63.5	26.6	85.5	236.8	38	39.8	51.5	59.5	55.9	28.3	39.1	2	M
arm_3L	1625170_at	121.1	83.3	65.4	59.1	58	89.5	124.6	539.8	108.3	55.6	141.8	72.7	70.2	45.6	51.1	2	M
arm_3R	1625201_s_at	172.8	52.1	10.6	21.2	21.3	13.2	74.6	820.8	40.5	16.2	149.8	15.3	19.1	16.4	23.4	2	M
arm_3R	1625467_at	2.2	4.8	7.3	4.7	5	3.3	2.3	78.5	3.9	1.7	5.5	16	6	5.7	1.8	2	M
arm_2L	1625543_s_at	195.9	124.9	168.9	108.6	136.6	77.6	67.5	617.2	74.9	148	190.5	84.6	166.1	89.5	85.2	2	M
arm_3R	1625560_at	3.1	2.5	2.5	4.1	2.8	3.1	1.9	13.4	2.5	3	4.3	2.6	4.3	3.5	2	2	M
arm_2R	1625659_at	2.2	4.3	4.3	4.7	5.3	5.9	1.1	17.8	3.1	3.2	5.5	6.9	4	1.5	4.8	2	M
arm_4	1625727_at	4.8	44.2	7.2	1.5	6.6	5.6	0.8	106.2	5.8	5	11.6	22.3	16.8	1.8	3	2	M
arm_X	1625785_at	6.5	6.9	8.6	11.8	6.2	28.4	42.9	181.8	23.2	5	5.9	8.3	7.1	8.8	2.6	2	M
arm_2R	1626002_at	63.9	56.8	49.4	57	46.5	83.8	123.5	468.8	110.5	26.7	91.9	134.6	127.1	127.5	150.3	2	M
arm_2R	1626027_at	1.4	3.1	2.4	2.8	1.7	2.4	0.7	46.6	0.9	2	3.1	2.6	10.9	0.6	1.6	2	M
arm_3R	1626141_at	3.7	4.7	6.7	3.2	5.2	4.2	1.8	44.2	7.2	5.9	3	5	12.8	4.4	3.4	2	M
arm_3L	1626143_a_at	54	45.5	71	11.5	91.9	19.3	56.8	332.3	101.8	22.9	50.4	56.6	94.9	18.3	47.1	2	M
arm_3L	1626199_at	89.3	77.2	66.4	60	68.6	54.5	225.2	570.9	92	76.3	60.4	64.2	67.1	44.5	45.1	2	M
arm_3R	1626243_at	5.7	0.9	2.8	1.2	2.5	6.6	2.4	13.4	4.9	3.7	2.4	4.6	4.9	1.8	2	2	M
arm_2R	1626291_at	0.6	2.8	3.3	2.3	23.5	2.2	0.7	77.8	1.5	2.8	0.8	2.1	11.8	1.3	1.7	2	M
arm_2R	1626343_at	1.4	0.9	3.3	6.7	6.5	2.2	2.3	44.7	1.2	2.1	1.8	10.3	2.3	5.9	1.6	2	M
arm_X	1626387_s_at	5	3.7	13.4	11	7.8	3.6	64	301	10.4	2.6	7.2	12.1	4.6	6.1	5.4	2	M
arm_3R	1626418_a_at	1.4	0.7	2	2.4	2.9	84.9	0.4	307.5	2.9	16.3	1.8	2.2	6.6	1.1	1.1	2	M
arm_2L	1626496_at	4	14.8	3.5	1.8	3.6	2.5	1.1	52.3	5.1	2.3	1.8	15.8	5.9	3.7	3	2	M
arm_2R	1626516_at	3.7	7.8	7.8	7.8	9.5	7.1	9.2	42.1	9.8	6.3	6.8	3.8	15.7	4.5	10.8	2	M
arm_3L	1626578_at	31.7	22.2	3.4	16.5	2.8	3.2	2.1	92.9	3.2	5.8	13.3	17.9	14.4	3	6.1	2	M
arm_3R	1626657_a_at	55	34.4	33	22	27.3	23.1	63.4	131.7	62.9	29.6	42.6	27.9	46.7	26.2	35.6	2	M
arm_X	1626890_at	34.4	7.6	3.8	4.4	2.3	2.1	2.1	96.7	1.6	2.1	1.7	5.8	3.4	2.2	1.3	2	M
arm_2R	1626981_s_at	312.1	224.5	267	149	206.8	204.1	239.6	1046	292.5	274.7	306.8	413.4	215.8	141	166.2	2	M
arm_2R	1626983_at	2.6	3.9	5.6	7.6	7.7	7.6	2.9	37.1	9.6	8	3	12.4	17.3	6.1	5.6	2	M
arm_2L	1626991_at	20	4.8	6.8	11.6	10.9	7.5	4.4	61.6	9	8.9	12.3	8.6	20.7	6.7	7.5	2	M
arm_2R	1627020_at	66.4	49	35.8	53.7	45.2	47.8	93.9	255.4	44.4	47	44.1	69.1	44.8	41.6	45.2	2	M
arm_2R	1627034_a_at	215.8	158.6	138.4	164.9	203.4	195.9	104.5	774.2	80.9	102.2	190.3	193.7	202.1	111.6	149.5	2	M
arm_3L	1627064_at	1.7	1	2.4	4.1	1.2	3.3	1	26.8	2.3	2	2.4	3	5.4	3.6	1.1	2	M
arm_2R	1627153_at	11.4	14.8	19.1	22.6	28.3	31.8	12.7	156.5	38.4	32.8	10.6	22.7	24.8	40.1	24.3	2	M
arm_X	1627174_at	3.7	5.2	9.1	5	7.1	5.6	2	28.9	4.8	2.5	5.6	9.4	12.9	1.7	5.3	2	M
arm_2R	1627232_at	3.9	3.6	5.1	3.7	2.3	2.8	3.3	18.4	7.2	5.7	1.6	5.4	8.1	1.4	3.8	2	M
arm_X	1627291_at	0.8	1.1	1.4	2.2	3.2	2.7	0.7	25.9	1.8	4.6	1.1	8.8	4.1	1.8	2.5	2	M
arm_2R	1627323_at	116	53.5	48.5	57.9	37.7	40.3	139.2	332.9	74	88.6	106.1	25.5	79.1	36.3	29.7	2	M
arm_3R	1627649_at	5.6	7.8	5.4	3.8	6.5	6	1.4	34.6	5.7	9.9	4.7	13.8	8.7	9	8.4	2	M
arm_2R	1627697_at	208.8	127.2	98.8	133.1	132.8	146.6	178.1	426	152.6	181.9	181.2	124.4	148.4	162.1	157.7	2	M
arm_3R	1627720_at	7.9	6.8	3.9	2.9	2.2	1.6	1.1	24	3.5	0.7	2.6	4.2	5.3	2.4	11.8	2	M
arm_2L	1627749_at	303.3	184.5	135.7	115	192.4	203.2	267.1	1318.7	108.5	99.8	359	147.4	125.2	95.3	174.9	2	M
arm_2R	1627759_at	1.8	63	65.4	3.1	15.7	3.1	0.4	279.4	1.5	6.9	3.4	66.8	9.2	12.6	34.5	2	M
arm_2R	1627828_s_at	9.9	9	11.2	15.2	5	6.4	198.6	434.7	12.6	11.3	9.7	8.2	9.5	6.7	11.4	2	M
arm_3L	1627941_at	0.8	2.2	3.2	2.9	2.2	1.8	4.2	19.8	4.2	4.3	1.5	7.8	4.5	1.8	4.5	2	M
arm_2L	1628086_at	3.8	0.9	1.1	1	0.7	0.6	0.9	32.2	3.8	1.1	9.3	1.5	5	0.9	1	2	M
arm_2R	1628154_at	3.2	6.3	4.3	2.8	1.4	4.6	3.3	17.9	1.8	1.6	4.5	5.9	5	3.9	3.7	2	M
arm_X	1628247_at	1.5	2.2	4.5	3.3	1.2	2.8	1.3	28.9	6	2.2	1.7	8.8	6.8	4.8	1.3	2	M
arm_3L	1628300_s_at	4.3	0.7	3.9	3.4	4.2	3.4	0.3	19.5	3.6	0.9	4.6	3.2	8.8	1	1	2	M
arm_2R	1628387_s_at	11.7	101.7	111.9	12.5	34.9	14.4	5.1	229	13.7	25.3	18	91.1	23.6	35.6	64.9	2	M
arm_2L	1628525_at	15.4	10.9	16.4	9.9	9.9	7.3	5.5	93.1	33.2	9.6	12.6	12.9	12.2	18.4	11.1	2	M
arm_2R	1628629_at	13.7	27.4	49.3	68.5	54.8	429.5	237	1357.3	107.4	200.9	18	86.9	116.9	73.5	81.9	2	M
arm_3R	1628632_at	253.5	162.9	169	231.1	275.5	111	405.1	1658.6	237.7	488.8	180.1	264.5	70.1	135.3	200.7	2	M
arm_X	1628640_at	0.9	2.1	4	3	2.4	2.7	1.8	12.1	1.5	4.8	1.7	2.1	2.4	1.4	1.8	2	M
arm_2L	1628644_at	3	34.7	7.5	1.4	4.4	4.9	0.6	82.2	6.1	2.3	7.5	25.7	2.8	3.1	1.3	2	M
arm_X	1628727_at	1.6	4.3	2.4	3	3.1	2.8	1.1	38.5	7.8	2.4	4.4	6.5	5	2.1	1	2	M
arm_2R	1628751_at	257.4	201.7	244.8	204.5	207.6	328.6	406.8	1107.1	210.4	203.2	282.6	225.4	197	207.9	297.4	2	M
arm_3L	1628801_at	84	43.5	55.7	37.1	43.5	49.3	71.1	187.7	60.3	64.4	73.7	38.2	81.6	46.4	47.1	2	M
arm_2R	1628879_at	1.6	3.8	3	3.9	3.5	2.5	1.5	22.3	3.6	0.6	1.7	8.7	6.6	2.9	2.2	2	M
arm_2R	1628922_s_at	54.5	46.1	56.5	143.6	70.2	53.7	196.5	529.6	186.3	56.1	69.2	59.1	82.2	174.2	95.2	2	M
arm_3R	1629027_at	9.5	19.3	12.5	30.9	9.7	15.9	4.6	141.7	21.4	8	6.9	28.3	12.7	27.3	14.6	2	M
arm_X	1629100_at	4.5	4.4	4.8	2.5	3.5	3.1	2	29.4	10	4.7	2.7	7.6	5.7	2	2.8	2	M
arm_X	1629226_at	1	1.7	2.6	4.5	1.2	1.3	0.9	23.4	0.9	1.3	1.3	1.8	10.4	1.8	1.1	2	M
arm_2L	1629318_at	2.5	8	2.8	2.3	5.8	3.3	3.1	242.7	1.8	4.4	3	10.3	9.6	10.7	54.1	2	M
arm_3L	1629326_s_at	1.5	6.9	8.5	0.2	0.6	3.1	0.9	34.7	5.2	3	1.5	5.4	9.3	1.3	2.3	2	M
arm_3L	1629427_at	55.9	27.2	19.4	19.3	21.8	22.3	115.6	432.4	24.6	19	80.6	28.9	27.3	20.9	27.2	2	M
arm_3R	1629502_at	2.2	1.2	7.2	1.7	1.6	3.5	2.3	62.9	3.6	1.8	1	1.9	18.2	1.3	1	2	M
arm_3R	1629672_at	2.1	2.3	4	2.8	5.1	5	2.9	25.2	7.3	4.9	3.5	5.7	4.5	5.4	4.3	2	M
arm_2L	1629673_at	2.5	5.8	5.9	95	5.2	8.2	43	453.4	4.5	4.6	2.7	8.3	7.1	4.1	5.5	2	M
arm_3R	1629695_at	208.7	138.2	124.5	93.1	151	167.2	333.3	1521.2	194.6	225	222.4	111.5	203.2	63.3	97	2	M
arm_2R	1629769_at	0.5	0.8	0.7	1.1	1.6	1.2	0.6	9.5	3	0.7	0.4	1.9	3	0.9	1.3	2	M
arm_3L	1629820_at	96.8	48.4	27.2	22.7	20.4	28.5	58.4	375.9	31.6	32.7	105.4	24.1	37.9	28.4	25.6	2	M
arm_3L	1629834_at	33.3	13.5	6.9	11.2	15.7	20.6	303.8	4084.6	956.5	3.7	31.9	277.7	14.9	46	13.3	2	M
arm_2R	1629879_at	28.5	17.8	14.4	15.2	33.5	9.3	60.1	121.8	2.2	19.8	54.7	13.6	20.8	10	44	2	M
arm_3L	1629967_s_at	79.7	50.4	69.8	24.2	54.2	63.4	55.6	203.4	32.1	68.5	82.7	70.9	76.4	31.6	47.1	2	M
arm_3R	1630098_a_at	2.9	1.8	8.9	6.7	6.9	4.1	2.3	25.7	5.7	6	1.9	4.9	2.5	2.8	2.6	2	M
arm_2R	1630298_at	20.1	16.7	32.5	28.5	8	17.9	46.2	178.1	45.6	26	15.6	21	18.9	28	27	2	M
arm_2R	1630315_at	4.8	3.7	4.9	4.7	4.7	5.9	2.5	57.3	4.9	3.2	6.7	12.1	8.6	5.8	4.7	2	M
arm_2L	1630373_at	47.1	20.4	14.9	11.8	15	28.3	90.8	201.4	12.9	19.1	39.1	16.4	18.5	16.4	15	2	M
arm_3L	1630421_at	337.4	287.8	349.6	211	315.5	219.5	224.8	821.6	217.3	161.7	385.5	321.1	288.5	245.8	252.4	2	M
arm_X	1630581_at	0.4	0.7	5.9	7.7	8.5	5.2	0.8	36.6	5.3	1.2	1.4	4.6	11.6	4.3	2.6	2	M
arm_3L	1630715_at	4.7	2.6	2.8	4.1	4.5	3.8	4.2	230.4	102.5	5.6	3.5	5.9	11.3	4.3	3.2	2	M
arm_2L	1630799_at	2.3	3	4.4	4.1	3.7	4.1	0.8	23.6	4.1	4.3	2.2	4.3	6.5	6.5	4.9	2	M
arm_3L	1630834_at	3.2	1.4	3.6	11.9	3.2	4	3.7	56	4	5.1	5.1	5.1	7.9	10.8	5.2	2	M
arm_X	1630847_at	4.3	8.2	11.3	12.8	13.3	9.6	9.9	37.6	9.2	8.8	7.7	12.2	15.9	10.5	11.2	2	M
arm_2L	1630856_at	0.8	5.9	3.5	3.8	3.8	5.9	1.1	12	3.3	2	2.9	1.9	5.7	1.9	4.8	2	M
arm_2L	1630870_s_at	3.2	4.3	8.2	21	5.8	5.9	403.3	1932.2	9.9	13	1.1	11.4	8.9	45.9	41.9	2	M
arm_3R	1630986_s_at	73.5	55.3	101.4	183	86.5	134.9	88.6	1093	87.1	465	81.1	101	103.6	254	127.6	2	M
arm_3L	1631006_a_at	143.7	139.3	151.7	43.7	91	70.4	210.6	754.7	209.2	110.6	163.8	141.4	171.8	75.1	182.7	2	M
arm_X	1631024_s_at	16.8	19.3	9.4	12.6	8.6	8.5	42.5	154.1	33.7	10.5	10.5	14.5	16.9	10.6	7.8	2	M
arm_X	1631036_at	4.6	1.3	3.5	6.3	4.8	4.1	1.6	24.8	5.8	5.3	4.6	5.4	6.3	6.7	7.2	2	M
arm_2R	1631066_at	5.1	11	20.1	1.9	5.9	7.5	1.6	48.4	8.8	8.9	3.7	4.5	20.7	2.5	6.2	2	M
arm_X	1631068_a_at	3.9	5.8	7.8	10	10.7	4.7	3.1	53.5	3.9	5.7	4.6	18.1	5.9	4.1	6.9	2	M
arm_3L	1631145_at	7.2	8	13	11.7	13.9	4.6	6.3	140.5	15.7	7.9	8.3	18.3	27.8	12.9	30.1	2	M
arm_X	1631213_at	118.8	73.5	105	90	87.5	70.1	122.7	315	105	74.4	145.8	107.4	104	137.8	138.2	2	M
arm_3L	1631230_at	2.7	2.4	4.5	2.3	3.4	3.9	1.7	52.8	4.8	2.2	3.6	4.7	10.7	4	2.8	2	M
arm_3L	1631272_at	2.5	1.7	7	3.2	1.3	5.8	1.7	14.5	2.4	3.3	4	5.1	6.6	5.9	5	2	M
arm_2L	1631336_at	5.6	4.7	4.3	19.3	5.5	4.5	0.7	67.3	8.4	8.4	3.4	5.2	5.1	13.1	5.9	2	M
arm_X	1631351_s_at	163.8	190.8	240.4	135.4	174.6	187.2	173.9	944.6	144.7	214.9	218.6	405.8	242.7	99.5	139.7	2	M
arm_3L	1631358_at	4.2	2.2	2.3	2.5	2.1	3.5	1.2	23	2.9	2	3.2	2.2	5.9	1	1.9	2	M
arm_3L	1631367_at	87.8	41.9	44.2	42.5	44.8	63.7	112.2	515.4	73.3	61.6	119.1	47.4	47.4	27.1	50	2	M
arm_2R	1631389_at	7.7	5.4	9.8	4.4	9.9	4.6	2.9	75.7	4.3	5.3	2.6	10.6	17.4	1.2	5.3	2	M
arm_3R	1631413_at	1	1.4	2.2	2.9	4.5	1.6	0.8	25.8	6.7	0.6	3.4	4.1	8.4	1.1	2.4	2	M
arm_3L	1631440_at	3.2	5.8	9.2	4.2	5.7	4.6	5.2	48.2	10.7	6.1	7.5	8.6	12.7	13.3	6.7	2	M
arm_2R	1631447_at	44.1	71.6	80.1	1.5	47.6	2	0.9	680.3	2.5	0.8	55.8	227.9	30.7	1.6	1.2	2	M
arm_3L	1631641_at	7.4	10.7	8.6	7.3	8	6.3	5.4	47.6	8	9.9	5.7	9.1	18	8.3	8.3	2	M
arm_X	1631716_at	4.6	3.8	2.3	3.7	4.3	4.8	7.6	21.7	6.5	2.3	2.8	5.6	5.1	3.5	8.2	2	M
arm_X	1631731_at	5.2	4.7	3	2.4	5.4	5	3.2	68.4	5.5	3.3	7.9	8.9	16.2	3.9	4.1	2	M
arm_2L	1631743_at	1.5	1.7	3.5	3.9	2.8	2.4	1.3	24.8	2.9	1	0.7	1.7	5.4	3.4	1.7	2	M
arm_3R	1631798_s_at	162.9	154.6	156.3	182.2	152	173.6	240.8	566.7	107.1	163.7	158.9	196	175	165.1	192	2	M
arm_2R	1631828_s_at	206.7	99.5	158.1	103	112.2	76.6	140.4	494.7	99.2	171.7	189.8	120.5	174.2	105.5	131.1	2	M
arm_3L	1631847_at	0.9	2.5	3.2	1.6	4.7	2.4	0.7	12.4	4.1	1.3	4.4	2.5	3.9	5.9	1.8	2	M
arm_2L	1631956_at	4.6	2.4	5.9	8.3	5.7	3.6	2.2	41	8.3	4.4	5.2	7.1	8.4	7.8	4.6	2	M
arm_3L	1632139_at	14.5	18.1	27.8	20.2	18.5	22.8	45.5	193.1	45.1	14.5	17.4	16.7	29.5	12.8	15.6	2	M
arm_3R	1632150_at	0.4	0.7	2.1	1.1	0.8	1.6	0.4	5	1.8	1	1.1	1	1.6	0.5	0.5	2	M
arm_3L	1632202_at	125	86.5	145.2	158.2	111.8	69.9	165.9	775.6	172.9	178.2	98.9	104	288.2	174.6	185.5	2	M
arm_2R	1632278_s_at	38.3	27	31.3	27	23.3	17.8	146.8	483.8	15.2	35	60.7	33.3	51.2	49.2	34.5	2	M
arm_3L	1632309_at	147.1	85	88.4	76.7	60.8	115.4	244.1	671.1	148.2	234	151	85.4	127.1	151.9	144	2	M
arm_2L	1632325_at	16.2	5.4	17.4	1.7	1.6	2.1	0.5	123.4	6	2.3	36.6	12.1	3.5	2.5	2.1	2	M
arm_2L	1632413_at	164.1	122.5	132.6	74.3	75.7	119.3	229.9	1418.1	142.6	63.5	159.2	95.3	299.2	83.6	85.3	2	M
arm_3R	1632425_at	3.9	2.6	4.8	3	6.9	3.9	3.6	54.7	4.5	4.3	4	10.6	19.5	6.1	6.6	2	M
arm_X	1632474_at	18.7	2.5	0.6	10.1	9.2	7.2	1.9	49.7	3	9.9	16.1	4.6	6.8	10.6	9.1	2	M
arm_3R	1632487_at	192.4	113.4	99.3	213.2	114.1	96	171.3	857.8	236.5	74.3	223.3	126.3	182.7	106.3	91.8	2	M
arm_3L	1632514_s_at	5.7	7.3	4.6	11.6	5	4.1	2.5	99.1	6.9	1.8	7.2	8.8	18.6	15.5	21.3	2	M
arm_3L	1632535_at	2.8	5.3	2	1.6	1.7	3.6	1.6	14	1	2.1	3.5	1.2	5.7	2.7	0.9	2	M
arm_2R	1632583_at	0.5	1.8	1.9	3.1	1.7	3.3	0.5	764.5	183	1.4	2	4	3.3	2.4	5.4	2	M
arm_2L	1632627_at	7.5	1.4	0.4	0.4	0.8	1.1	2.5	32.4	2.2	0.7	9.4	1	1.9	1.1	0.3	2	M
arm_2L	1632647_s_at	3.1	1.9	3.7	2.1	1.4	1.6	1.2	24.5	5.9	3.8	4.4	5.3	2.9	2.1	2.8	2	M
arm_3R	1632664_at	2.9	5.5	9.5	10.6	6.8	7.2	2.6	32.6	8.1	7	1.8	7.8	14.2	7.7	4.5	2	M
arm_2L	1632753_a_at	262.5	79.5	24.4	8.1	24.3	8.2	169.5	874	21.7	14.1	347.2	24.9	16.7	8.4	21	2	M
arm_2R	1632777_at	66.4	60.8	94.7	47	64.9	75.2	90.7	358.2	95.6	76.5	55.6	57.7	87.6	35.3	56.6	2	M
arm_3L	1632794_a_at	276.4	187.3	269.4	168.9	227.1	203.3	285.7	871.4	240.4	217.5	229.5	169.4	315.2	190.9	236.1	2	M
arm_2R	1632797_a_at	33.5	6.4	0.9	8.7	7.1	29.3	1.7	162	36.3	15.8	19.1	6.8	4.4	2.9	3.1	2	M
arm_3R	1633043_at	29.1	15.6	18	23.6	24.1	17.8	38.6	129.5	13.1	12.8	19.3	27.2	26.4	16.8	18.5	2	M
arm_X	1633064_at	1.8	6.3	13.9	3.9	10	4	1.4	46.3	10.2	2.5	2.8	3.4	16.2	9.1	3	2	M
arm_3R	1633077_at	4.6	3.6	9.1	3.5	2.1	4.3	1	19.3	4	4.5	6.4	2.3	5.4	2.4	3.1	2	M
arm_3R	1633160_a_at	6	3.8	5.6	8	4	4.8	2.1	24	8.2	5.8	6.7	6.2	11.5	7.5	5	2	M
arm_3L	1633195_at	2	2.4	2.7	1.4	3.7	2.2	1.6	33.1	7.5	1.3	1.7	5.1	4.6	2.8	0.8	2	M
arm_3R	1633244_at	0.5	1.1	1.5	2.3	1.1	2.2	0.5	27.3	1.3	3.1	1.2	6	10.1	1.3	0.8	2	M
arm_3L	1633273_at	1	3.1	5.4	2.8	2.7	2	1	19.1	9.3	2.8	1.4	5.2	6.2	1.6	1	2	M
arm_2L	1633274_at	139.2	94.4	118.8	61.4	68.5	105	351.6	934.4	93.9	100.8	112.2	61.3	90.1	87.9	61.9	2	M
arm_2R	1633513_a_at	138.4	117.1	121.4	67.4	97.5	156.3	124	325.4	12.4	63.5	157.4	158.1	32.6	48.1	59.1	2	M
arm_2L	1633579_at	314.8	337.1	368.3	395.9	390.8	376.1	294.5	1549.7	345.1	335.4	274.6	338.2	452.9	248	329.7	2	M
arm_2L	1633667_at	3.7	39.5	5.4	4.2	4.6	4.9	3.7	90.8	6.2	3.7	3.5	22.6	9	5.5	4	2	M
arm_2L	1633710_at	3.8	6.8	12	6.5	9.1	5.7	11.5	36.1	11.3	10.8	7.6	11.4	11.2	9.4	14.4	2	M
arm_2R	1633817_at	64.9	10.7	7	7.4	3.2	3.9	1.9	256.7	8.3	3.4	35.9	5.2	17.9	12.4	3.7	2	M
arm_3R	1633841_at	4.2	6	5.8	3.9	6	6.9	2.3	20.6	4.6	4.1	7.3	8.3	9.5	2.3	3.9	2	M
arm_2R	1633953_at	2.2	1.6	5.1	16	3.7	4.6	1.3	62.8	6.8	2.9	5.5	6.6	7.9	15.7	3.6	2	M
arm_3R	1633960_at	441.1	310.5	450.4	422.4	305.4	382.3	641.7	1465.1	520.9	393.1	454.8	225.6	574	454	298.7	2	M
arm_3R	1634343_at	5.5	6.1	10.7	11	5.9	19.4	5.4	778	15.7	173.3	7.8	8.1	20.5	16	48	2	M
arm_3L	1634346_at	4.7	7.5	2.7	6.9	8.7	3.8	4.9	39.8	8.3	3.1	5.5	10.2	12.4	6.4	5	2	M
arm_2R	1634431_at	8.9	7.1	9.3	7.3	9.9	10.4	3.8	45.7	7.7	8.6	9.3	12.6	20	7.1	7.6	2	M
arm_2R	1634444_at	111.4	107.6	185.3	82	170.2	178.6	136.5	741.2	91	89.4	129.5	126	67.7	89.2	200.7	2	M
arm_2L	1634458_at	11.9	6.5	17.1	5.7	8.2	9.6	52.4	157	8.8	4.5	4.2	20.6	17.5	7.6	2.5	2	M
arm_3L	1634501_at	108.9	96.3	166.6	116.5	115.1	120.6	121.1	865.6	176	95.2	125.5	111.4	279.5	110.8	139.8	2	M
arm_3L	1634559_at	1.4	2.7	1.4	1.1	0.8	1.9	1.1	16.6	1.1	0.7	1.6	1.4	4.8	1.6	1.2	2	M
arm_2R	1634608_at	0.9	3.1	4.4	6.6	0.8	2.3	6.3	20.3	1.7	3	1.3	2.2	4	6.4	2.1	2	M
arm_2L	1634681_a_at	0.7	1.4	2.4	21.4	3.7	3	2.2	95.5	4.8	2.7	3.2	2.6	5.9	8.9	2.3	2	M
arm_2L	1634712_s_at	302.7	177.9	149.3	160.7	257.3	198	150.8	606.4	144.3	149.3	295	184.6	227.4	105.5	131.1	2	M
arm_2L	1634734_at	5.9	3.3	2	5.1	6.7	3.2	5.2	44.9	8.5	4.1	3.2	9.9	8.1	2	2.2	2	M
arm_3L	1634759_at	3.2	5.1	2.2	11	4.3	8.1	3.5	29.8	2.7	4.2	5.3	6.8	9.8	12.2	8.2	2	M
arm_2R	1634809_s_at	1.4	16.6	34.6	20	12.9	4.6	2.4	86.3	6.6	5.3	3.8	13.4	17.7	11	9.4	2	M
arm_3R	1634833_at	72.6	6.3	3.4	2.8	2.8	5.9	2.3	191.9	5.8	7.5	46.1	10.9	7	1.1	8.3	2	M
arm_3R	1634894_at	3.3	3.2	4.1	1.7	4.7	5.2	4.5	46.3	5	1.6	5.7	8.9	10.8	2.2	4.4	2	M
arm_3R	1634933_s_at	3.7	4	10.2	9	11.6	10.2	4.2	38.8	15.7	8	5	9.8	11.1	14	7.1	2	M
arm_2R	1634944_at	158.4	102.6	132.1	74	143.6	124.3	212.5	492.1	125.9	52.7	200.6	133.6	113.2	76.9	159.7	2	M
arm_2L	1635020_s_at	13.6	8.5	11.6	10	9.9	8.1	68	147.6	14.4	9.7	23.1	21.3	20.1	14.8	29	2	M
arm_X	1635032_a_at	5.8	6.9	9.6	14.3	9.5	8.5	5.3	101.8	10.6	11.3	8.2	8.3	21.6	9.2	8.5	2	M
arm_2L	1635076_at	3.6	3.3	7.7	1.9	8.2	3.4	3.4	357.7	119.5	2.3	5.5	7.6	13.9	1.5	6.9	2	M
arm_3L	1635108_at	5.9	9.8	2.6	1.6	3.3	3.4	3.7	53.9	1.7	2	2.2	7.5	16.2	1.7	5	2	M
arm_3R	1635122_at	0.8	2	1.8	1.4	1.6	1.7	1	62.7	3.7	1	0.9	1.8	15.2	1.3	0.8	2	M
arm_3L	1635239_at	79.3	50.7	56.1	44.2	58.7	54.3	114.8	379.3	70.7	36.5	90.1	29.2	31.3	25.1	42.1	2	M
arm_3L	1635293_s_at	103	58.9	179.9	77.6	117.9	173.9	171	387.6	96.5	168.8	93.7	77.3	146.1	58.7	110.9	2	M
arm_2R	1635322_a_at	88.5	46.2	55.1	36.5	40.2	25.7	184.9	415.4	58.9	52.4	69	46.2	57.4	54.8	55.5	2	M
arm_3R	1635341_at	0.6	1.5	2.1	4.4	1.3	1.1	0.6	17.6	2	0.7	0.6	4.5	3.2	2.2	1	2	M
arm_3R	1635344_at	32.7	52.4	99.9	90.8	92.8	94.7	136.8	366.9	165.4	105.8	45.7	91.1	95	81.8	106.1	2	M
arm_2L	1635418_at	1	2.6	4.3	2.2	5.1	4.6	2.2	51.9	11.8	2.6	3.4	4.3	9.2	5.2	4	2	M
arm_2L	1635422_s_at	96.6	54.9	32.8	41.1	47.5	35	55.6	435	25	49.9	100	29.6	58.3	35.6	41.1	2	M
arm_3L	1635466_at	64.4	47.2	81.9	55.2	69.6	65.9	394.5	808.5	70.8	145.5	48.7	70	61.8	78.7	170.5	2	M
arm_3R	1635513_at	302	217.6	193.1	148.2	200	202.2	290.9	1072.6	258.4	190.4	246.4	177	192.6	132.4	151.8	2	M
arm_3R	1635562_at	0.7	1.3	1.9	0.6	1.4	1.2	1.4	75.8	30.9	2.1	1.8	6.9	10.1	0.8	0.7	2	M
arm_X	1635658_at	2.1	4.3	4	8.7	5.5	7.1	2.4	27.6	8.8	6.6	3	7.8	4	6	2.2	2	M
arm_3R	1635728_a_at	249.8	118.6	93.8	63.7	90.9	101.1	12	1197	49.5	74.9	229	111	111.7	70.1	68.1	2	M
arm_3L	1635771_a_at	50.2	461.4	375.8	512.3	391.3	199.6	431.5	1354.2	304	224.3	50.7	125.7	75.7	413.1	419.2	2	M
arm_3R	1635781_s_at	49.9	25.2	31.4	26.8	57	27.5	62.5	180.4	33.9	21.9	46.1	30.3	52.4	31.8	54.9	2	M
arm_X	1635811_at	193.6	71.4	46.1	28.1	30.9	31.8	180	641	55.5	28.1	128.3	25.2	39.4	28.9	24.8	2	M
arm_3R	1635823_at	1.7	0.4	1.6	1.4	3.9	1.9	1.3	12.6	3.1	2.8	1.7	2.9	2.5	1.3	3.6	2	M
arm_3L	1635873_at	4.1	1.8	1.6	3.2	3.1	2.3	0.3	16.9	4.3	2	4.1	2.2	5.2	2.9	1.6	2	M
arm_2L	1635874_at	20.6	35.7	49.7	61.4	36.6	64.2	87.6	370.7	94.2	51	22.7	49.1	54.5	59.9	96.9	2	M
arm_2R	1635887_at	83.3	53.8	45.7	41.4	46.4	36.3	99	299.6	46.7	46.6	73.7	40.3	62.5	32.6	27.3	2	M
arm_3R	1635991_at	0.7	6	1.4	3.3	1.8	1.9	0.7	20.4	0.9	0.8	0.6	2.9	5.4	4.2	1.7	2	M
arm_2R	1636053_s_at	18.4	7.7	8.5	2.5	2.2	1.8	2.7	50.8	6.7	3.5	8.9	8.3	8.4	4.4	2.5	2	M
arm_3L	1636177_at	25.1	9.8	10.4	2.4	3.6	2.3	30.7	119.4	3	7.7	10.9	12.5	2.8	3.4	4.8	2	M
arm_2L	1636194_s_at	1.6	3.2	2.5	1.6	1.6	3.5	1.3	15.6	2	2.1	1.7	3.8	6.6	3.1	1.4	2	M
arm_3L	1636210_at	8.5	15.7	22.4	27.3	17.4	10.4	243.1	660.4	14.7	15.5	22	25.2	20.2	34.1	33.9	2	M
arm_3L	1636225_at	108.9	48	51.1	50.6	44.3	16.6	252.1	643.7	60.3	110	91.3	35.3	67.8	51.5	54.5	2	M
arm_3R	1636329_at	5.6	5.1	2.2	15.8	8.4	86.8	3.1	272.5	7.1	53.8	6.4	6	12.5	7.4	8.4	2	M
arm_2R	1636339_at	2.6	3.1	3.9	2.2	4.6	3.5	3	52.8	8.7	2.3	2.9	5.8	16.9	1.7	3.5	2	M
arm_2L	1636582_at	2.2	4.3	7.1	6.4	4.5	5.3	4.3	32.9	4.8	7.7	4.9	12.2	8	4.6	5.7	2	M
arm_3R	1636644_at	219.2	193.4	163	172.8	138.8	165.9	302	742.7	336.3	82	166.1	134.5	226.3	110.4	147.9	2	M
arm_3L	1636659_at	3.7	1.3	1.4	1	1.4	2.7	2	17.8	5.2	0.7	3.6	1.2	1.4	1.5	8.1	2	M
arm_3L	1636671_at	4.5	3	1.1	1.4	3	1.6	1.1	45.5	1.9	1.6	3.4	3	14.2	7.2	1.3	2	M
arm_X	1636875_at	0.7	1.1	3.2	0.9	1.4	1.6	2.4	35.8	9.8	0.8	4.5	1.2	2.4	1.3	0.8	2	M
arm_3R	1636925_at	6.8	16.8	18.7	12.2	29.9	11.2	7.2	188	2.5	3.6	2.8	20.7	15.4	11.8	39.7	2	M
arm_2R	1636952_at	1.5	3.2	1.4	5.4	5.1	4.1	1.2	37.3	10.3	2.4	1.3	5.6	13.1	6.1	1.9	2	M
arm_3R	1637016_at	43.9	38.3	37	28.4	37.5	20.7	16	132.2	35.6	30.3	22.3	39.1	45	31.3	27.8	2	M
arm_X	1637035_at	0.6	1.1	2.2	1.3	1.9	1.3	1	29.8	1.3	1.2	1.7	3.7	10.6	1.8	1.2	2	M
arm_2R	1637099_at	1.4	0.6	3.6	3.5	1.2	1.7	0.9	16.9	2.1	2	1.1	1.7	4.9	1.4	0.7	2	M
arm_2R	1637146_at	2.6	7.5	3.9	3.4	7.3	1.8	9.4	19.7	1.3	2.5	3.2	4.5	1.1	2.1	2	2	M
arm_2R	1637208_at	3.4	1.9	2.5	4.1	1.2	2.1	1.5	28.9	6.4	1.7	2.7	3.2	2.9	2.8	1.7	2	M
arm_3R	1637389_at	1.6	4	4	7.4	4.6	3.4	2.2	17.7	6.2	6.5	1.9	3.9	5.6	3.4	2.1	2	M
arm_2L	1637398_a_at	224.9	82.6	42.8	306.4	259.8	40.3	88.4	1031.8	70.2	62.7	234.7	73.3	21	213.3	182.1	2	M
arm_2R	1637408_at	3.8	1.4	1.3	1.8	3.7	2.5	1.6	25.1	3.5	1.3	2.4	1.5	5.4	3.7	5.3	2	M
arm_2R	1637543_at	3.4	3.1	6.1	10.5	6	8.2	4.3	30.9	5.6	6.6	5.1	9.7	5.7	9	4.1	2	M
arm_2R	1637712_at	39.5	13.7	16.4	14.4	16.2	31.5	55.6	127	22.9	28.2	28	18.1	31.1	15.5	15.8	2	M
arm_2R	1637744_at	1.4	2.5	1.5	1.7	1.8	2.3	0.5	7.8	1.1	2.6	2.5	1.7	3	0.4	1.6	2	M
arm_3L	1637770_a_at	8.1	2.2	3.2	5.7	5.2	3.8	121.2	259.5	11.5	14.8	6.4	14.9	18.4	8.7	4.8	2	M
arm_3R	1637806_at	2.6	12.4	10.7	20.1	18.1	13	28.8	68.5	30.6	13.6	3.1	15.7	20.9	7.7	15.5	2	M
arm_3L	1637896_at	4.2	12.6	7.9	10.9	15.2	15.4	5	98.8	17.2	26.2	7.5	5.3	34.6	9.8	9.7	2	M
arm_2L	1637920_at	1.9	1.5	2.4	1.1	2.3	4.6	1.2	47.6	6.6	3.9	3.2	5.6	12	2.4	2.7	2	M
arm_3R	1637942_at	61.7	20.8	26.4	22.8	25.4	18.3	44.7	142.3	29.1	34.2	41.8	16.3	56.4	16.9	21.4	2	M
arm_X	1637953_at	2	3.6	3.1	4.5	2.6	1.9	1.5	18.6	3.5	1.9	2.9	4.5	1.8	2.9	0.9	2	M
arm_3R	1637987_at	596.2	162	98.8	171.5	149.2	200.5	541.7	1909.3	500.6	347.4	585.5	87.9	351.9	148.8	138.7	2	M
arm_2L	1638033_at	1.1	4.3	3.9	1.4	43.4	2.8	1.3	155	3.6	2.1	4.5	16.1	5.9	12.5	32.5	2	M
arm_2L	1638035_at	2.2	3.6	3.4	2.2	2.4	2.9	0.9	14.8	5.5	2.9	3.4	1.8	1.4	3.8	3.5	2	M
arm_3R	1638037_a_at	279.6	48.8	12.4	12.1	23.2	7.4	1.4	930.2	7.2	4.7	234.8	10.1	14	14.4	14.9	2	M
arm_2L	1638140_at	172.2	102.9	139.7	112	113.3	202.5	219.9	551.4	112.2	210.6	204.2	75.1	142.3	115.1	136	2	M
arm_2R	1638181_at	3.8	2.7	7.1	14.4	5.9	3.5	4.7	69.9	6.9	4.7	4.2	9.2	11.5	10.4	5.3	2	M
arm_X	1638317_at	29.4	13.7	27.3	16.7	14.5	18.2	154.9	332.8	29.7	8.7	29.3	13.5	30.6	9	16.3	2	M
arm_2R	1638394_at	185.4	119.8	136.3	104.9	146.4	203.2	229.6	874.6	160.1	126.3	167	153.7	176.7	93.5	170.5	2	M
arm_2R	1638447_s_at	90.5	48.9	51	51.9	51.9	32.1	133	278.2	35.9	59.7	88.5	44.8	52.4	55.9	59.9	2	M
arm_2R	1638456_at	197.1	181.7	206.2	169.6	252.9	459.9	349.1	1022.5	312.5	186.2	220.9	192.5	144.6	191	293.5	2	M
arm_3R	1638521_a_at	440.5	133.7	7.3	10.9	5	20.8	0.4	900.3	30	3.2	443.8	15.8	8.4	4.2	7.4	2	M
arm_2R	1638545_at	3.7	3.3	1.8	4.1	2.4	1.1	6.7	32.1	4.5	2.1	3.7	6.2	4.3	1.7	4.3	2	M
arm_X	1638618_a_at	47.7	30.7	48.3	28.2	45.1	26.6	92.5	377.1	30.1	38.2	41.3	33.6	39.1	28	35.1	2	M
arm_3L	1638696_a_at	236.9	154.1	192.5	187.9	217.2	253.7	236.7	1298.3	357.3	109.1	180.7	126.2	231.7	56.2	84.9	2	M
arm_2L	1638828_a_at	268.5	222.7	9.2	7.1	8.1	4.8	1.7	1004.8	15.3	3.8	295.8	19.7	14.5	6.4	6.6	2	M
arm_2L	1638878_at	2.1	3.6	2.7	2.3	3.3	3.7	1.2	17.4	8.5	3.1	3.9	7.1	4.9	3.1	3.5	2	M
arm_2L	1638885_at	7	6.8	14.8	4	6.4	4.1	2.9	515.6	11.3	4.1	6.7	12.3	143	3.1	4.7	2	M
arm_3R	1638911_at	1.6	2.9	2.7	7.4	2.8	4.4	2.6	27.7	7.6	4.5	1.6	2.8	13.8	3.9	2.3	2	M
arm_2L	1638924_at	5.1	3.6	9.6	8.1	6.2	3.2	3.9	40.9	6.1	3.4	7.2	11.3	15.4	7.9	4	2	M
arm_3L	1638943_at	3.1	3.4	3.9	1.9	2.3	1.4	2	17.2	3.1	2.8	0.9	3.3	4.6	1.7	1.3	2	M
arm_2R	1638995_at	24	18.1	23.6	41	31	39.7	38.3	136.7	26.2	63.5	19.9	15.8	58.7	32.2	38.6	2	M
arm_X	1639002_s_at	15.7	11.7	47	10.2	36.4	21.4	21.2	306.2	81.6	67.2	6.9	23.4	5.8	6.5	24.3	2	M
arm_3R	1639011_a_at	258.5	209.4	203	150.3	206.7	168.1	209.5	1409.9	138.7	110.3	359.7	470.7	162.9	143.9	143.7	2	M
arm_2L	1639093_s_at	156.6	64.4	44.8	54.8	112.2	77	315.6	1135.7	70.6	38.1	160.2	52.9	53.6	72.1	94.1	2	M
arm_2L	1639111_at	22	36.4	92.9	63.2	58.1	43.3	199.9	545.4	126.8	68.7	31.3	62	182.6	37.5	51	2	M
arm_2L	1639154_at	2.7	5.7	10.3	6.3	4.9	3.7	2.4	37.3	5.1	1.5	5.4	11.6	6.2	8	2.9	2	M
arm_X	1639213_s_at	13.4	3.3	3.2	1.3	2.3	2.6	1.7	27.1	2.5	4.9	5.2	4.4	11.3	1.8	1.4	2	M
arm_3R	1639249_at	1	2.5	2.5	1.5	1.5	1.9	1	18.4	2.1	2.3	1.3	4	2	3	1.7	2	M
arm_3R	1639426_at	2.8	7.5	5.6	3.5	2	2.4	1	15.4	6.2	2.8	1.5	6.2	7.5	5	2.8	2	M
arm_3R	1639455_at	7.8	5.2	12.2	5.1	6.6	5.2	7.3	40.9	12.9	10.5	6.9	6.7	18.5	3.4	9.6	2	M
arm_2L	1639522_at	51.9	59.8	82.8	108.1	86.7	41.2	126.1	314.6	120.1	73.6	51.6	53.8	96.5	68.6	101.6	2	M
arm_2L	1639732_s_at	52	17.1	4.8	5	13.8	3.3	0.9	160.8	6.6	1	73	15.8	9.3	6	17.7	2	M
arm_2R	1639792_at	13.7	9.5	13.6	14.1	10.3	6.9	68.5	183.7	23.7	10.1	10.9	14.2	23.5	4.3	10.1	2	M
arm_3L	1639806_at	333.3	212.9	391.5	320.9	429.5	340.3	466	1356.9	445.1	261.1	495.2	239.8	532.1	354.1	390.7	2	M
arm_3R	1639808_at	5.5	2.5	3.8	12.9	2.3	1.4	1.7	30.6	7.6	2.7	2.7	2.5	8.1	9.3	1.4	2	M
arm_3R	1639812_at	237.9	128.4	166.9	112.3	116.5	99.3	246.7	788.1	103.8	307.7	219.4	106.3	93.2	182.7	176.8	2	M
arm_3L	1639844_at	0.7	2.9	2.5	1	2.4	2.6	1.5	32.8	3.8	1.5	4.3	7.8	2.9	0.9	2.5	2	M
arm_3R	1639894_at	3.6	5.4	6.5	11.6	6.5	2	4.4	243.1	3.3	7.6	2.7	10.6	7.5	6.3	59.8	2	M
arm_2L	1640025_at	2.4	14.2	3.3	4.6	1.6	1.2	1	50.1	3.4	1.4	3.2	9.2	22	4.6	1.5	2	M
arm_3L	1640073_at	18.4	3.2	3.5	1.3	0.8	6.1	1.4	183.6	65.7	6.1	10	1.2	1.7	1.5	3.4	2	M
arm_2R	1640168_at	3.4	6.5	7.2	6.2	5	6.7	0.6	52.3	8	24.3	5.8	8.4	14.4	3.8	4	2	M
arm_2R	1640171_at	1.7	2.9	1.8	0.9	1.1	1.2	1.5	15	5.4	2.6	1.2	5.6	3.1	0.8	1.3	2	M
arm_2R	1640213_at	4.4	4.1	2.5	16.3	29.9	3.8	0.8	83.6	2.2	3.2	3.1	3.5	7.3	14.8	5.1	2	M
arm_3L	1640281_s_at	4.9	10.1	16.5	7.8	21.1	19.7	137.6	277.9	26.1	10.4	5.6	9.1	31.8	11.9	21.5	2	M
arm_2R	1640296_a_at	91.4	112.3	2.5	0.6	2.2	2.9	0.9	460.9	1.7	0.9	2.5	1.8	1.7	2.2	0.8	2	M
arm_2R	1640422_a_at	7.3	6	12.4	5.4	7	4.2	6	54	4.2	6.2	7.9	9.6	8.3	7.4	8.6	2	M
arm_2L	1640497_at	471.4	269.3	327.7	202.8	242.5	262.5	440.9	1269.1	132	190.6	543	237.8	221.3	210.2	177	2	M
arm_3L	1640587_at	25.6	5	6.8	14	6.5	4.9	5	55.5	7.7	6.3	26.1	6	21.2	3.4	8.2	2	M
arm_2R	1640703_at	59	104.5	346.2	25.8	230.9	10.6	13.4	1395.4	28.7	244.1	114.1	90.9	187.9	33.2	130.6	2	M
arm_X	1640802_at	26.1	3.3	10.6	13	16.1	4.5	3.8	95.2	1.3	6.2	12.7	15.5	8.8	8	8.1	2	M
arm_3L	1640848_at	34.7	16.9	12.5	7.6	11.1	7.5	9.9	149.4	22.2	11.1	43.4	6.5	3.5	2.6	5.4	2	M
arm_3R	1640883_a_at	88.4	16.2	3.5	5.1	7.1	2.8	3.9	352	4.3	5	67.4	12.8	7.7	3	5.1	2	M
arm_2L	1640942_at	0.6	5.2	6.2	3.4	6.1	4.2	2.7	68.8	6.4	4.9	4	12.5	14.5	3.5	5.4	2	M
arm_3R	1640960_at	63.6	32.1	38.2	51	37.5	36.1	43.5	225.9	23.3	34.6	62.8	36.4	46.8	32.1	51.2	2	M
arm_3R	1640980_at	73.2	65.2	92.9	74	69	68.8	132.8	300.4	72.5	99.1	70.5	119.4	111.2	86.9	67	2	M
arm_3L	1641096_s_at	346.6	39.9	20.1	26.2	39.9	27.4	22.2	1238.8	51.6	23.4	256.9	28.5	18.3	23.2	28.1	2	M
arm_3L	1641136_at	3.2	7	1.6	3.7	7.2	6.8	1.6	23.4	4.4	3.4	4.6	10.5	5.8	10	9.1	2	M
arm_3R	1641204_at	53.1	15.1	4.3	4.1	1.1	6.2	1.4	230.4	7.8	6	60	9.6	1.5	4.6	1.3	2	M
arm_3R	1641516_at	9.2	13.9	9.6	12	15.1	6.4	4	68.3	14.6	5	6	16	11.2	9	8.7	2	M
arm_2L	1641559_at	3.4	2.4	3.7	4.8	5	2.4	1.9	20.9	6.8	4.7	4.1	6.1	5	3.8	3.2	2	M
arm_3L	1641565_at	1.6	3.4	1.8	2	3	3.3	0.9	23.7	1.9	2.3	2.5	1.9	5.9	4	2	2	M
arm_X	1641583_at	3	0.7	4.1	7	0.7	3	1.4	20.7	5.1	1.6	4.8	6.7	1.1	4.6	2.4	2	M
arm_3R	1641603_s_at	310.6	318.3	143.9	132	196	205.2	148	1419.7	202.5	181.2	297.7	257.3	143.7	131	117.7	2	M
arm_3R	1641692_at	111.6	53.4	141	40.2	81.4	51.2	328.8	997	95.7	56.9	79.2	50.4	77.3	48.2	90.5	2	M
arm_3R	1641708_at	96.4	46.8	84.8	64.2	75.6	58.8	181.8	395.6	72.3	79.5	96	66.7	153.1	72	77.3	2	M
arm_3R	1640256_at	209	155.8	132.3	111	132.9	108.5	291.4	582.8	156.1	192.6	164.4	171	168.6	80.8	162.9	2	U
arm_3R	1622966_at	11.2	10.5	12.2	23.5	11.7	15.1	6	139.3	7.1	16.3	12.2	15	11.3	18.6	11.8	5	M
arm_3L	1623026_a_at	0.9	2.4	4.9	0.7	1.9	1.7	3	122.3	7	2.4	1.3	3.8	12.5	1.5	2.7	5	M
arm_2L	1623134_at	2	1.5	2.7	3.2	2.3	3.6	1.7	986.6	6.8	5.3	0.7	5.3	117.9	2.8	2.1	5	M
arm_3R	1623173_at	4.5	6	7.8	8.9	6.8	7.9	6	148.6	7.4	6.9	7.6	9.1	15.8	8.2	4.4	5	M
arm_X	1623178_at	4.3	6.2	1.8	3.3	4.3	4.1	4.4	99.8	12.9	7.4	3.9	9.3	18	6.9	3.7	5	M
arm_2R	1623294_at	38.6	12.5	6.2	7.4	4.4	6.1	2.6	347.2	10	3.6	28.7	9.1	11.5	4.3	5.8	5	M
arm_3R	1623477_at	3.5	1.5	2.1	4.2	3.5	2.9	22.4	218	3.9	2.2	4	1.5	10.6	1.6	0.9	5	M
arm_2R	1623508_at	48	26.2	42.8	10	16	7.7	36.6	421.7	8.5	14.2	36.3	15	11.7	13	21.1	5	M
arm_X	1623613_at	16.4	7.9	4.2	5.3	4.4	4.6	2.5	125.3	22.7	5.2	19.4	6.1	9.3	4.9	2.5	5	M
arm_2R	1623802_at	4.2	7.1	4.3	5.4	4.6	5.5	4.8	62.8	3	1.6	2.9	5.1	10.2	2.1	2.3	5	M
arm_X	1623823_a_at	0.6	1.6	1.9	1.4	0.7	3	0.7	53.7	3.7	2.7	2.3	3	5.8	2.2	2.8	5	M
arm_3R	1623910_at	4.1	7.1	11.9	2.5	2.5	2.8	4.9	361.6	10.1	4.2	10.1	53.7	8.4	2.2	24.6	5	M
arm_3R	1624048_at	1.6	0.8	4	4	2.1	2.3	1.7	39.5	2.9	1.9	2.1	2.4	7.6	2.5	1.7	5	M
arm_2L	1624116_at	8.8	9.4	4.6	4.4	28.1	14	2.8	450.3	57.6	38.1	7.9	8.4	84.8	5.1	10.9	5	M
arm_X	1624170_at	0.9	1.4	1.3	1.9	1.3	2	1	214	27	1.2	18.7	5.7	3	3	1.2	5	M
arm_3L	1624204_at	2.8	3.2	7.8	7.8	7.7	3.7	1.3	124.7	6	4	4.5	4.8	17.7	1.7	5.2	5	M
arm_3R	1624524_at	0.2	0.5	0.4	0.1	0.2	0.5	0.8	22.6	1.3	0.4	0.9	0.5	3.8	0.2	0.4	5	M
arm_3R	1624609_at	6	11.1	4.9	11.3	5.2	12.8	15.1	86.3	12.1	11	9.5	7.9	17.1	8.7	4.2	5	M
arm_2L	1624622_at	1.9	2.9	4.7	4.8	1.1	4.9	2.1	41.4	1.7	7.3	1	1.5	4.5	2.8	2.4	5	M
arm_X	1624758_at	4.5	4	4.3	6.8	2.3	3.3	5.6	70.6	2.6	4.4	7.7	8.5	10.5	4.8	1.9	5	M
arm_2R	1624820_at	1.7	8.2	1.3	1.4	1.7	5.4	1.6	84.6	8	7.2	4.8	6.1	10.2	3	5.5	5	M
arm_3R	1625135_at	0.4	11	1.6	1.1	1.3	3.7	1.9	106.5	4.2	2.5	1.9	3.2	3.4	1	0.9	5	M
arm_3R	1625188_at	2.4	2	4.7	4.4	3.8	5.4	3	59.8	7.4	5.5	4.7	2.5	3.8	3.5	3.5	5	M
arm_3L	1625196_a_at	301.2	298.9	445.5	106.3	199.1	126.4	162.9	2565.8	322.4	62.6	259	335.3	147.5	39.1	88.9	5	M
arm_2L	1625411_at	3.5	9.3	5.6	11.3	5	3.2	4.8	76.9	1.9	6.6	5	14.3	7	9.5	4.6	5	M
arm_2R	1625783_at	11.5	12.5	5.9	4.7	2.1	3.9	3.3	113.6	11.4	4.2	17.2	10.2	8	4.1	3	5	M
arm_2L	1625846_at	1.5	6.2	6.1	2.2	2.9	6.6	3.7	66.5	6.3	5.1	2.9	7.2	7.3	3.4	3.3	5	M
arm_3L	1625887_at	39.3	14.8	24.2	13.8	12.8	10.4	43.4	255.2	19.2	22.9	34.9	22.6	29.6	15.6	16.5	5	M
arm_3R	1625928_at	32.7	33.9	36.9	36.9	43.4	20.6	60.3	459.9	24	28.7	33.4	46.8	72.8	27	28.3	5	M
arm_X	1626073_a_at	1	2.7	5.5	2	4.1	2.4	33.4	264.9	8.4	2.9	3	5.3	3.2	5.6	5.2	5	M
arm_3R	1626111_at	4.5	4.4	3.2	6	4.8	5.3	3.4	87.4	6.2	4.5	5	4.2	13.2	6.9	4.2	5	M
arm_2L	1626151_at	9.5	10	7.4	8.5	10	3.9	1.6	85.9	8.8	8.3	10.1	6.8	6.8	5.3	6.2	5	M
arm_2R	1626160_s_at	7.8	3.6	6.5	2.7	6	3.8	4.1	63.6	11.1	4.7	5.4	8.3	10	10.9	5.6	5	M
arm_X	1626216_at	1.4	0.4	1.8	1.9	3.3	2.9	0.8	134.3	2	21	2.8	2.2	2.6	6.4	9.1	5	M
arm_3R	1626230_s_at	4	5.1	8.5	7.5	6.3	4.6	3.5	100.7	7.4	7.1	4	7.3	13.6	10.4	10.9	5	M
arm_3L	1626430_at	2.3	1.6	2.5	3.5	1.8	1.4	1.8	39.7	6.2	1.9	1.6	6	4.5	3.2	1.9	5	M
arm_3R	1626593_at	4.1	6.8	3.3	6.5	5.1	4.4	2.8	98.6	4.8	5.4	3.6	1.7	12.2	6.2	4.2	5	M
arm_2L	1626800_at	2.2	4.8	2.8	5.9	3.9	4.5	1.1	94.7	5.3	5.5	7.9	12.4	12.8	3.6	3.3	5	M
arm_2R	1626864_at	155.4	125.4	168.4	142.3	162.6	179	278.1	1762.5	290.1	226.7	146.3	133.1	164.3	253.2	290.6	5	M
arm_X	1626923_at	3.6	2.8	5.5	3.7	3.7	6.1	2	48.1	8.1	4.9	6.2	7.9	4.1	4.4	5.1	5	M
arm_X	1627010_s_at	4.4	6.5	6.4	7.8	3.3	7	2.4	60.6	10.8	6.4	3.5	4	11.7	7.1	2	5	M
arm_2R	1627033_at	11.8	7.4	8.7	5.8	5.3	4.2	1.6	68	3.7	5.9	9.6	9.4	9.4	6.9	8	5	M
arm_3L	1627055_at	44.8	15	77.5	14.4	15.9	35.5	2.9	693.6	130.4	29.7	36.7	7.4	102.6	26.5	25.1	5	M
arm_2L	1627467_at	1.4	5.3	1.2	1.3	3.2	2.8	1.7	100.6	4.4	1.2	2.4	3.2	19.2	1.3	0.8	5	M
arm_2R	1627528_at	116.3	95.4	107.2	106.2	109	97.9	83.8	1129.3	55.1	103.4	152.2	117.2	107.2	105	132.7	5	M
arm_X	1627619_at	7.9	5	8.6	6.4	4.1	7.3	1.4	64.4	5.5	8.2	2.9	6.5	9	5.4	2.8	5	M
arm_3L	1627836_at	3.6	4.2	3.7	6.5	2.5	3.8	3.9	53.6	4.2	4.9	3.5	3.3	8.9	7.8	2.7	5	M
arm_2L	1628133_at	2.2	2.7	5.6	1.8	1.3	3.2	1.7	100.3	2.4	2.1	3.2	12.2	8.1	2.5	3.3	5	M
arm_2R	1628139_at	6.9	6.8	10.8	5.3	8	8.3	3.8	73.5	9.3	3.8	12.2	3.9	13.5	5.8	10	5	M
arm_3R	1628282_at	77.2	73.2	67.5	70.7	54.9	49.8	136.9	1148.7	34.9	66.8	84.3	84.5	58.9	70.3	48.4	5	M
arm_2L	1628479_at	2.9	5.4	7.7	6.3	6.1	4.2	3.4	191.2	3.5	4.8	7.2	6.4	19.2	8.7	5.7	5	M
arm_3L	1628512_at	91.3	63.6	49.2	40.9	53	46.9	168	1478.6	56.5	40.1	145.6	62.9	62.2	44.5	66.2	5	M
arm_X	1628526_at	0.5	0.8	16.4	1.5	1.4	1.8	0.4	128.5	1.1	1.4	0.7	3	12.4	1.1	0.9	5	M
arm_3L	1628537_s_at	96.6	97.4	99.7	58.3	77	79	258.2	1309.3	188.7	29.6	91	82.8	84.8	41.7	83.1	5	M
arm_2R	1628550_a_at	140.7	115.2	121.8	153.9	138.6	198.9	229.2	1574.8	291.1	228.1	127.4	109.7	208.5	252.3	224.9	5	M
arm_2L	1628600_at	0.5	1.2	2.3	0.9	1.5	2.1	1.2	70.9	1.2	2.3	3.5	3.2	7.5	1.9	1.6	5	M
arm_2L	1628612_at	4.7	7	6.6	9.3	9.3	3.4	3	147.3	17.3	4.8	10.2	10.2	10.6	8.4	6.2	5	M
arm_3R	1628687_at	3.2	4	6.4	7.6	3.5	4	1.9	50.9	5.1	1.1	5.2	2.2	9.4	8.3	2.1	5	M
arm_X	1628690_at	8.6	3	4.9	6.3	3	7.5	38.8	342.9	10.6	5.1	12.6	9.2	15.4	5.4	7.1	5	M
arm_3R	1628829_at	3.6	5.3	6.9	27.8	8.3	10.8	2.5	215.7	13.4	7.4	6	13.1	32.4	16.8	4.6	5	M
arm_X	1628941_at	69	10.1	1.3	1.3	1	1	0.4	626	1.6	0.5	46.1	8.2	1.5	0.8	1.2	5	M
arm_2R	1629081_at	3.5	4.9	5.5	6.5	3.4	2.9	5.7	67.8	4	5.8	6.5	9	9.6	9.3	3.9	5	M
arm_2R	1629167_at	5.6	5.6	8.6	16.9	11	6	5	304.7	14.2	8.5	10.1	14.1	35.1	9.7	4.7	5	M
arm_X	1629253_at	5.5	7.4	5.3	2.4	7	3.9	2	79	11.4	4.2	5.5	5.5	10	1.9	7.7	5	M
arm_X	1629296_at	2.8	4	2.7	9.1	5	1.7	2.6	80.5	3.9	2.4	1.7	8.2	11	11.7	2.9	5	M
arm_3L	1629386_at	3.5	6.5	4.3	7.6	6.3	7.9	3	55.3	10.6	5	4.7	9.1	9.6	7.8	4.2	5	M
arm_3R	1629483_at	0.4	0.9	1.3	1.4	1.5	3.6	0.6	19.2	1.9	2.9	1.6	2.1	2.7	1.4	1.8	5	M
arm_2L	1629500_at	1.5	2.3	2.5	3.4	2.9	3.5	1.2	87.1	3.8	3.5	0.9	1.8	4.2	12.2	2.9	5	M
arm_X	1629532_at	1.1	2.2	3.6	0.9	1.4	2.2	1.1	32.8	3.7	1.9	1.7	3.2	3.4	1.1	0.9	5	M
arm_3R	1629588_at	2.5	7	6.6	2.6	5.8	4.7	4.8	80.3	8.4	9.3	5.8	13.6	13.5	9.8	6.9	5	M
arm_2L	1629627_at	3	4.6	3.6	4.8	4.2	6	1.3	73.4	5.1	5.5	3.2	9.6	7.6	4.1	3.9	5	M
arm_3R	1629674_s_at	19.9	86.4	66.7	2.6	41.6	3.3	6.4	1871.2	141	4.8	22.5	78.7	317.5	10.6	60.2	5	M
arm_2R	1629706_at	3	3.8	8.5	2.3	6.1	11.3	2.9	89	10.8	12.1	10.4	17.7	17	3.8	5.3	5	M
arm_2L	1629724_at	2.3	2.4	5	2.8	3.8	1.7	0.7	47.1	5.2	2.2	1.8	7.5	4.8	2.2	3.2	5	M
arm_3L	1629896_at	4.2	3.9	4	2.2	3.4	4.5	0.8	148.8	3.2	2.6	1.7	4.1	19.3	2.3	4.7	5	M
arm_2L	1630092_at	26.6	19.2	41.9	21.5	36.9	30.6	134.5	1255.5	43.6	24.8	25.1	18.8	80.5	18.5	77	5	M
arm_3L	1630257_s_at	1.3	3.4	3.7	3.6	1.2	3.2	3.9	75.3	5.9	3.9	3.3	7.5	8.4	1.5	6.8	5	M
arm_X	1630350_at	1.4	1.4	1.7	0.7	0.6	2.1	1.1	48.5	1.1	1.2	0.9	3.4	5.8	0.7	1.5	5	M
arm_2L	1630529_at	102.7	90.9	82.6	64.3	139.2	41.2	169	1210.7	85.2	69.3	153.9	85.9	123.8	88.2	182.1	5	M
arm_3R	1630615_s_at	4.8	4.7	2.9	3.6	5.2	4.1	4.9	76.4	6.7	2.8	4.2	6.2	14.1	4.1	4.1	5	M
arm_3L	1630654_at	2.4	4.3	8.6	4.2	9.6	5.3	4	74.1	5	6.4	6	11.4	11.5	6.8	4	5	M
arm_3R	1630749_at	2.5	6.2	3.6	4	7.8	4.9	2.4	315.3	10.6	3.5	5.9	38.9	9.5	5.2	3.3	5	M
arm_3R	1630765_at	29.2	13.9	10.9	21	17.8	13.2	7.1	242.2	10.3	40.6	19.4	14.5	23.6	28.3	17.3	5	M
arm_X	1630797_at	11.7	16	31.5	6.4	11	6.3	4.6	304.3	8.9	13.6	13.3	5.8	11.1	7.8	11.6	5	M
arm_3R	1630908_at	1	5.3	1.7	1.6	2.1	2.4	1.3	64.8	4.3	2.6	4.1	9.7	9.8	5.1	2.6	5	M
arm_X	1631000_at	4.9	3.3	4.8	1	2.7	5.8	5.3	43.4	2.8	3.6	3.1	2.4	3.2	2.4	2.4	5	M
arm_2L	1631051_at	54.4	42.7	48.4	46.5	37.8	37.2	117.1	678.8	32.7	51.8	56.8	41.8	59.5	42.8	55.2	5	M
arm_3L	1631069_a_at	75.8	45.3	52	31.5	30.4	45.8	175.2	1667.3	51.3	45.4	70	45.9	58.3	23.5	32	5	M
arm_2R	1631174_at	2.1	1.2	2.8	2.4	2.5	2.9	3.1	963.7	120.4	4	2.5	2.7	7.9	2	3.2	5	M
arm_2R	1631235_at	0.8	0.6	2.2	0.9	1.8	1.7	0.7	86.7	3.2	1	1.2	1.1	11.1	0.8	1.9	5	M
arm_3L	1631354_x_at	20.5	9.2	7.3	10	8.4	7.2	6.7	164.9	9.5	5.6	20.1	14.1	22	9.7	6.1	5	M
arm_2L	1631384_at	4.9	3	1.6	1.7	1	2.1	0.9	48.6	1.9	3.1	3	1.5	3.4	1.5	0.8	5	M
arm_3L	1631458_at	1.1	1.6	2.8	7.2	2.6	2.8	0.9	92	1.2	3.9	2.2	9.3	8.6	3.6	1.9	5	M
arm_3L	1631492_at	6.3	3.8	1.7	5.1	4.2	4.6	3.6	54	3.1	6.2	4.3	8	10	4.9	3	5	M
arm_3L	1631514_at	2.3	2.1	1.4	2.6	2	1.8	0.6	55.6	1.8	3.4	1.8	2.6	7.9	1.4	1.3	5	M
arm_3R	1631911_at	1.9	2.1	3.2	1.1	4.5	1.9	1.8	44	4.1	1.5	1.8	3.4	1.6	4.6	2.5	5	M
arm_3R	1632035_at	2.2	1.7	2.5	2.4	1.7	2	1	72	4	5.2	1.5	7.7	9.7	2.5	1.6	5	M
arm_2R	1632065_at	113.6	64.7	52.9	35.9	40.2	75.7	107.5	749.9	53.9	52	112.6	40	47.6	25.5	36.2	5	M
arm_3L	1632116_at	2.1	4.4	2	11	4.1	2.9	2.8	108.7	6.6	1.4	3	10.9	7.8	10.8	6.7	5	M
arm_3R	1632289_at	5.7	7.4	12.2	13.3	11.9	6.8	7.6	170.1	26.3	5.3	8.6	15.1	26	13.8	11.7	5	M
arm_3R	1632641_at	5.7	5.3	7.4	7.5	5.1	8.9	3.9	197.8	8.7	4.1	1.8	13.2	22.2	4.1	5.1	5	M
arm_2R	1632714_at	2.3	4	4.3	1.3	4.4	5.6	1.6	538.8	6	6.2	4.1	71.6	11.2	2.7	3.3	5	M
arm_2L	1632805_at	5.2	7.5	5.8	11.5	4.5	9.7	7.1	96.2	9	7.6	7	10.3	16.6	17.7	6.7	5	M
arm_3L	1632912_s_at	27.3	33.7	41.6	55.8	43	47.2	69.1	471.1	60	56.1	34.6	41.4	66.2	53.6	58.7	5	M
arm_3R	1632930_at	3.3	1.1	5.6	1.9	3.4	3.9	2.5	47.7	4.5	1.5	4.9	8.1	3.2	5.8	0.7	5	M
arm_2L	1633153_at	85.6	36.1	52.4	29.2	41.7	11.5	55.3	592.7	67.5	12.9	74.5	32.4	29.7	19.5	28.5	5	M
arm_3L	1633154_at	1.8	1.1	4.2	3.4	4.3	2	0.6	101.5	6.3	2.4	3.2	2.3	17.3	1.1	1	5	M
arm_2R	1633433_at	3	4.8	5.6	14.1	6.9	5.5	2.1	145.9	8.1	6.3	4.2	10.1	10.2	16	5.6	5	M
arm_2L	1633464_at	2.1	3.4	6.2	8	7.6	5.8	3.7	119.9	10.9	5	4.2	5.3	13.8	6.4	3.4	5	M
arm_3L	1633506_s_at	75.8	34.2	46.9	39.5	44	18.3	128	851.3	40.3	57.9	41.2	32.4	90.8	32.7	37.7	5	M
arm_X	1633615_at	6.2	7.5	8.8	8.2	7.8	7.6	5.4	178.3	11.5	7.6	8.7	10.5	19.7	6.9	5.6	5	M
arm_2R	1633666_at	2.4	1.4	2.1	2.1	1.8	1.4	0.8	106.4	3.1	2.6	0.6	2.5	12.1	2.7	1.9	5	M
arm_3L	1633691_at	116	84.5	80.7	167.3	111.2	145.5	83	1177.9	138.4	30	97.5	96.7	217.7	159.8	44.3	5	M
arm_2R	1633916_at	3.7	4.6	6.5	12.3	7	11	8.3	130.1	12.6	8.5	9.1	14.9	17.4	15.3	7.9	5	M
arm_3R	1634138_at	2.4	2.4	1.6	2.4	1	3.4	0.8	67.2	3.4	3.3	3.3	1.2	11.9	0.9	0.8	5	M
arm_2R	1634264_at	0.4	1.2	1.7	29.4	0.8	1.1	0.7	257.3	1.9	1.9	0.6	0.8	7.8	27.8	1.2	5	M
arm_3L	1634335_at	0.9	0.8	1	1	0.8	2	1.1	82.8	4.4	0.8	1.2	4.7	12.5	6	2.7	5	M
arm_3R	1634341_a_at	6.2	55.9	8.2	15.9	10.1	8.2	6.3	610	9.8	9.1	8.7	102.6	11.6	21.3	4.8	5	M
arm_2L	1634371_at	1.3	11.3	1.9	6.3	4.9	2.4	1.3	90.8	4.9	3.8	1.3	4.7	2.8	2.5	1.2	5	M
arm_3R	1634387_at	2	2.4	2.6	0.8	1.4	31.2	1	182.3	5	9.2	2.8	2.6	2.5	0.5	0.8	5	M
arm_3L	1634496_at	16.3	2.8	2.8	3.4	3.4	2.9	0.5	157.1	2.1	3.8	10.1	4.7	8.8	3.9	2.6	5	M
arm_3L	1634596_at	3.7	5.4	5.9	4.9	6.3	5.6	4.4	82.8	4.5	6.8	3.4	3.2	11.2	5.6	5.5	5	M
arm_2R	1634626_at	0.5	1.2	0.9	1.6	1.3	1.2	0.6	34.2	2.4	1	2.4	1.9	5.3	2.3	2.5	5	M
arm_2R	1634728_at	5.7	8.6	8.7	8.8	10.9	8.4	6.5	290.3	12.8	12.1	9.3	34.2	20	15	9.9	5	M
arm_3L	1634761_at	2.8	2.7	1.9	4.9	2.4	4.4	2.3	45.2	6.4	3	2.9	1.9	2.7	2.1	2.6	5	M
arm_2R	1634801_at	4.3	11.1	11	13.3	6.8	6.5	5.8	156.6	4	11	6.2	13.5	20.6	9.6	6.4	5	M
arm_2L	1634835_at	3.2	3.3	4.9	2.1	3.7	4.2	1.5	107.3	11.8	3.1	4.9	5.9	1.9	1.3	2.8	5	M
arm_2L	1634843_at	1.7	2.4	5.6	6.5	4.1	4.8	4.9	75.2	8.1	4.2	3.2	2.8	5.9	5.1	2.7	5	M
arm_2R	1635115_at	4	4	2.9	3.7	3.3	4.1	2.2	99.1	8.9	6.1	2.5	11.3	12.7	4.9	2.7	5	M
arm_X	1635170_at	1.6	4.6	2.6	4.1	2.5	2.6	3	58.8	6	4.3	1	7.8	5.5	3.4	3.6	5	M
arm_3R	1635286_at	3.8	5.7	11.3	14.9	9.7	6	4.4	185.7	21.1	7.8	3.5	12.7	21.5	12.4	6.3	5	M
arm_3R	1635317_at	0.9	1.7	2.2	4	2.1	3.9	1.5	37.1	6.7	6	1.9	4.8	2.8	7	2.8	5	M
arm_3L	1635425_s_at	2.9	6	5	7.1	6	3.1	2.9	54.9	7.3	7.7	7.6	7.4	9.9	5.3	3.4	5	M
arm_3L	1635650_at	3.6	3.3	4.6	2.8	2.8	7	1.7	120.7	14.5	6.2	3.1	5.8	8.5	4.8	1.5	5	M
arm_3R	1635683_at	48.6	14.6	14.6	4	6.9	5.4	2.2	279.7	4.1	2.6	34.6	10	13.6	5.4	3.7	5	M
arm_2R	1635880_at	1.9	5.4	6.5	2.3	3.1	3.8	4.3	55.7	2.3	2.4	1	3.5	3.9	1.9	3.2	5	M
arm_2L	1635943_s_at	32	38	47.7	11.6	9.6	0.8	0.4	376.8	2.9	12.1	29.1	42.1	2.5	8.8	6	5	M
arm_2R	1636050_at	2	2.2	4.4	6	7.2	3.1	0.5	44.3	7.2	4.4	3.5	5.7	6.3	4.6	1.4	5	M
arm_3L	1636051_at	1.2	2.9	2.1	24.2	36.6	1.1	1	252.5	1.5	1.7	1.9	2.2	2.3	2.5	0.8	5	M
arm_2L	1636251_at	1	11.9	3.9	17.8	2.2	1.6	1.2	111.3	1.8	2.2	2.4	5.7	4.9	9.2	7.8	5	M
arm_3R	1636298_at	2.1	0.7	1.1	2.4	3.4	2	0.7	531.2	65.3	2.5	0.8	6.8	10.3	1.1	1.1	5	M
arm_2R	1636591_at	5.8	14.2	8.9	21.6	9.7	5	5.8	627.8	10.7	10.9	8.2	77.5	12.7	18.6	4.4	5	M
arm_X	1636725_at	1	3.8	2.4	2.4	1.3	2.3	1.9	41.8	5.6	2.8	1.2	7.3	2.8	4.8	2.5	5	M
arm_2L	1636760_a_at	3.3	5.7	5.5	3	6.8	9.7	1.1	89.7	8.3	6.7	4.1	8.3	13.3	2.9	5.5	5	M
arm_X	1636851_at	51.5	7.9	26.5	1.7	18.4	3.6	7.6	313.5	10.9	1.8	39.5	15.1	15.9	1.6	12.9	5	M
arm_3L	1636877_at	87.8	77.7	102.5	123.3	111.7	109.9	153.3	837.6	79.2	106.5	83.9	114.4	108.1	135.9	100.2	5	M
arm_3R	1636918_a_at	50.5	28.7	15.4	10.7	30.3	11.8	39.3	1601.6	218.4	16.9	51.2	26	29.6	6.2	20	5	M
arm_2R	1637031_at	0.9	3	3.9	1.3	1.5	1.8	0.3	43.9	0.5	2.4	1.2	1.2	6.3	0.7	1.8	5	M
arm_3L	1637050_at	18.7	14.3	21.1	20.6	17.2	19.6	10	295.1	20	18.1	24.8	26	53.8	30.8	17.6	5	M
arm_3R	1637121_at	4	3.1	14.3	9.3	7.6	11.2	1.7	277.2	23	40.9	2.2	6.6	38.8	6.5	6.9	5	M
arm_X	1637127_at	67	23.1	18.5	15.5	19.1	25.3	11.1	462.9	15.7	17.3	57.2	15.1	29.8	11.7	18.7	5	M
arm_3R	1637136_at	1.6	4	3.1	5.1	8.1	7.4	3.4	162.8	9	8.4	3.1	4.8	21.6	11.1	4.3	5	M
arm_2R	1637364_at	0.6	2.1	2.2	4	3.6	2.3	1.5	30.5	2	0.6	0.9	2.7	5.3	4.1	1.2	5	M
arm_2L	1637540_at	2.4	4.1	3.4	1.5	1.5	1.4	1.3	69.5	2.7	1.3	3.7	9.5	2.4	2.1	1.8	5	M
arm_X	1637549_at	3.3	7.9	5.1	4.1	2.6	5.7	3.6	139.5	11	4.8	4	14.4	6.6	5.3	3.5	5	M
arm_X	1637565_at	0.7	0.7	1.8	1	0.8	3.1	0.8	39.3	5.2	2.3	1	2.4	2.7	2.8	1.2	5	M
arm_3L	1637640_at	2.2	0.8	4.1	1.9	4.1	2.4	0.5	32.3	3.6	3	1	2.9	2.4	1.6	1.7	5	M
arm_3L	1637719_at	3.9	1.6	3.1	4.1	3.8	2.7	1.6	62.7	4.5	3.8	2	7.9	7.9	3.9	4.7	5	M
arm_3L	1637874_at	33.2	49.2	41.8	69.2	30.6	48	148.3	1217.1	37.9	105.9	43.3	40.3	26.7	42.4	48.4	5	M
arm_X	1637895_at	3.9	8.3	12.8	21.8	10	9.4	8	163.9	12.4	7.7	4.8	10.9	12.1	21	10.5	5	M
arm_2R	1637899_at	52.5	74	137.4	50.6	95.2	95.8	141.3	739.6	72.6	71.7	59.6	84.7	99.2	65.2	68.1	5	M
arm_2L	1637937_at	0.9	0.6	1.2	1.5	1.2	2.4	0.6	65.6	8.9	2	0.9	1.6	4.5	0.8	0.7	5	M
arm_2R	1637939_at	0.4	0.7	1.4	1.2	0.8	2.6	0.8	42.6	6.1	1.3	0.9	1.1	1.4	5.4	2.4	5	M
arm_3R	1637944_at	3.4	2.2	4.8	6.2	4.2	5.4	1.1	997	121.1	6.4	4	4.4	15.7	3.3	2.6	5	M
arm_3R	1638096_at	1.6	1.5	2.8	2.1	5.3	3.2	3.1	49.9	3.7	3.6	4.2	4.9	9.1	6.2	4.1	5	M
arm_3L	1638142_at	5.9	4.9	5.6	7.5	4.5	4.8	2.7	67.3	9.3	6.8	7.7	13.3	8.9	7.1	3.5	5	M
arm_3R	1638193_at	7.3	156.6	183.5	16.2	100.9	13.9	35.8	1144.1	82.3	10.6	11.8	161.8	17.6	19.7	91.3	5	M
arm_3R	1638215_at	74	57.3	57	69	69.9	67.2	180.3	1648.9	90.5	56.1	87.5	97.8	121.9	62.5	80.7	5	M
arm_2L	1638304_at	3.6	3.7	4.5	2.4	5.1	6	2.3	63	5.9	4.6	3.8	3.6	9.3	1.4	2.8	5	M
arm_X	1638604_at	0.6	1.1	3.4	3	4.9	1.4	1.7	35.7	6.3	3.3	2.2	4.4	6.3	1.1	2.5	5	M
arm_2L	1639175_s_at	1.3	1.4	2.9	1.5	1.1	4.4	1.2	26.3	4.4	1.1	1.3	2.7	3.3	1.2	4.2	5	M
arm_X	1639628_at	1	2.3	0.6	0.5	0.4	1.8	1.7	47.2	3.7	0.8	1.5	7.3	1.6	2	1.3	5	M
arm_2L	1639860_at	4.9	1.2	2.9	16.4	12.4	5.3	1	210.1	41.3	3.1	3.2	1.5	6.8	9.4	2.2	5	M
arm_2L	1639915_at	10.6	3.4	2.3	2.1	2.1	3.8	4.3	63.4	5.7	2.2	11.2	2.7	3.9	3.2	3.2	5	M
arm_X	1639918_at	2.4	1.7	2	1.5	2.4	2	0.7	37.1	1.8	1.3	2.8	3.9	1.8	1	1.9	5	M
arm_2L	1639996_at	2.8	4.8	2.5	7.2	4.5	4.2	1.9	52.8	3.9	3.3	1.8	4.8	3.6	7.6	1.4	5	M
arm_2R	1640084_a_at	42.4	19.6	11.3	9.1	12.7	14.8	128.2	710	44.5	20.2	30.3	15.9	3	13.5	16.2	5	M
arm_2R	1640152_at	8.6	3.2	4.4	9.6	3.2	7	2.3	104.1	7.9	4.6	4.3	6.7	14.1	4.9	4.1	5	M
arm_3L	1640212_at	4.4	3.6	7.7	2.5	6.8	10.9	2.2	175.8	8.9	7.9	6.8	8.5	19.2	4.9	9.5	5	M
arm_2L	1640368_at	35.2	11.7	4.7	6.3	4.7	3.6	2.9	208.3	6.8	6.5	32.6	3.5	13.1	6	3.2	5	M
arm_3R	1640442_at	5.2	4.1	5.3	2.8	4.6	9.3	4.1	167.9	11.1	9.3	16.8	6.6	9.9	4.1	3.4	5	M
arm_X	1640477_at	1.4	0.9	1.1	28.5	1	6.6	7	190.8	1.1	4.7	4.9	3.4	2	29.4	3.4	5	M
arm_3R	1640512_at	2.9	5.3	4.6	10.9	11.8	7.1	178	975.3	1.8	10	4.1	11.5	10.5	6.8	18.9	5	M
arm_3R	1640760_at	261.9	33.3	72.7	58.2	58	36.9	15.5	3014.9	144.9	301.7	246.5	75.1	75.3	32	31.1	5	M
arm_X	1640803_at	4.3	2.4	9.7	10.2	6.5	5.6	3.9	210.4	7.3	8.2	5.1	13.9	21.8	10.1	5.4	5	M
arm_3L	1640920_at	6.1	9	9.3	14.7	14.9	9.1	6.6	209	10.5	8.6	7.7	24.4	22.5	19.2	10.5	5	M
arm_3L	1640954_at	88.4	53.4	41.3	20.4	25.3	23.3	141.1	723.3	9.8	14	99.5	29.2	32	29.4	34.1	5	M
arm_2L	1640988_at	2.9	2.7	3.1	14	5.1	2.4	2.9	196.9	2.1	1.2	5.4	4.2	7.9	21.6	4.4	5	M
arm_X	1641011_at	13.7	3.5	13.3	9.7	13.8	10.4	3.1	191.7	5.1	8.8	22.5	3.7	11.7	11.4	7.7	5	M
arm_2L	1641222_at	0.6	0.6	3	1.1	3	0.9	10.2	82.6	2.6	1.3	0.5	5.4	4.3	1.6	0.6	5	M
arm_2R	1641684_at	7.2	13.9	7.7	7	9.2	5	5.4	130.3	13.7	4.9	7.3	24	13.2	6.1	4.8	5	M
arm_2L	1641690_a_at	0.9	1.4	1.3	0.5	2	1.4	0.8	46	0.8	3	2	9	9.1	1.9	0.6	5	M
arm_3L	1622915_at	2	2.3	3	5.4	6.9	2.3	1.1	769.5	6.6	3.2	3.1	10.1	7	2.2	3	10	M
arm_3L	1622917_a_at	1.2	3.6	6.8	4.3	3.4	3	2.1	1493.1	8.9	5.1	6	11	4.6	4.8	6.1	10	M
arm_X	1622940_at	1.5	2.1	1.8	1	1	2.6	2	363.3	5	2.5	1	4	2.1	4.9	1.6	10	M
arm_2R	1622952_at	9.2	33.6	6.6	16.7	13.1	6.7	3	658.9	7.7	17.3	9.8	25.4	10.7	10.4	4.7	10	M
arm_3R	1622956_at	1.2	1.9	3.1	2.4	6.6	2.2	1.4	1424.4	2.3	3.8	1.7	4.3	3.6	8.7	2.2	10	M
arm_3L	1622975_at	0.8	0.6	1.4	1	3.9	3.1	1.5	2111.7	5.7	2.1	0.9	4.7	9.5	2.9	4	10	M
arm_X	1622977_at	2.6	4.3	5.9	9.1	5.4	2.5	2.5	196.2	4.4	3.9	4	3.9	9.4	4.4	3.6	10	M
arm_3R	1623002_at	0.4	1.8	3.1	13.2	3.9	3.7	4.6	220.7	4.7	3.1	2.9	2.8	5.9	6.8	4	10	M
arm_2R	1623004_a_at	3	7.5	8.5	3.9	6.9	7.9	2.1	2805.6	9.1	6.1	8.6	23.2	15.9	8.8	9.8	10	M
arm_2L	1623008_at	5.9	5.5	9.8	4.7	7.2	6.5	2.5	1229.4	6.1	6.4	5.3	8.9	11.2	6.6	4.7	10	M
arm_3L	1623030_at	5	4.9	4.9	6.4	6.8	6.4	2.3	483.7	10.4	5	5.3	13.2	10	6.8	2.9	10	M
arm_3R	1623032_at	0.8	2.4	1.6	1.5	1.7	3	1.3	888.4	2.8	0.8	2.2	9.4	4	3	0.9	10	M
arm_3R	1623034_at	1.5	2.1	2.6	1.7	3.5	3.9	1.5	370.6	5.7	1.3	2.2	2.4	5.4	4.6	7.8	10	M
arm_X	1623046_at	2.8	2.1	3	6.6	5.2	2.9	1.7	446	4	3.1	2.8	4	9.4	6	1.5	10	M
arm_2L	1623055_at	3.9	7.3	6.6	6.6	8.1	10.6	5	2491.4	17.1	8.7	10.7	17.5	14.7	15.5	10.6	10	M
arm_X	1623085_at	4.6	5.2	6	7.4	3.8	4.8	3.5	471.4	7	7	4.9	7.4	8.8	8.7	4.4	10	M
arm_3L	1623088_at	21.4	21.2	32.4	11.4	31.4	27.6	51.1	941.7	15.4	26.2	26	50.9	50.5	9.9	22.2	10	M
arm_3R	1623089_at	4.1	10.4	8	2.3	6.9	11.8	2.9	3370.2	14.5	4.8	7	40.9	15.5	12.7	8.6	10	M
arm_2L	1623097_at	1.5	0.4	5.4	0.9	0.8	2.2	1.2	1087.5	3.8	2.4	2.2	5	3.5	1.1	1.4	10	M
arm_2R	1623107_at	0.7	1.3	3.5	0.8	0.6	4.3	4	108.2	2.9	3.3	0.9	2	4.9	0.9	1	10	M
arm_3R	1623111_at	0.8	1.1	3.3	3.6	2.8	2.1	0.9	372	6	5	0.6	2.4	6.1	2.3	1.8	10	M
arm_2R	1623113_at	0.8	0.6	1	3.2	0.6	1.7	1.5	716.4	2.9	1.4	1	3.1	3.1	2.1	0.7	10	M
arm_2L	1623115_at	2	2.5	1.4	4.2	1	2.7	2.3	519.4	4.4	4.4	1.3	1.4	4.9	3.3	1.6	10	M
arm_3L	1623128_at	6.3	6.5	3.8	2.1	3.6	12.5	0.9	411.9	4.2	3.9	10.5	7.5	2.7	6.5	1.9	10	M
arm_3L	1623155_at	12.7	11.9	18.9	23	14.1	12.7	7.2	1644.5	22.8	12.8	13.4	21.6	30.5	16.3	13.7	10	M
arm_2R	1623175_at	1	1.3	1.8	1.4	0.6	1.2	0.6	998.7	1.2	1.8	0.8	1	1.6	0.8	0.5	10	M
arm_3R	1623195_at	0.7	0.4	4	2.7	0.7	3.7	0.9	873.2	2.1	2.1	2.5	3.7	3.7	3.5	0.9	10	M
arm_3L	1623202_at	3.7	1.8	4	7	5.5	5	0.6	935.9	8.8	6.4	1.6	2.8	12.5	5.1	1.7	10	M
arm_X	1623204_at	2.9	1	0.8	1.7	1.6	2.4	2.1	213.1	5.1	0.9	0.9	5.1	1.4	3.8	3.7	10	M
arm_3L	1623248_s_at	0.9	3.3	3.3	2.9	2.5	3.9	1.1	760	4.7	2.8	1.9	9.3	16.7	4.8	4.1	10	M
arm_3R	1623273_at	0.6	2.9	1.6	1.6	5.1	3.7	0.7	493.6	7.7	1.6	3	6.7	4.7	1.4	5.6	10	M
arm_3L	1623286_at	1	1.3	3.3	4.4	1.8	5.7	1.4	1797.5	6.9	2.6	3.7	4.8	15.7	4.9	1.9	10	M
arm_3L	1623295_at	1.4	3.8	8	1.7	2.1	5.3	2	1666.8	26	5	2.5	4.3	2.7	4.5	2.7	10	M
arm_2R	1623297_at	0.9	2.2	1.4	1.5	1.7	3.3	1.6	1127.9	9.7	1.9	3.1	6.2	5.4	2.1	1.7	10	M
arm_X	1623316_at	15.3	10.8	8.8	1.5	3.3	10.9	4.8	371.8	12.9	3.9	26.3	6.4	20.2	3	4.1	10	M
arm_X	1623340_at	2.2	0.8	2.4	1.3	2.7	4.5	1.7	216.3	4.1	2.7	0.8	3.2	2.6	3.6	4.6	10	M
arm_X	1623346_at	1.1	1.8	4.1	1.7	0.8	2.4	1	291.9	4	2	2.1	1.1	12	1.1	1.5	10	M
arm_3R	1623377_at	2.6	1.9	4	2	2.2	2.2	3.1	152.3	4	2.5	4.9	3.8	2.3	1.3	1.3	10	M
arm_3R	1623407_at	7	5.4	3.4	11.8	7.3	8.8	3.8	430.6	12.7	4.4	5.2	21.6	21.5	13.5	4.9	10	M
arm_2R	1623431_at	2.3	4	7.4	1.9	4.9	3.3	0.8	144.7	7.6	5.4	6.3	8.8	5.7	2.5	4.8	10	M
arm_2R	1623433_at	0.9	4	3.4	4.4	2.5	1.4	2.1	583.7	1.4	2.8	1.6	1.9	2.6	1.1	0.6	10	M
arm_3L	1623439_at	2.5	1	0.6	1.2	0.5	4.3	0.7	999.3	5.4	3.6	2.6	7.7	8.4	1	3.1	10	M
arm_2L	1623440_at	1.4	0.8	0.9	1.9	1.3	2.5	1.3	127.3	2.6	4	2.1	2.4	4.4	2.1	1	10	M
arm_3R	1623447_a_at	0.7	0.7	2.4	5.2	0.7	2.8	0.4	762.2	64.6	2.4	1.4	2.7	5.3	4.6	2.6	10	M
arm_3L	1623456_at	2.5	1.2	5.1	1.5	2.7	3.2	1.9	156	4.2	3.6	3.5	9	12	2.2	4.1	10	M
arm_2L	1623465_at	0.9	1.1	1	2.2	2.3	2.3	1.6	984.6	3.8	1.6	1	3.1	4.3	4.5	3.1	10	M
arm_X	1623482_at	3.7	6.9	4	3.9	5	5.1	2.6	740	5.7	32.3	8.4	3.1	9.1	4.2	3.5	10	M
arm_2L	1623492_a_at	3.5	1.7	2	7.1	4.4	8.3	2.6	1350.6	7.7	6	7.1	7.2	5.4	4.2	1.9	10	M
arm_X	1623501_at	0.5	0.3	0.7	1.6	0.8	0.9	0.5	716.8	2.7	0.5	1.1	1.1	1.9	2.2	1.2	10	M
arm_2L	1623502_at	6.1	5.9	11	12.6	12.9	8.3	6.9	1203.6	15.9	12.1	9.2	15.2	23.4	6.6	10	10	M
arm_2R	1623507_at	1.9	1.8	6.3	0.5	0.5	2.4	1.1	542	3	2.7	3.9	6.7	10.9	3.5	2.6	10	M
arm_3R	1623531_at	3.4	3	5.7	4.4	3.5	3.5	2.7	1168	6.4	3.7	4.4	3.4	9.6	5	3	10	M
arm_2L	1623535_at	4.5	3.9	3.6	1	2	27.9	0.7	1324.8	4.1	12.6	1	4.3	7.9	1.5	2.4	10	M
arm_2R	1623539_at	2.5	3.9	6.4	2.3	4.9	6.6	2.5	2514.7	10.4	6	4.1	13.3	14.1	7.4	5.5	10	M
arm_3R	1623542_at	1	0.5	3.3	2.2	0.9	1.8	0.4	1185.4	2	2.1	3.1	9.6	2.1	3.1	1.4	10	M
arm_X	1623554_at	3.4	5.4	4.6	11.5	2.9	5.3	1.4	365.8	10.6	6.7	6.7	6.2	20	9	2.5	10	M
arm_2L	1623557_at	0.6	1.7	3.2	2.1	2.3	0.9	1.4	931.4	2.6	0.8	4	4.9	2.7	2.1	2.1	10	M
arm_3R	1623574_at	3.9	3.2	2.5	6.9	5.6	4.3	3.4	227.3	8.2	7.5	2.4	2.3	10.9	11.7	6.6	10	M
arm_3R	1623579_at	2.6	2	0.5	2	2.9	0.6	2.7	162.1	3.8	2.4	2.2	4.5	3.2	3.6	2.5	10	M
arm_2L	1623587_at	3.1	3.9	6.5	1.6	5.6	3.5	3	655.6	10.3	6.2	2.7	7.4	10.7	2.3	2.3	10	M
arm_2L	1623609_at	1.3	0.8	3.2	1.5	1.8	3.4	1.1	1115.4	2.7	1	1.1	6.1	13.5	1.8	1.9	10	M
arm_3L	1623634_at	3.7	4.7	4.2	6.4	5.1	4	3.1	1651.8	8.1	3.1	3.5	3.7	8.9	5.3	3.1	10	M
arm_3R	1623652_at	1	0.8	3.1	1.8	1.2	0.9	1.9	1487.6	4.1	1	2	5.8	4.7	1.2	1.4	10	M
arm_2R	1623657_at	0.7	0.9	0.6	1.1	0.8	1.7	0.7	46.1	3.4	1.2	1	1.9	3.1	0.8	0.6	10	M
arm_2L	1623660_at	4.3	6.4	7.8	6.4	5.1	4.2	1.7	327.6	3.6	6.1	5.8	6.1	11.4	5.2	5.5	10	M
arm_2L	1623663_a_at	5.5	1.8	1.7	0.4	3.5	2.4	0.8	757.3	2.7	3.3	3.5	3.3	7.6	1.6	1.7	10	M
arm_3L	1623672_at	4.1	3.7	3.7	5.9	5.3	3.5	2.7	700.8	5.1	7.1	3.3	6	11.4	5.9	2.1	10	M
arm_X	1623694_at	2.1	6.7	3	3.3	4.5	3.7	3	249.6	6.3	5.2	3.2	3.9	7.7	4.6	3.6	10	M
arm_3L	1623707_a_at	1.2	1.6	1.8	1.2	3.7	3.9	1	1999.3	6.1	5.1	2.7	11.6	3	1.1	2.1	10	M
arm_3L	1623717_at	3.9	3.2	5.7	5.6	4.5	4.7	1.9	420.3	6.4	2.6	2.1	4.2	10	6.5	3.9	10	M
arm_3R	1623745_at	1.2	1.8	4.1	3.1	1.1	2.2	1.8	666.4	2	0.9	2.2	4.9	2	1.2	0.7	10	M
arm_X	1623766_at	3.9	1.4	1.6	2.3	1.8	2.3	0.5	177.3	2.1	1.2	2.3	2.7	4.3	1.4	0.6	10	M
arm_3R	1623783_at	2.6	2.8	5.9	1.1	3.7	4.9	2	143.3	8.3	2.6	9.1	8.7	8.2	2.4	3.5	10	M
arm_3R	1623784_at	16.7	3	3.2	2.6	2.3	1.9	0.8	648.2	7.7	5.1	10.2	3.3	5.9	1.2	0.9	10	M
arm_2L	1623789_at	6.9	6	4.3	6.9	5.4	4	3.3	116	7.6	4.2	8.1	8.3	3.7	0.8	4.5	10	M
arm_3L	1623796_at	11.1	3.8	6	2.4	2.2	2.5	2	1168.4	10.8	2	2.4	5.2	3.4	2.9	2.5	10	M
arm_3L	1623799_a_at	3	4.7	5.8	3.7	5.8	5.3	5	1100.1	1.3	4.8	2.5	6.3	17.9	4	2.8	10	M
arm_3R	1623814_at	3.2	2.4	6.3	10.3	6.3	8.4	3.7	374.3	8.5	7.7	2.3	3.6	8.7	7.8	2.6	10	M
arm_2L	1623832_a_at	8.6	17.5	16.1	20.9	14.1	8.6	5.3	614.2	14.6	15.2	11.4	31.9	21.9	9.9	8.2	10	M
arm_2L	1623833_at	2.8	4.8	1.7	4.2	3.5	3.3	1.8	1291.5	7.2	2.1	3	6.3	9.8	4.1	3.1	10	M
arm_2L	1623844_at	4.1	2.1	2.6	4.1	2.5	3.5	2.6	207.8	0.7	3.1	2.6	1.3	6.1	9.2	1.6	10	M
arm_2R	1623868_a_at	2.4	1.9	8.7	3.6	2.4	4	1.3	395.8	4.9	5.7	1.7	1.4	8.9	5.1	2.5	10	M
arm_X	1623879_at	0.7	4.1	4.1	4	5.2	4.6	2.1	532.3	3.9	3	4.9	7.3	4.5	6.9	3.9	10	M
arm_3R	1623904_a_at	2.2	3.6	3.9	2.9	10.8	2.8	5.8	718.4	45.3	5.4	18.8	5.8	10.2	2.5	3.5	10	M
arm_3L	1623925_at	0.4	1.2	1.7	1	1	0.9	0.8	578.2	3.4	0.7	2.4	3.8	3.5	1.6	0.9	10	M
arm_3R	1623942_at	0.9	1.4	1.2	3.1	0.5	1.2	0.8	37.1	1.3	2.6	1.4	1	1.4	1.3	0.4	10	M
arm_3R	1623974_at	1.7	4.3	3.1	1.7	2.5	2.3	2.9	274	7.8	2.5	1.2	7.7	6.1	4.2	4.2	10	M
arm_3L	1623978_at	3	5.2	7.3	4.1	5.3	5.3	3.2	1142.2	2.1	3.1	3.5	14.6	9.4	7.8	5.5	10	M
arm_2L	1623979_at	2	2.2	4	8.8	5.8	3.9	1.4	905.6	6.8	4.3	2.6	5.6	13	7	2.3	10	M
arm_X	1623987_at	1.1	2.4	2.8	1.1	4.8	3.1	1.3	1188.7	7.2	3.7	1.1	5.3	4.3	1.9	6.5	10	M
arm_2R	1623992_at	1.4	0.9	2.7	0.7	2	1.3	0.6	252.2	3.1	1.9	2.1	1.2	2	1.7	1.2	10	M
arm_2R	1623994_at	3	4.5	6.7	4.7	3.6	5.2	2.5	485.6	4.9	5.2	3.6	7.1	7.4	5.3	2.6	10	M
arm_2L	1624007_at	3.6	5	3.2	4.2	5.8	3.3	1.5	1432.2	7.8	5	5.4	6.7	11.8	5	5.4	10	M
arm_3L	1624015_at	4.2	7.4	11.8	9.7	6.9	8.5	6.1	231.6	5.5	6.1	10.3	7.8	19.1	4.3	7.1	10	M
arm_2L	1624028_at	1.3	1.8	1	3.4	0.9	2.5	2.6	151.8	2	0.9	0.9	2.4	1.5	6.7	2.8	10	M
arm_2R	1624073_at	0.3	1.8	1.1	0.9	1.7	2.3	1.4	519	2.5	1.7	0.9	1.5	4.9	2.7	1.7	10	M
arm_2R	1624114_at	0.7	0.7	0.8	1.6	0.8	1.9	0.4	778.5	1.7	0.7	2.2	2.6	4.9	1.5	0.5	10	M
arm_3L	1624149_at	2.2	4.9	5.1	0.9	2.1	4.2	1.3	2041	2.1	3.7	2.2	6.3	4.8	0.7	1.6	10	M
arm_3L	1624173_at	1.8	2.8	4	0.9	3.8	2.5	0.6	840.4	5.1	0.9	2.7	2.6	8.4	0.4	4.5	10	M
arm_X	1624192_at	6.4	5.4	6.3	2.1	4.5	8.5	1.5	351.3	7.5	5.6	8.6	12.5	15.8	6	1.9	10	M
arm_2L	1624194_a_at	3.6	2.5	6.4	1.8	5.2	2.5	2.9	325.1	16.3	4.8	6	11	12.6	6.5	5.5	10	M
arm_3L	1624197_a_at	6	7.8	2.4	2.9	1.7	3.9	2.5	1544	3.4	3.6	3.1	5	13.5	1.2	3.6	10	M
arm_3R	1624201_at	4.9	5.2	5.3	6.1	7.5	4.7	1.6	920.8	2.3	4.3	8.7	5.1	19.3	3.9	3	10	M
arm_2R	1624202_a_at	2.5	3.6	3.3	1.3	6.1	5	4.1	3384.2	7.7	3.6	3.1	31.9	5.8	10.3	3	10	M
arm_3R	1624212_at	1.6	2.1	3.4	1.5	4.3	2.9	1.3	221.2	2.9	4.2	1.5	1.9	4.3	1.9	3.1	10	M
arm_2R	1624229_at	4.1	1.1	3.4	0.7	1.9	2	0.4	714.7	1.4	1.3	4.3	6.5	6.6	3.7	1.7	10	M
arm_3L	1624232_at	3.3	2.8	5.5	1.3	1.1	3.2	1.7	913.5	4.5	1.7	3.8	8.9	11.7	2.5	2.8	10	M
arm_2R	1624239_at	4.8	6.5	8	14	9.2	8	6.7	283.9	10.4	7	4.9	14.7	15.9	5.5	8.2	10	M
arm_3L	1624242_at	2.6	1	2.8	1.7	0.5	2.4	1.4	58.5	1.9	1.6	2.8	1.6	2.2	0.8	1.2	10	M
arm_3R	1624286_at	5.2	5.8	9.2	7.7	7.8	11.7	3.1	2419.1	9.4	8.7	4.1	20.5	14.9	11.8	7.1	10	M
arm_2L	1624287_at	2	0.9	2.6	2.5	0.9	2.3	0.9	646.9	2.5	3.2	0.6	8.4	7.4	3.2	0.8	10	M
arm_3R	1624296_at	7.1	10.9	8.9	23.1	11.8	7.5	9.8	758.5	11.9	12	9.4	20	23	28	11.3	10	M
arm_3R	1624306_at	1.7	2.9	2.5	4.8	4.2	5.8	1.3	364.4	6.5	2.4	4.7	8.2	3.2	2.7	3.6	10	M
arm_X	1624307_at	2.9	3.1	6.2	8.8	8.6	11.4	2.7	151.8	2.4	4	2.8	10.5	4.7	8.8	2.7	10	M
arm_2R	1624329_at	3.5	5.8	2.5	8.6	6.3	5	2.1	1168.5	8.2	3.8	5.4	15.2	10.8	6.5	4.6	10	M
arm_2L	1624338_at	2	1	1.8	3.1	5	4	1.6	432.8	8.2	3.9	3.6	7.1	1.7	4.4	1.7	10	M
arm_3R	1624357_at	4.1	3.8	6.4	3.6	3.6	2.8	5.6	342.9	5.6	5.2	3.2	5.3	14.2	6.4	3.1	10	M
arm_2L	1624366_at	4.8	1.3	2.7	2.8	4.3	2	1.5	1106.7	8.1	2.8	1.7	4.4	7	2.5	1.7	10	M
arm_2R	1624369_at	3.5	3.8	5.6	6.9	4.6	6.9	1.8	1134.4	4.2	6.6	7.3	13.7	15.3	5.3	5	10	M
arm_2L	1624420_at	2.5	5.2	3.6	2.8	3.4	2.3	1.8	1001	5.1	2.3	4.7	3.6	2.9	5.3	2.6	10	M
arm_3L	1624433_at	1.5	1.4	4.5	4.3	1.5	2	1.1	1475.2	2.1	3.3	1.8	2.4	9.9	1.6	1.5	10	M
arm_3R	1624438_at	2.3	1.4	2.5	1.3	1.1	3.4	0.3	2188.8	4.6	2	0.8	3.2	5.6	0.7	1.4	10	M
arm_3R	1624444_at	4.3	4.4	5.4	3.7	4.3	11.4	2.8	2490	7.8	6.6	7.6	29.8	11.1	12.8	7.2	10	M
arm_3L	1624456_at	5.3	3	7.5	2.2	7.5	6.8	3.5	637.8	7.9	5.6	4.4	10.9	8.2	2.5	9.3	10	M
arm_3L	1624457_at	0.4	0.8	3.1	0.5	1.9	2.8	0.4	824.5	3.1	0.9	3.6	4.5	3.5	1	1	10	M
arm_2R	1624487_at	6	5.8	9.6	2.5	9.3	9.2	3.2	475.3	6.8	4.6	10.6	8.5	9.1	8.8	4.7	10	M
arm_2R	1624508_at	7.7	6.3	6.5	2.5	4.9	5.5	0.8	513	3.7	4.6	6.3	5.5	10.1	4.1	5.7	10	M
arm_3L	1624514_at	2.9	2.3	4.1	2.1	3.7	3.7	2.1	212.1	6.6	3.6	3.2	5.8	6.6	4.7	2.7	10	M
arm_3L	1624532_a_at	12.3	2.9	3.5	5.4	3.3	3.8	1.5	256.3	5.1	3	10.7	7.1	2.9	7.1	2.2	10	M
arm_2L	1624551_at	10.4	12.7	9.9	10.4	11.5	10.4	7.7	750.6	42.1	15.6	10.8	19	18.6	5.6	11	10	M
arm_3L	1624553_a_at	11.8	10	2.7	4	4.6	4.1	1.9	1979.5	1	6.8	14.4	14.3	13.4	6	4.1	10	M
arm_3L	1624556_s_at	104.1	19.4	8.3	1.3	8.7	6.1	1.4	1778	82.6	1.3	64.7	42.6	2.8	1.6	3.8	10	M
arm_2L	1624562_s_at	3	2.1	2.4	1.6	2	2.9	1.9	2029.7	21.9	3.6	3.1	10.1	2.3	1.9	2.5	10	M
arm_X	1624584_at	4.8	4	6.3	15.3	8.6	7.8	4	576.5	7.3	7	7.7	16.2	13.4	9.3	8.5	10	M
arm_2L	1624591_at	0.9	1.9	7.1	1.4	4.5	4.3	2.5	1113	4.3	5.9	2.1	5.1	11.4	2.2	3	10	M
arm_2L	1624605_at	5.6	7.2	6.8	3.9	10.1	6.5	6.5	587.8	5.9	8.2	7.9	18.9	6.9	10.9	10.2	10	M
arm_X	1624624_at	2.9	2.8	4.9	2.4	5.3	4.8	4.8	395.7	3	2	4.3	2.3	10.4	4	5.8	10	M
arm_2R	1624628_at	10.4	3.1	7.4	1.7	5.2	7	3.4	2066.7	8	12.3	9.1	15.5	13.3	7.3	3.8	10	M
arm_3L	1624629_at	2.3	1.9	5.9	15.4	2.1	6.8	5	1416.5	65	2.3	5.2	11.6	11.3	17.5	3.4	10	M
arm_2R	1624630_at	1.1	2.5	3.5	4.1	0.6	1.5	1.5	274.5	7.2	4.4	2.7	3.2	8.4	3.4	2.7	10	M
arm_2R	1624653_at	0.9	3.5	2	2.9	1	2.7	0.9	355.2	2.8	4	4.4	8.8	7.5	3.3	5	10	M
arm_X	1624678_at	0.9	2.3	1.6	4.7	2.3	2.3	1.3	1109.5	3.9	1.7	1	3.1	3.1	3.5	2.6	10	M
arm_3R	1624694_at	3.5	4.7	6.3	5.4	6.5	4.7	2.7	422.6	3.5	6.4	6.6	12.2	10.2	3.3	5.1	10	M
arm_3L	1624697_at	2.5	4.5	3	11.1	2.1	5.3	2.8	228.3	5.4	8.8	1.1	1.7	4.5	7	5.2	10	M
arm_2L	1624711_at	6.3	15	12.4	8	8.3	15.9	5.3	3043	15.7	12.9	8	63.4	26.3	19.7	11.4	10	M
arm_X	1624738_at	6.4	2.7	4.2	6.4	3.5	5	2.3	231.5	10	5	7.8	4.9	7.6	2.6	4.7	10	M
arm_3R	1624746_at	19.1	8.3	3.7	4.8	1.9	6.1	3.2	3184.1	3.6	4.7	26	26.3	3.9	12.1	4.1	10	M
arm_3L	1624751_at	0.8	1	1.6	1.2	1.6	1.8	0.8	222.2	4.1	1.1	1.2	1.5	3.4	2.6	1.3	10	M
arm_2R	1624757_at	5.4	3.5	3	8	4.1	5.1	3.4	825.4	4.6	3.8	6.5	6.5	21.3	6.2	2.2	10	M
arm_3R	1624768_at	3	2.9	3.7	2.8	4	4.9	2.9	1824.1	4.8	3.7	3.1	4.4	12	5.2	2.8	10	M
arm_3R	1624794_at	3.5	6	9.4	16.5	6.9	8.7	2	900.7	10.7	4.5	4.4	17	17.5	16.3	7.2	10	M
arm_3R	1624801_at	0.5	1.2	1.3	2.3	1.7	1.9	0.4	329.8	2.5	2.6	1.3	4.5	2.1	3.8	1.2	10	M
arm_3R	1624827_at	0.7	1	1	0.7	0.9	1.1	0.7	104.8	2.7	0.7	0.6	1.3	2.3	1	0.6	10	M
arm_2L	1624835_at	5.3	2.3	7.4	9.6	1.9	4.6	4.8	1756.1	3.5	3	2.6	14.9	2.4	6.8	3.6	10	M
arm_2R	1624853_at	16.5	5.9	7.5	9	3.2	4.7	2.7	1196.7	15.7	6.3	9.8	10.8	9.4	20.4	10	10	M
arm_2L	1624855_at	4.4	5.5	8.2	3.9	3.4	7.9	0.9	3140.3	6.4	6	3.8	17.4	7.5	6.1	4.7	10	M
arm_2L	1624860_at	1.1	2.1	0.6	0.5	1.4	0.8	2	923.1	1.6	2.4	0.8	4	12	0.6	1.7	10	M
arm_2L	1624869_at	2.1	2.8	3.4	2.2	2.4	2.7	1.5	182.3	1.3	3.1	2.2	1	5.2	1.8	1.3	10	M
arm_2L	1624870_at	0.8	3	3.1	1.3	3	1.5	0.8	489.9	4	2.2	0.8	3.3	3.6	1.4	1.1	10	M
arm_2L	1624880_at	4.6	5.6	6.5	4	6	3.3	2.6	1970.6	8.1	5.1	4.7	15.1	5.8	1.7	5.5	10	M
arm_2L	1624908_at	3.1	2.8	7.5	7.5	7.3	6.4	3.5	720.5	11.1	7	3.5	10.5	10.2	9	9	10	M
arm_2L	1624910_at	3	2.4	2.3	3.3	5.8	4.8	2.7	175	7.6	6.2	4.8	10.2	6.1	2.6	6.3	10	M
arm_3R	1624916_a_at	4.7	3.6	4	6.2	9.2	4.7	1.7	2196.4	6.3	9.1	4.6	12	16.4	8.1	4.3	10	M
arm_3L	1624938_at	1.8	2.2	2.7	1.5	6.7	6.7	2.1	762	5.4	6.8	3.6	10	7.2	3.7	5.5	10	M
arm_3R	1624946_at	6.6	4	6.7	8.9	7.4	6.7	5.4	951.1	15.7	10.2	5.7	10.1	17.2	7.9	5.2	10	M
arm_3R	1624949_at	4.1	4.8	6.6	6.8	3.9	6.8	2.5	951.8	9	4.8	4.7	9.7	8.6	4.7	4.6	10	M
arm_2L	1624958_a_at	1.6	1	2.9	1.6	2.2	1.4	2.1	690.6	3.3	1.2	1.4	1.8	4	1.3	2	10	M
arm_2L	1624961_at	0.6	0.4	1.1	0.9	0.8	1.1	0.5	1402	1.9	1.3	0.5	4.1	2.8	3.2	0.6	10	M
arm_X	1624966_at	2.5	6.5	4	5	4.6	7.2	3.9	134.6	12.2	7.2	3.7	6.7	11.2	4.1	3.6	10	M
arm_2L	1624973_at	3.2	4	6.2	4.1	2.5	5.8	1.6	1064.8	8.8	4.1	4.2	6.7	14	3.4	3.6	10	M
arm_3L	1624976_at	7.4	5.1	9	11.6	10.7	7.3	3.2	1233.6	6.1	7.3	13.8	14	16.5	8.4	5.2	10	M
arm_2L	1624978_at	0.5	3	3.8	5.6	1.9	2	1.2	611.3	8.4	3	0.8	3	7.3	4.2	2.2	10	M
arm_3R	1624985_at	7.2	3.3	2.9	5.3	2.6	2.4	2.1	1710.1	8.1	3.1	3.1	8.2	5.1	6.1	6.6	10	M
arm_2L	1624987_at	14.9	2.8	4	3.5	1.8	4	1.3	1433.2	6	4.1	6.7	1.9	3	5.7	2.6	10	M
arm_3L	1624991_at	5.2	6.3	1.5	4	4.8	5.1	2.2	1132	4.3	4.3	5.6	7.5	10.1	7.1	3	10	M
arm_X	1625005_s_at	32.4	25.1	25.4	65.8	36.1	35	14.8	1145.6	30.4	19.2	32.3	38.2	46.7	50.3	26.7	10	M
arm_2L	1625020_at	4.1	6.3	9.7	14.7	9	5.5	6.2	608.8	19	7.4	9.1	17.7	19.3	7.3	7.8	10	M
arm_3R	1625025_a_at	1.8	0.8	1.1	15.3	2.6	11.4	1.3	869.2	8.9	3.6	4.2	9	7.6	7.4	1.9	10	M
arm_X	1625062_a_at	4.5	0.7	4.5	0.7	0.9	2.5	1	501.1	7.8	2.3	3.6	5.9	10.8	2.5	1.5	10	M
arm_2R	1625085_at	1.6	1.3	1.8	1.2	1.9	1.8	1	492.5	3.7	1.1	0.4	3.7	1.9	0.7	0.6	10	M
arm_3L	1625090_at	8.9	2.2	3.4	4.3	5.3	3.6	1.6	271.5	4	5.8	5	3	15.9	3	1.3	10	M
arm_3L	1625091_at	4.7	5.6	5.3	3.8	3.7	4.9	1.3	419.9	10.4	3.2	6.7	5.7	6.4	3.2	2.6	10	M
arm_3R	1625115_at	3	4.2	4	5.1	4.1	4.8	3.3	617.5	4.2	3.8	2	3	8.8	3	3.6	10	M
arm_2L	1625184_at	0.8	1.6	2.3	5.8	4.5	2.3	1.4	726.6	5.9	3.1	1.5	6.5	6.6	2.1	0.8	10	M
arm_3R	1625186_at	2	1.9	1.4	5.4	0.9	2.6	3.4	742.4	2.7	2.5	2.9	5	9.2	6	1.1	10	M
arm_3R	1625214_at	41.8	5.4	3.3	1	3.9	1.9	5.4	1494.5	1.9	14	39.1	11	4	6.5	4.9	10	M
arm_3R	1625237_at	2.7	3.5	5.7	2.1	4	6.1	4.8	117.2	6	4.7	1.2	6	6.1	3	3.2	10	M
arm_3R	1625248_at	2.6	0.5	2.4	2.7	0.9	2.3	3.2	78.6	7.4	3.2	2	0.9	0.9	1.9	1.6	10	M
arm_2L	1625277_at	1.3	1.6	1.5	2	1.5	2.1	2.8	82.3	2.3	1	0.8	5.6	1.4	3.3	3.9	10	M
arm_2R	1625330_at	3.2	2.2	4.1	3	3.9	2.3	2.3	814.5	5.4	1.6	2.2	6.1	4.5	5.1	3.9	10	M
arm_X	1625351_at	0.5	3.5	3.2	6.8	3.6	3.7	1.3	734.7	3.3	2.7	4.3	10.5	5.5	6.7	4.5	10	M
arm_3R	1625359_at	6.3	12.6	7.7	12.5	12.6	8.4	7.2	352.6	7.5	9.2	8.7	15.7	20.8	11.7	11.8	10	M
arm_2L	1625365_at	0.9	3.4	4.7	7.3	4.3	3.9	0.6	273.1	1	1.9	1.3	5.9	7.7	4.9	0.8	10	M
arm_3L	1625413_s_at	0.3	0.5	0.9	0.9	0.5	1.6	0.4	394.6	1.2	2.1	0.5	0.9	2	1	0.4	10	M
arm_X	1625469_at	0.7	2	0.7	1.4	2.1	3.2	3.6	881	22.8	2.5	0.7	5.6	3.5	1.1	2.1	10	M
arm_3R	1625499_at	2.8	3.1	3.2	2.1	3.7	3.5	1.1	844.9	4.2	1.6	4.4	5.3	6.4	4	3.6	10	M
arm_2L	1625502_at	6.2	10.5	2.6	7.8	8.9	6.5	5.9	313.1	17.8	6.1	1.8	6.7	11.8	5.5	6.8	10	M
arm_2R	1625521_at	3.2	2.3	4.5	4	6.7	4.6	3.2	946.6	10.4	5.2	5.5	6.8	9.8	4.1	4.4	10	M
arm_2L	1625526_at	2.3	1.6	5.7	12	7.9	5.9	4.1	538.6	6.2	5.9	8.3	14.6	16	11.2	5	10	M
arm_3R	1625527_at	8.5	9.8	6.3	15.4	10.7	3.5	3	658.6	12.3	5.5	13	15.6	27	10.4	8	10	M
arm_2L	1625540_at	0.3	0.8	1.7	0.9	0.7	1.1	0.2	542.6	2.5	0.9	1.3	2.6	2.2	1.5	1.1	10	M
arm_3L	1625548_at	1.3	1.7	3	2.9	3.5	4.1	1	1149.3	4.2	2.6	3.7	1.7	8.2	1.9	5.8	10	M
arm_2L	1625562_at	1.4	3	4.4	8.8	2.3	7.2	3.4	2929.9	4.5	4.2	3.6	19.5	15.5	13.8	2.8	10	M
arm_3L	1625567_a_at	3.8	6	4.3	11.9	3.4	4.2	1.5	281.8	4.3	5.9	4.7	5.2	11.1	7.3	4.3	10	M
arm_X	1625585_at	1.1	3.9	2.9	2.2	1.1	1.3	0.5	923.2	1.8	1.1	3.5	17.7	3.9	2.9	1.8	10	M
arm_2L	1625597_a_at	1.2	2.1	3.2	3.6	3	2.9	2.3	1069	2.1	2.7	2	7	9.1	2.3	1.1	10	M
arm_3L	1625605_at	1.3	3.1	2.9	1.3	1	2	1.7	543	1.2	1.4	3.4	2.2	3.3	0.9	0.6	10	M
arm_2L	1625608_at	2.3	6	4.2	5.3	6.3	6.3	3.8	1121.5	11.6	1.8	2.6	6.9	14.8	6.6	4.4	10	M
arm_3L	1625609_at	3.8	3.8	6.1	9.8	4.6	3.8	2.6	1421.4	12.2	2.2	6	9.6	3.2	7.2	4.4	10	M
arm_2L	1625626_at	2.6	2.6	6.3	3.8	2.5	3.1	1.4	703	13.3	6	5.2	5.4	21.3	7	2	10	M
arm_3R	1625631_at	1.3	1	4.3	1	2.2	3.4	0.6	936.3	2.9	3.7	2.5	1.8	2.8	2	1.7	10	M
arm_2L	1625635_at	1.2	2	0.6	0.5	1.4	1.4	0.5	231.7	4.1	2.2	0.9	2	7.6	0.7	1.6	10	M
arm_2L	1625639_at	3.8	5.5	6.8	8.4	4.3	7	2	318.3	8.2	5	3.8	8.3	13.8	2.1	4.5	10	M
arm_2L	1625669_at	2.6	0.6	1.4	2.3	1	1.8	1.2	1348.3	3.2	3.3	2.3	1.6	7.4	3.5	0.7	10	M
arm_X	1625670_at	4	5.5	5.7	6.1	9.5	6.7	1.7	379.4	5.6	8.1	4.2	6.3	11.7	7.1	3.8	10	M
arm_3L	1625673_at	2.8	3.2	3.5	0.7	0.8	3	2.7	312.2	6.8	2.9	2.2	3.5	6.8	1.8	1.7	10	M
arm_3R	1625674_at	1.9	2.4	3.2	3	2.9	2.1	2.6	488.3	1.2	4.3	4.2	3.3	9.2	8.2	3.7	10	M
arm_2R	1625706_at	4.9	3.3	1.4	5.6	4.2	2.4	2.2	427.5	2.2	2.3	2.5	2.8	5.4	2.4	3.4	10	M
arm_3R	1625751_at	1.7	2.7	4.4	1.6	1.9	2.8	3.1	793.4	4	3.4	1.2	3.1	22	2.8	1.2	10	M
arm_2R	1625767_at	4.1	3.3	3.7	6.1	5	3.1	0.9	642.4	6.2	4.4	0.8	5.7	4.8	7.9	4.1	10	M
arm_2R	1625772_at	4.6	5.4	4.9	1.6	1.7	2.9	1.5	386.8	2.4	2.2	9	4.2	15.6	1.8	2.2	10	M
arm_2R	1625776_at	0.5	1	1.3	2.6	2.1	2	1.3	1460	4.9	2.8	1.1	1.8	3.3	2.1	1.3	10	M
arm_X	1625777_at	1	2.2	1	1.1	0.6	0.9	0.6	152.3	1.9	1.1	1.1	1.2	3.3	1	0.5	10	M
arm_2L	1625784_s_at	3	2	3.1	2.4	1.6	2.3	1.4	142.3	4.2	2.8	2.9	3.2	6.9	3.2	1	10	M
arm_2L	1625789_at	5.3	1.8	3.4	3.1	5.1	8.6	2	1355.6	8.2	4.1	4.7	11.2	12.4	2.2	4.2	10	M
arm_2L	1625799_a_at	5.4	10.3	5.6	2.8	3.3	6.6	2.6	1036.4	4.6	7.5	17.7	9.3	16.6	7.5	4.3	10	M
arm_X	1625822_at	3.4	1.6	4.6	4.3	1.9	3.3	2.6	374.7	3.2	1.2	1.7	11.8	2.4	3.1	2	10	M
arm_3L	1625826_at	4	1.4	5.3	7.6	5.5	3.9	3.4	508.9	3.2	3.1	5.6	9.2	7.9	7	5.5	10	M
arm_3R	1625829_a_at	3.1	4.1	7.9	0.9	13.6	3.1	1.3	705.3	1.3	1.9	4.3	7.2	4.2	1.4	3.8	10	M
arm_2R	1625853_at	6.2	5	7.2	4.3	4.5	4.5	3.2	1185.2	8.1	6.7	6.4	13.6	12.9	5.8	7.2	10	M
arm_X	1625863_at	0.6	2.6	3.1	2.9	1.5	1.2	1.3	1223.6	2.8	2.3	1.6	13.7	4	6.1	1.9	10	M
arm_3R	1625869_at	3	6.1	5	3.5	2.4	6.6	3.9	3086.3	7.9	1.1	4	18	3	10.3	5.3	10	M
arm_2R	1625872_at	3.1	3.7	12.1	0.9	5.2	10.2	0.4	740.7	5.4	5	8.2	4.4	27.3	4.8	5.1	10	M
arm_3L	1625874_at	3.6	9.6	1.2	0.9	1.5	1.5	1	661.7	2.3	0.8	7.5	6.3	5.7	1.3	2.8	10	M
arm_X	1625900_at	3.6	4.4	2.2	1.8	4.1	2.8	0.6	459.3	2	2.8	2.9	7.4	3.6	3.4	1.6	10	M
arm_2L	1625904_at	7.5	4.8	10.9	1.9	6.1	2.6	2	802.7	6.7	1.9	11.1	20	4.6	5.5	3	10	M
arm_3L	1625913_at	0.7	1.6	5.7	2.2	2.5	3.1	1	743.3	4.7	3.4	0.8	5.6	8.3	3.5	2.3	10	M
arm_2L	1625915_at	2.7	5.8	4.1	12.9	5.5	3.5	2	2476.4	7.9	6.8	2.8	21.2	12.7	7.7	5.1	10	M
arm_2L	1625918_a_at	3.2	3.1	1.3	6	1.3	4	3.5	587.8	6.5	2.1	2.6	3	6	6.5	1.8	10	M
arm_X	1625924_at	0.8	1.7	2.3	3	1.1	2	3	125.2	1.5	3.8	5.4	3.9	6.1	1	1.2	10	M
arm_3R	1625933_at	0.9	3.2	2.8	2.8	2.5	4.4	2.6	135.9	6.3	2	1	3.9	8.7	4.3	5.9	10	M
arm_2L	1625983_at	0.9	1.3	1.6	1.4	1.3	1.2	1	149.2	1.2	2.9	0.8	1.1	2.8	1.6	1.6	10	M
arm_2R	1626003_s_at	6.8	6.4	4.9	5.8	4.7	9	4.4	674.3	9.2	6.3	6.6	8.6	9.1	3.1	6.9	10	M
arm_X	1626007_at	4.2	10.2	10.3	21.1	6	8.8	7.1	251.3	7.6	6.6	9.4	13.8	10.9	18.9	10.2	10	M
arm_3R	1626010_at	6.9	7.3	3.9	5.6	6.3	10.3	3.7	436	13.6	8.2	5	13.5	13.1	4.1	3.4	10	M
arm_3L	1626012_at	4.3	6	4.5	2.3	3.1	4.9	2.5	163.3	7.4	4.7	1.5	6.4	16	2.1	3.1	10	M
arm_2L	1626023_at	1.8	2.8	1.3	1.1	1.5	2.7	2.7	339.9	2.2	1.6	1.4	3	2.7	0.9	2.6	10	M
arm_3R	1626026_at	0.9	4	2	8.5	4.3	3.7	1.6	93.8	2.8	3	1.8	4.4	7.2	1.3	1.5	10	M
arm_3L	1626032_at	1.2	0.4	0.8	0.6	0.6	1.5	0.5	1140.4	0.9	0.6	1.4	1.3	3.5	1	0.4	10	M
arm_3R	1626037_at	5.1	4.5	3.4	10	7.5	4.6	6.1	240.8	9.4	8	9.1	10.1	12.5	9.7	5.6	10	M
arm_2L	1626067_a_at	1.3	4	2.6	8.1	5	2.3	3.9	289.2	4.9	4.5	1.6	8.2	2	4.2	1.1	10	M
arm_X	1626092_at	2.1	3.9	4.5	4.6	2.8	4.3	1.2	1920.5	5.7	2.7	2.9	7.4	11	1.5	2.3	10	M
arm_3R	1626108_at	3.5	1.4	6.4	4	6.2	9.1	2.6	1075.3	8.8	6	4.1	11	12.6	5.6	5.8	10	M
arm_2R	1626126_at	5.2	4.2	5.7	15.1	7.2	3.8	2.9	328.3	7.5	7.2	6	12.5	16.8	13.5	6	10	M
arm_2R	1626131_at	2.5	1.8	3.5	2.3	8.6	2.5	1.7	111	3.3	3.9	5.9	5.2	5.9	2.6	2.2	10	M
arm_2L	1626139_at	4	3.8	8.8	5.4	8.9	7.2	3.2	145.3	12.6	7.6	6.3	10.8	12.8	5.3	5.2	10	M
arm_3L	1626148_at	0.6	1	3.1	1.3	4.2	2.4	0.8	182.5	2	1.1	0.5	1.3	1.6	1.2	1.5	10	M
arm_X	1626155_at	1.9	1.1	2.6	1.2	2.2	2	0.9	531.6	2.2	3.1	0.6	1.2	6.9	0.8	3.1	10	M
arm_2R	1626167_at	10.8	26.6	25.1	7.4	14.2	6	41.2	1408.4	90.5	9	13.8	13.1	10.3	14.4	11.6	10	M
arm_2L	1626168_at	5	7.7	11	8.5	8.8	9.1	1.7	1046.3	12.8	13.3	14.1	17.3	13.2	6.1	5.4	10	M
arm_2L	1626179_s_at	2.3	3	1.1	2.3	1.5	4.6	1.2	2803.1	1.8	2	2.8	13.3	3.7	2.5	1.8	10	M
arm_3R	1626186_at	2.8	0.6	1.2	0.8	0.7	2.1	0.7	1464.7	3.1	0.7	7.3	5.2	2.8	1.2	1.4	10	M
arm_2L	1626195_at	1	1.8	1.9	0.9	0.8	1.5	1.8	453.8	2.7	2	2.6	3.3	3.4	1.1	1	10	M
arm_3R	1626197_at	2.6	5.1	5.6	5.5	8.4	7.2	2	832.2	8.4	6.1	7.6	7.2	18.4	8.1	4.3	10	M
arm_3R	1626231_at	3.9	5.1	4	3.8	6	2.9	4.7	261.3	4.7	5.2	7.6	8	9.7	7	2	10	M
arm_2L	1626241_at	10.3	7.1	6.4	2.2	4	3.8	2.7	2355.9	26.8	7.1	18.7	7.6	8.9	5.2	8.1	10	M
arm_3R	1626250_at	5.3	5	7	7.6	5.4	5.8	2.5	565.4	7.8	4.2	6.2	11	11.4	12.2	5.8	10	M
arm_2R	1626260_at	1.2	1	1	1.3	2	1.3	0.5	151.7	2.1	2	2.2	2.3	2	0.8	1.2	10	M
arm_2R	1626292_at	2.1	2.1	4.5	8.4	6.2	4.7	1.8	2579.2	5.7	1.8	2.7	22.3	6.9	9.6	4.1	10	M
arm_X	1626307_at	1.7	2.4	3.4	2.4	6.2	3.3	3.5	248.8	7.2	1.5	2.6	7.3	8.8	3.2	4.4	10	M
arm_3L	1626328_at	0.6	2.4	0.9	3.6	1.4	3.1	6.1	509.6	9.3	3.8	2.8	8.8	9.3	2.4	4.1	10	M
arm_3L	1626334_at	1.4	3.3	0.8	3.8	6.2	2	0.5	1367.7	5.9	0.7	2.8	5.5	4.7	3.2	5.3	10	M
arm_2L	1626365_at	3.9	3.7	8.8	6	6.2	6.1	3.3	677.8	12.1	4.4	3.7	2.2	7.2	9.3	6.4	10	M
arm_2R	1626396_s_at	1.7	6.2	1.1	4.6	3.1	2.7	0.8	1095.9	1.8	1.3	2.9	5.7	8.5	4.5	1.2	10	M
arm_3R	1626399_at	5	6.3	9.4	7.5	9.5	5.7	1.3	1814.2	11.1	6.9	6.3	9.8	21.1	6.2	4.3	10	M
arm_2L	1626432_at	6	4.5	9.5	6.8	3.1	3.2	4.1	550.4	13.3	6.2	6.7	10	11.2	6.8	3.2	10	M
arm_2L	1626441_at	3.9	4.7	5.7	3.5	7.1	7.2	4.8	1147.1	8.4	7.4	3.1	10.5	8.2	4	4.5	10	M
arm_3R	1626462_at	2	0.7	6.4	3.1	3.1	1.9	1.1	143.1	1.2	5.3	7.1	0.8	2.2	6.4	3.4	10	M
arm_X	1626482_a_at	1.2	0.8	2.5	3.6	0.5	1.1	0.7	218.1	1.5	0.7	1.5	1.4	2.3	1.4	0.4	10	M
arm_2L	1626486_at	2.6	0.9	1.4	0.7	0.7	1.4	0.6	145.7	2.7	0.8	1.5	2.5	3.7	0.5	0.9	10	M
arm_3L	1626511_at	4.2	1.2	2	4.3	2.4	3.6	1.8	65.7	2.3	3	1.7	5.5	6.2	0.8	2.9	10	M
arm_3R	1626519_at	4	3.6	4.9	4.3	4.5	4.1	1.6	167.8	4.3	8.3	3.4	5.5	14.7	8.1	5.6	10	M
arm_3L	1626540_at	5.2	12.8	8.5	8.4	5.3	5.4	10.2	405.2	9.6	12.3	9.6	9.8	14.2	4.6	5.6	10	M
arm_2R	1626572_at	3.5	3.4	1.5	3.4	3.8	4.3	2.9	839.9	4.1	5	2.2	3.8	6.7	4.6	1.8	10	M
arm_3L	1626596_at	1	4.9	6.4	2.7	4.3	7.4	2.2	864.5	5	3.9	3.3	10.4	12	1.6	2	10	M
arm_2R	1626599_at	3.5	3	6.8	4.8	4.1	4.9	1.7	90.6	3.2	2.1	1.8	3.1	6.5	1.9	1.9	10	M
arm_2R	1626604_at	1.1	2.9	2.4	2.1	1.8	3.7	0.7	209.8	4.3	1.5	1.3	5.3	16.3	1.9	2.2	10	M
arm_3L	1626606_at	9.3	9.6	13.4	7.2	9	16.4	8.8	1027.5	23.2	7	10	8.9	24.1	5.2	10	10	M
arm_2L	1626622_at	1.6	2.1	4.4	1.4	2.7	3	0.6	782.9	7.9	0.8	2.9	5.5	15.8	1.1	3	10	M
arm_2L	1626651_at	0.5	1.2	1.3	5.6	1.5	1.7	1.1	773.4	3.7	1.3	1.5	2.1	8.5	7.6	2.1	10	M
arm_2R	1626662_at	1.9	2.5	5	5.8	1.5	3.8	1.8	1145.7	4.2	4.3	3.5	8.1	5.2	4.2	5.9	10	M
arm_3R	1626698_at	2.5	3.3	4.2	1.6	2	2.7	1.6	371.1	7.6	2.9	1.7	2	3.2	2.2	1.2	10	M
arm_3R	1626713_at	1.2	3.1	2.3	5.7	4	4.4	2.4	883	1.8	1.1	2.7	6	5.8	1.7	3.7	10	M
arm_3R	1626717_at	13.2	8.7	7.8	3.4	4.8	2.9	2	437.7	11.6	1.9	7.2	2.2	2.1	9	3.4	10	M
arm_2L	1626720_at	3.8	5	4.8	4.2	4.6	3.4	2.4	236.3	9.4	3.3	5.8	6.4	12.6	4.6	3.7	10	M
arm_3L	1626722_at	1.7	3.3	8.8	3.5	3.7	5.8	3.4	99.7	1.9	5.1	2.9	8.8	9.7	3.6	6.5	10	M
arm_3R	1626747_at	2.2	1.2	2	3.4	3.2	2.7	0.9	163.8	4.3	2.4	1	3.1	8.7	3.3	2.5	10	M
arm_2L	1626797_a_at	1.8	1	1.3	1.5	1.1	1.9	2.4	731.6	1.2	1.2	1.5	3.1	6.7	3.1	2.1	10	M
arm_3L	1626819_s_at	3.2	5	5.5	8.3	5.2	2.4	4	545.5	9.9	5.6	5.4	3.1	6.6	5	3.4	10	M
arm_2R	1626829_s_at	10.5	11	6.7	14.5	14.2	9	5.2	1027.9	14.8	6.9	9.5	19.5	23.1	15.5	11.5	10	M
arm_3L	1626834_at	2.9	3.1	6	4.4	2.2	5.2	4	1973	7.9	1.3	3.1	10.8	9.3	4.5	2.6	10	M
arm_2L	1626849_at	4.9	5.4	6.9	13	8.5	3.8	3.9	1432.6	3.5	6.2	5.7	6.3	11.2	11.3	5.7	10	M
arm_2L	1626853_a_at	0.6	0.8	1.2	1.6	1.8	1.3	2.5	304	1.9	2.7	0.7	3.3	2.6	0.6	1.4	10	M
arm_3L	1626854_at	3.3	3.2	4.9	3.5	3.1	2.7	2	1335.5	2	3.4	4.9	8.5	9.9	0.6	2.1	10	M
arm_3R	1626858_a_at	28.3	7.6	9.7	6.4	7.1	6.6	5.1	415.8	8.8	7.8	18	5.8	9.8	6.7	3.5	10	M
arm_3L	1626868_at	5.4	10.5	6.4	8.4	5.6	6	1.8	204.8	8.9	3.2	3.1	7.2	14.5	7.3	3.9	10	M
arm_2L	1626873_a_at	1.5	2.3	2.9	2.6	0.8	1.9	0.4	787.9	5.1	1.2	3	8.9	10	2.7	0.7	10	M
arm_X	1626879_at	8.7	15.8	9.4	20.4	18.2	13.7	6.2	1658.5	11.6	14.2	10.5	12.3	8.8	31.3	22.9	10	M
arm_3L	1626906_at	10.4	4.6	8.1	1.8	7.2	4.5	3.2	522.2	9	4.4	4.4	6.7	15.8	4.5	5.9	10	M
arm_2R	1626909_at	2.7	3.6	6.4	11	7.1	7.4	5	222.5	9.5	7.7	7.2	10.5	16.8	3.5	9.2	10	M
arm_3L	1626941_at	2.8	3.9	4.4	7.5	6.2	4.3	4.8	128.3	9.9	6.3	4	10.8	11.3	12.4	7.9	10	M
arm_3R	1626943_at	18.7	1.7	2.4	1.2	3.2	6.9	1.5	971.3	6.3	15.4	16.1	3.9	16.5	1.4	6	10	M
arm_X	1626957_at	1.4	1.3	1.2	3.3	5.2	2.3	0.6	269.7	1	2.1	2.7	1.8	3.5	1.7	0.5	10	M
arm_2R	1626963_at	5.8	9.6	8.4	6.1	7	7.2	5.7	1100.9	5	7.3	7.3	9.3	8.3	9.3	6.6	10	M
arm_X	1626987_at	0.7	2	3	3.3	3	2.3	1.3	479.3	7.1	1.8	2.6	1.9	5	0.9	1.9	10	M
arm_2L	1626995_at	4.1	9.2	4.6	12.3	10.2	4.8	4.3	596.2	6.9	10.9	7.8	14.2	16.2	6.7	8.2	10	M
arm_X	1627008_at	4.8	5.6	5.9	2.8	3.9	3.7	3.7	982.3	4.9	3.6	3.4	10.7	13.2	6.8	5.1	10	M
arm_2L	1627022_at	1.9	1.3	2.1	3.3	3.4	1.7	0.5	394.5	5.9	2.5	2.2	5.4	9.6	6.2	2.3	10	M
arm_X	1627028_at	4.9	6	8.4	5.9	6.4	7	2.3	572.2	10.9	7	3.9	17.1	16.8	7.2	5	10	M
arm_3R	1627031_at	0.5	3.6	2.6	0.8	0.9	2.2	0.4	640	1.8	1.3	1.6	3.9	7.3	1.6	1.2	10	M
arm_X	1627070_x_at	8.7	3.7	3.1	1.3	2.4	2.6	1.8	107.6	5.3	1.9	4	6.9	3	1	6	10	M
arm_2R	1627077_at	1.8	2.9	3.7	2.5	1.8	2	1.7	296.1	1.9	1	1.7	3.1	9.1	1.3	0.8	10	M
arm_2L	1627081_at	9.1	8.3	9.9	24.3	13.2	8.1	10.9	423.8	21.3	17.4	11.3	19.8	17.7	11.7	12.2	10	M
arm_2R	1627084_s_at	6.4	7.7	8.8	2.9	9.8	4.6	1.1	3536.5	10.7	8	3.8	24.8	5.7	11.6	8	10	M
arm_2R	1627093_at	0.6	4.1	8	6.8	6	7.6	3.3	3717.7	12.7	6	5.9	33.7	9.1	10.8	6.9	10	M
arm_2L	1627097_at	5	3.7	3.5	3	3.2	2.8	3.3	737.5	2.7	2.5	2.2	5.6	6.4	2.3	3.2	10	M
arm_3R	1627099_at	0.5	1.7	1.9	1.5	0.9	1	0.6	774.2	3.8	0.6	0.7	2.1	4.7	1.1	0.7	10	M
arm_X	1627105_at	3.9	2.1	4.8	1	2.2	7	5.4	2834.8	2.5	3	5.6	11.6	7.8	2.5	4.2	10	M
arm_3L	1627120_at	5	3.5	5.1	7.7	2.6	6.3	5.3	2018.2	9.6	5.4	2.2	18.4	16	8.9	4.6	10	M
arm_2R	1627133_at	4.9	3.6	5	1.9	1.6	4.4	2.7	493.6	8.9	3.6	7.8	11.8	9.8	2.1	2.9	10	M
arm_3R	1627147_at	2	2.8	2.7	1.7	0.7	2.8	1.5	604.5	1.5	3.9	5.3	4	13.4	1.6	2.1	10	M
arm_X	1627155_s_at	1.4	1	4.7	0.8	1.2	6.9	0.4	1070.2	1.2	3	1.8	1.3	14.6	1.7	2.7	10	M
arm_2R	1627156_at	4	4.5	3	2.1	2.8	2	2.1	215.9	13.6	5.6	5.9	5.4	2.1	6	5	10	M
arm_2R	1627166_at	1.6	1.3	3.9	2.7	1.8	3.3	2	114.4	8.2	2.7	4.9	5.1	8.4	1.8	0.9	10	M
arm_3L	1627168_at	2.7	4.1	8.8	6.9	8.4	7.8	2.2	1709.4	5	9.7	4.1	8.4	8.1	6.5	5	10	M
arm_3L	1627189_a_at	0.6	1.3	2.4	7.4	2.1	3.9	0.8	360	2.2	1	0.9	2.9	5	2.1	0.9	10	M
arm_3L	1627208_at	5.8	4.6	6.3	7.2	16.5	13.1	4.2	1184.3	10.5	5.6	7.4	9.9	32.7	10.6	5.8	10	M
arm_3L	1627211_at	2.8	2.4	2.9	7.3	5.6	5.5	2	1120.5	6.4	4.7	3.5	13.2	16.5	2.1	6.5	10	M
arm_3R	1627217_at	1.4	3.3	4.4	2.9	4.5	3.4	1.9	408.7	9.4	2.4	3.3	5.2	6.4	5.1	5.2	10	M
arm_2R	1627226_at	4.3	6.9	7.9	7	6	5.2	6.8	467.2	8.2	3.4	4.1	8.3	12.9	6.8	3.7	10	M
arm_3L	1627240_at	2.1	1.4	2.4	1.9	2	2.3	1.2	375.5	3.5	1.3	2.6	5.8	7.4	1.4	2	10	M
arm_2L	1627263_at	3.7	3	4.3	2.7	2.3	1.3	1.8	248.3	5	2.1	7.2	3.5	7.2	3.3	4.3	10	M
arm_3L	1627273_at	0.8	2.2	1.9	6.6	3.9	4.4	2	391.8	1.8	3.1	4.2	6.2	3.9	5.6	1.3	10	M
arm_3R	1627282_at	2.1	2.3	7.7	6.4	6.9	6.8	3.6	266.3	1.4	6.1	3.8	8.8	15.4	2.7	10.1	10	M
arm_X	1627286_at	4	4	2.9	1.1	4	1.6	1.8	574.5	3.9	3.4	2.2	6.2	7.4	4.6	2.4	10	M
arm_X	1627292_at	4.2	7.6	9.5	8.3	6	7.1	4.1	206.4	16.6	3.8	7.6	12	12	10.6	6.5	10	M
arm_2R	1627305_at	4	4.6	8	12.8	8.2	31.3	4.4	899.7	12.4	10.3	4.7	10.7	6	8.1	4.9	10	M
arm_2L	1627307_at	3	2.3	6.9	2.2	3.3	4.1	0.3	270.5	13.1	4.6	1.5	2.5	6.8	3.9	2.3	10	M
arm_X	1627313_at	1.5	1.4	5.3	2.5	2.2	2	1.8	106.3	4	4.5	5.6	1.5	5.2	5.2	1.8	10	M
arm_3L	1627333_at	0.9	2	2.1	5.8	2.3	31.1	0.5	483.4	45.7	8.7	1.2	4.3	4.7	6.2	1.2	10	M
arm_3L	1627339_at	5.4	5.9	10.2	7.2	6.6	7	5.9	253.1	13.4	9.1	4.9	10.1	24.1	10.7	8	10	M
arm_3L	1627367_at	5.1	11.9	3.9	10.5	8	2.9	4.4	288.9	10.5	4.4	4.2	7.8	7.5	14.2	3.8	10	M
arm_2R	1627371_at	5	2.6	4.9	2.4	5.3	5	4.3	342	7	2.8	3.5	1.7	8	4.6	3.4	10	M
arm_X	1627401_at	29.6	2.9	2.1	8.7	11.7	8.1	1.6	309.9	13.2	10.5	15.6	2.8	5.6	1.7	2	10	M
arm_2R	1627427_s_at	2.3	2.5	5.2	3.3	4.1	2.9	1.3	192	3	1.3	1.6	4.1	6.8	4	2.1	10	M
arm_2L	1627437_at	2.8	4.2	5.7	7.4	3.5	5.2	0.6	202.1	4.9	5.1	3.8	11.2	7.3	6.3	3.3	10	M
arm_3R	1627439_at	0.9	1.1	1	1.1	1.8	1.2	0.7	299.3	2.1	1.2	0.8	2	3.7	1.6	1.7	10	M
arm_2L	1627444_at	3.7	7.5	5.2	6.7	4.3	5.8	1.9	989.2	7.1	4.4	7.4	9.1	14.6	4.4	4.5	10	M
arm_2R	1627447_at	4	4.1	1.7	3.5	4.2	3.8	3.9	342.5	3.4	3.6	1.9	4.7	12.5	7.4	7.6	10	M
arm_X	1627457_at	3.4	2.6	5	6.3	3.2	4.8	2.6	143.2	3.1	8.6	3.6	5.3	8.8	5.8	2.7	10	M
arm_3R	1627469_at	1.8	2.1	1	3.9	4.4	2.1	2.4	257.3	3.9	3.2	3	5.1	6.4	3.5	0.5	10	M
arm_3L	1627504_at	3.7	6.7	7.6	9.7	8.3	5	4.5	1336.9	7.7	4.6	3.8	14.8	10.2	14.5	9.9	10	M
arm_3R	1627514_at	1.4	1.4	2.2	2.1	0.7	2.2	1.1	765.2	6.9	2.6	2.2	6.8	9.9	1.4	2.6	10	M
arm_2R	1627537_at	2.7	6.1	14.4	13.3	5.2	15.5	42.7	1320.7	14.5	6.8	4.3	15.1	7.8	4.2	5.4	10	M
arm_3L	1627553_at	4	6.2	8.9	3.7	8.4	3.4	3.8	1604.1	10	7.2	5.1	8.5	10.2	4.7	6.4	10	M
arm_3R	1627557_a_at	3.9	6.9	5.3	6.1	3	4.6	2.7	1441.8	7.1	10.8	3.9	13.1	19.3	8.4	7.1	10	M
arm_2R	1627575_at	2.9	3	2.9	3.5	2.1	3.5	0.5	899.8	2.3	5.8	3.7	6	10.9	5.9	1.2	10	M
arm_3R	1627597_at	2.5	1.5	1.4	2.8	0.9	2	0.8	281.2	3.3	1.6	3.2	2.5	3.5	1.5	0.8	10	M
arm_3L	1627642_at	2.4	2.9	6.1	6.1	3.7	3.7	1.4	1086.1	8.4	1.8	1.7	5.8	11.8	3.1	6.1	10	M
arm_2L	1627658_s_at	2.4	1.3	3.1	0.8	16.7	4.9	2.4	1426.7	5.4	9.9	3.4	139.2	1.8	5.5	8.4	10	M
arm_X	1627679_at	5.5	5.5	1.3	0.4	0.7	2.8	0.4	1958.6	5.1	1.4	5	5.9	1.2	1	0.4	10	M
arm_2L	1627689_at	0.6	0.7	3	1.5	2.4	3.8	1.1	882.7	4.2	3.7	4.9	9.5	4.3	0.9	1.9	10	M
arm_2L	1627699_at	1.2	2.2	1.8	4.8	3.9	2.8	2.1	316.4	4.6	1.8	2.8	7	8.1	5	1.9	10	M
arm_2L	1627714_at	0.5	1.4	0.5	0.5	0.4	1.2	0.4	421.7	1.5	0.5	0.7	4.6	1.4	1.3	1	10	M
arm_3R	1627725_at	1.3	4.7	1.3	3.2	1.2	1.2	1.2	379.1	2.1	0.7	0.9	2.2	4.4	3.5	1.7	10	M
arm_3R	1627728_at	9.2	11.7	13.1	15.9	15.1	12.2	6.1	809.8	21.1	16.3	5.5	16.7	24	22.2	14.6	10	M
arm_X	1627731_at	0.5	0.6	0.4	0.6	0.6	1.2	0.5	141.8	1	1	0.4	2	4.1	0.8	0.6	10	M
arm_3R	1627733_at	1.4	2.4	2.7	2.8	1.7	5.6	0.7	175.1	2.3	4.2	1.2	1.8	6.7	1.7	3	10	M
arm_X	1627737_at	9.6	4.6	4.5	8.8	5.7	5.3	2.3	941.4	12	4.1	7.3	11.1	14.7	7.7	3.9	10	M
arm_2L	1627781_at	1.5	3.5	4	2.8	3.4	3.4	1.4	261.7	5.3	4.1	1.3	3.1	11.2	1.5	2.2	10	M
arm_3R	1627798_at	3.9	5.2	4.8	7.1	4	4.9	1.1	707.9	2.3	2.6	5.8	5.5	4.3	5.4	4.7	10	M
arm_3R	1627799_at	3.7	4.2	6.2	3.5	3.5	5.9	2.3	499.2	9.3	5.5	4.1	6.1	3.4	6.4	3.7	10	M
arm_2L	1627807_at	1.9	4.2	7.3	4.7	2.7	7	2.1	2605.1	12.4	3	3.7	15.3	4.2	5.3	3.2	10	M
arm_3R	1627813_at	1.4	2.3	1.7	0.9	2.1	0.9	0.9	773.6	1.4	1.1	0.7	1.6	11.7	0.8	1	10	M
arm_2L	1627831_at	3.3	2.8	4	5.6	4.2	5.8	2.1	395.6	3.5	3.6	4.6	2.9	13.5	3.6	4.1	10	M
arm_2R	1627847_s_at	0.8	1.4	1.5	0.8	0.9	3.2	1.7	184.5	4.1	1.6	0.8	4.4	3.5	0.8	1.7	10	M
arm_2L	1627867_at	6.2	5.3	8.1	7.1	3.5	5.4	2.4	492.9	3.8	7.9	5.6	3.9	11.3	5.7	6.5	10	M
arm_X	1627874_at	9.9	10.5	7.4	17.4	6.9	6.8	5.4	266.5	18.8	4	5.7	11.1	20.9	6.4	13.6	10	M
arm_2L	1627876_at	2.8	2.5	4.1	3	4.9	6.9	3.8	541.9	7.4	4.9	6.2	9.7	15	8.8	4	10	M
arm_X	1627891_at	1.5	2.6	3	1.4	2.5	3.1	2.3	117.9	4.8	3.2	0.4	4.5	7.9	2.7	0.5	10	M
arm_3L	1627901_a_at	0.9	3.9	6.8	2.1	4.9	2.5	1.6	502.4	2.9	3.6	1.4	2.9	18.8	3.4	2.4	10	M
arm_3L	1627928_at	5	2.5	4.3	6	6.8	4.4	3.5	1480.8	6.3	7.1	2.8	6	10.2	5.3	5.6	10	M
arm_2R	1627952_a_at	4.5	3.5	6.8	5.8	3.4	5.8	2.4	279.1	5.8	3.4	5.5	5.6	8.9	6.1	4.4	10	M
arm_3R	1627957_at	15.5	9.9	20.3	11.9	24.2	20.9	6.5	338.4	16.8	9.2	24.3	12	20.7	17.9	16.9	10	M
arm_3R	1627959_a_at	3.1	1.7	6.6	1.1	5.3	8.3	0.7	405.3	9.9	1.4	0.5	7.8	15.7	2.4	3.1	10	M
arm_3L	1627981_at	3.9	5.9	4.1	4.7	3.2	4.5	1.8	769.5	3.7	8.4	6.9	12.5	13	4.1	6.9	10	M
arm_2L	1627985_a_at	3.6	4.1	2.7	3.9	4.9	5.1	2.5	2595.1	3.1	2.9	5.9	12.8	3	6.5	2.9	10	M
arm_2R	1627997_at	0.7	0.7	1.3	1.2	0.9	1.2	0.5	862.3	1	0.6	1	1.6	7.8	1.3	0.6	10	M
arm_3L	1628000_s_at	2.3	2.8	7.5	1.4	4.1	2.1	0.4	436.9	4	2.4	1.6	3.5	15.8	3	2.6	10	M
arm_3L	1628030_at	3	3.9	6.4	4.9	2.6	4.6	1.7	573.5	6	2.7	2.1	6.3	9.3	4	4.1	10	M
arm_2R	1628034_at	1.1	1.5	1.6	4	0.9	1.1	0.4	96.1	1.1	0.6	4.4	7.6	4.8	1.5	0.6	10	M
arm_2R	1628038_at	6.2	8.8	9.9	16.4	8.1	7.5	5.1	193.9	6.2	13	5.6	12.9	13	13.2	9.7	10	M
arm_X	1628040_at	6.5	4.4	7	2.4	5.2	4.3	1.4	132.8	4.4	3	8.6	10.2	7.9	3.4	0.9	10	M
arm_3L	1628042_at	1	4.9	4.4	2.5	3.5	3.7	4.7	318.2	4.3	4.8	3.6	4.5	3.9	4.7	4.2	10	M
arm_2R	1628051_at	1.2	1.3	2.8	1.3	2.6	3.1	1.7	2143.3	2.8	1.2	2.8	11.2	6.8	3.2	1.8	10	M
arm_X	1628072_at	1.2	1.9	9.7	8.5	3.5	3.2	2.6	238.9	8	4.3	3.5	4.9	11	11.1	6.5	10	M
arm_2L	1628079_at	5.6	3.6	4.5	7.2	6.5	10.8	2	826.1	7.6	8	9.1	4.5	14.8	4.9	1.9	10	M
arm_3L	1628128_at	3.4	5.4	0.8	8.4	7.2	9.2	1.2	535.3	4.3	5.9	3.9	8.2	1.7	4.5	2	10	M
arm_X	1628164_at	5.8	1.8	2.1	6	1.9	3.2	1.4	750.7	2.3	4.6	4.2	3.9	4.9	4.8	1.8	10	M
arm_3R	1628179_at	3	6.1	2.4	8.9	7.5	4.6	3.9	164.7	11.1	6.5	4.6	9.9	9.1	4.8	4.1	10	M
arm_2R	1628186_at	2.5	1.9	7.7	5	3.1	9.1	0.9	1009	1.5	6.1	0.9	2.8	17.9	8.1	11.9	10	M
arm_3R	1628191_at	1.4	1.2	7.2	3.7	2.9	3.1	1.4	225.9	5.6	5.9	4.2	10.9	11	1.4	1.7	10	M
arm_3L	1628225_at	3.5	6.4	6.1	5.8	6.6	4.5	2.1	118.1	6.9	6	1.9	11.7	9.7	3.6	3.6	10	M
arm_2L	1628228_at	4	6.1	5.4	5.1	1.3	6.1	2.3	1811.6	8.4	3	1.3	10.2	8.6	12.6	4.4	10	M
arm_3L	1628238_at	12.9	14.6	4.3	2.3	7.4	2.1	2.3	886.6	7.4	4.3	10.3	4.2	7.7	3.5	1.3	10	M
arm_3L	1628256_at	13.5	10.1	9.7	4.9	6.5	6.1	3.2	3857.4	10.4	13.8	9.2	34.6	2.4	10.1	5.1	10	M
arm_2R	1628260_at	4.2	4	5.2	1	5.6	2.5	2.5	869.6	3.4	3.5	1.7	4.9	8.2	0.8	3	10	M
arm_2L	1628267_at	5.8	6.7	7.4	10.9	8.4	5.8	4.8	339.9	3	10.3	5.3	8.6	5.8	9.7	5	10	M
arm_2L	1628274_a_at	2.7	2.7	6.2	1.5	4.9	4.5	2.9	437.8	3.3	3	3.2	1.1	10.3	4	6.7	10	M
arm_3R	1628277_at	0.6	0.6	2.8	3.2	0.7	1.5	0.6	327.6	1.6	2	2.7	4	5.3	2.1	0.8	10	M
arm_3L	1628295_at	1.1	2	2.3	1.3	3.1	1.4	1.4	862	7.5	2	2.3	2.5	13.2	1.7	5.3	10	M
arm_3L	1628307_at	0.4	2.6	2.3	1.2	0.9	2.4	0.9	2051.3	2	0.9	0.7	3.9	3.9	1	1.1	10	M
arm_2L	1628312_at	2.7	4.2	3.6	7.4	1.6	4.5	3.6	1183.8	3.4	4.7	1.1	7.2	6.4	7.7	3.2	10	M
arm_2R	1628337_at	15.5	7.2	11.8	37.3	15.8	14	2.9	917.1	12.1	7.6	7.8	13.7	21.8	46.9	7.2	10	M
arm_3L	1628348_at	1.8	3.9	1.7	5.2	4.6	3.6	1.4	1672	5.7	4.6	2.5	8.7	2.5	4	1.9	10	M
arm_3L	1628360_at	2.4	2.3	2.2	4.7	2.8	4.7	1.6	391	6.3	4.5	2.8	6.3	8.2	2.9	2.6	10	M
arm_2L	1628361_at	2.1	1.6	4.3	2.5	4.9	2.7	2.9	144	8.9	2.5	2.3	10.6	8	1.6	2.6	10	M
arm_3R	1628365_at	8.4	11	12.5	15.8	7.6	7.8	3.1	2951.5	20.4	6.8	6.6	28.4	6	11.1	8.9	10	M
arm_3L	1628379_at	1.5	2	3.7	4.5	2.5	2.7	0.8	786.2	5.7	2.6	5.5	7.5	12.1	2.3	3.8	10	M
arm_3R	1628383_at	6.1	6	7.5	5.7	7.1	10.8	3.7	3100	10.5	10.6	6.9	23.7	15.1	7.1	5.1	10	M
arm_2L	1628401_at	0.7	0.7	1.7	1.1	0.8	1.2	1.8	381.4	8.1	0.9	2	1.3	7.8	1.7	1.3	10	M
arm_X	1628414_at	1.3	0.7	2.3	4.6	0.8	2.2	0.7	742	4.9	0.6	1.5	1.6	10.3	3.7	1.8	10	M
arm_3R	1628437_at	1.6	2.5	2.8	4.4	2.8	4.4	1.2	210.1	3.8	4.6	1.5	2.7	9.2	3.6	2.6	10	M
arm_3R	1628448_at	11.1	9.1	22.2	7.8	9.7	8.2	4	1019.5	1.2	6.7	11.4	6.3	15	5.8	6.6	10	M
arm_2R	1628485_at	1.2	5.1	5.5	1.4	2.3	1.3	2.2	415.9	3.3	3.8	4	4.6	13.2	6.1	1.5	10	M
arm_2L	1628504_at	12.1	9.5	5.9	12.9	8.3	5.9	5.2	331.9	9.7	6.2	4.6	12.2	9	16	8.5	10	M
arm_3R	1628524_at	0.9	1.4	2.5	3.6	1.4	1.6	1.1	1064.1	1.7	1.6	1.6	1.4	2.6	2.2	1.8	10	M
arm_X	1628534_at	1.1	1.6	2.3	3	1.6	3.1	2	100.6	5.1	2.6	3.8	2.7	5	3	2.1	10	M
arm_3R	1628539_at	14.6	7.9	9.8	5.3	10.1	10.7	9.9	911.6	7.6	10	9.3	13.2	51.4	8.2	5.3	10	M
arm_3R	1628559_at	1	1.5	1.7	1.6	2.5	3.5	0.9	277.1	1.4	1.5	0.9	2.1	2.3	1.5	1.1	10	M
arm_2R	1628570_at	2.1	3.5	5.9	0.8	2.5	4.7	1.5	903.7	7.1	3.1	1.8	4.5	6.4	1.7	1	10	M
arm_2L	1628574_at	2.6	2	1.7	1.1	1.2	2.3	0.7	606.5	1.1	1.3	1.8	4.3	2.2	1.1	1.7	10	M
arm_X	1628593_at	4.2	4.5	4	3.3	5.5	2.6	2.4	486.2	6.7	3.8	2.8	5	6.5	4.3	4.6	10	M
arm_X	1628605_at	3	2.8	2.1	5.7	2.7	2.2	2.5	259.1	1.9	3.6	4.6	6.9	8.6	9.8	7.5	10	M
arm_X	1628620_at	1.3	0.6	2	2.1	1.1	1.8	2.5	441.8	3.5	1	1.3	8.7	7.2	1.2	2.2	10	M
arm_3R	1628650_at	12.8	7	17.4	3.6	16.1	14	3.7	3085.9	27.9	10	10.2	22.1	47.6	9.3	10.8	10	M
arm_2R	1628680_at	6.1	2.8	7.8	14.2	5.9	6.6	5.2	661.4	12.4	9.5	4.2	8.6	13.2	7.9	7.8	10	M
arm_3R	1628681_at	2.3	7.3	4.9	4.8	5.7	3.5	1.1	672.2	23.6	4	4.7	8.7	12.3	4.7	5.4	10	M
arm_2L	1628693_at	1.4	2.9	3.5	1.5	1.2	3.1	0.6	275.5	2.7	0.9	2.8	3.4	8.3	5.3	1.1	10	M
arm_X	1628700_at	2.5	1.7	3.9	8.1	5.6	4.4	2.5	218	7.9	5.5	2.1	2.6	12.5	9.5	4.5	10	M
arm_2L	1628711_at	5.9	6	1.7	1.2	4.7	4.6	2	1688.7	2.1	4.1	3.8	8.7	14.4	3.7	4.2	10	M
arm_3R	1628734_at	4.6	9	11.8	7.5	6.9	7.9	6.9	318	3.4	8.2	8.4	9.1	13.2	8	5.7	10	M
arm_3R	1628736_at	2.4	3.6	2.6	1.9	2	1.8	1.3	1148.4	2.1	2.6	2.8	3	7.3	3.9	2.2	10	M
arm_2L	1628741_s_at	0.7	0.7	2.9	1.6	0.7	2.2	0.4	123.5	4.2	2.3	1.9	5.9	3.8	0.5	0.8	10	M
arm_X	1628745_at	3.7	1.3	1.9	1.9	1.5	3.2	0.7	144.4	0.8	2.3	0.9	4	8.6	5.3	2.4	10	M
arm_2L	1628746_at	7.3	5.4	8.9	12.1	12	8	6.3	327.5	20.1	6.9	9	13.7	15.9	8.6	8.6	10	M
arm_2R	1628760_at	1.5	1.5	8.8	10.9	5.6	4.1	1.5	2605.5	65.8	3.6	2.6	18.1	18.4	10.5	5.2	10	M
arm_3R	1628811_at	2.2	4.6	2.4	2.8	5.6	6	1.5	613.8	5.6	3.5	1.8	7.2	4.9	1.3	4.4	10	M
arm_2R	1628822_at	14.9	22.7	5	5.2	4.4	7.3	1.9	914	5.6	3.2	55.3	22.4	16.7	5.3	6.2	10	M
arm_2L	1628832_s_at	1.4	1.3	1.8	1.9	1	1.7	1.5	309.5	4.8	1.3	1.4	2.1	11.5	2.4	3.8	10	M
arm_2L	1628833_at	1.1	2.3	3.3	3.6	1.1	2.1	2.2	1204	3.3	2.1	0.7	8.4	9.4	1.7	2.7	10	M
arm_2L	1628838_at	0.6	2	5	0.8	4.7	3.5	2.4	1033.6	1.5	3.3	0.8	7.6	7.8	2.8	2.2	10	M
arm_3R	1628848_at	0.7	2	1.3	2.5	0.8	1	0.6	980.4	4.8	0.8	0.7	4.3	7.2	4.4	1.6	10	M
arm_3R	1628852_at	2	3.1	5	8.1	6.1	4.9	1.3	592.2	7.8	4.2	3.8	7.1	12.8	8.8	6.1	10	M
arm_3L	1628854_at	2.8	2.1	2.4	5.3	3.5	5.1	4.2	268.2	8.9	10.3	5	6.2	3.1	4.6	3.1	10	M
arm_2R	1628871_at	1.3	1.8	2.4	4.9	3.6	2.6	2	666.6	3.6	2.3	1.3	2.5	7.1	8.3	2.1	10	M
arm_3L	1628872_at	1.9	6.2	4.2	1.2	1.2	4.1	3.3	2833.6	5.9	1.8	0.7	14.3	10.9	1.8	1.7	10	M
arm_X	1628874_at	4.7	2.5	6.9	1.9	4.1	5.1	1.4	1635.6	6.7	6.6	4.1	12.9	15.4	5.7	2.3	10	M
arm_2L	1628908_at	1.2	0.7	5.5	2.9	3.8	3.4	1	1403.1	3.3	1.3	2.9	11.4	10	6.3	1.5	10	M
arm_2L	1628917_at	0.5	1	3.4	3.1	1.6	1.4	0.8	1266.3	3	1.1	2.2	4.3	6.2	4.2	1.1	10	M
arm_3R	1628925_at	5.1	4.3	3	5.3	5.3	5.3	4.6	315.6	8.9	4.7	3.2	7.1	17.4	4.5	4.8	10	M
arm_3R	1628953_at	12.9	9.1	10.4	9.2	11.8	19.6	6.8	1629.3	5.2	15.1	12.2	16.4	26.4	9.5	7.4	10	M
arm_2R	1628958_at	0.5	0.8	0.8	1.2	0.8	0.8	0.7	679.1	1.3	0.9	0.4	1.7	1.3	1	0.8	10	M
arm_2R	1628968_at	2.1	3	5.1	9.2	2.7	6.3	2.3	299.7	9.1	2.8	6.1	5.9	7.6	8.6	3.1	10	M
arm_3L	1628970_at	4.2	2.6	10.3	3.3	3.7	4.6	2	387.4	4.1	7.3	4.2	3.3	2	4.6	5.5	10	M
arm_3L	1628979_at	16.4	2.1	7.1	7.6	4.2	7.9	1.3	577.7	3.7	7.4	10.7	10	10.4	4	2.9	10	M
arm_2L	1628981_at	1	0.9	1.7	2.1	1.1	0.8	1.8	104.9	2	2.2	1	1.4	2.6	6	1.5	10	M
arm_3L	1628995_at	1.9	2.6	2.7	3.4	3.3	5.5	1.7	513.5	3.1	2.8	5.1	4.2	9.7	1.7	4.5	10	M
arm_2R	1628997_at	5.6	6	2.1	7.2	8.4	8	1.8	1034.1	5.6	9	27.8	23.9	8.2	5.7	5.4	10	M
arm_2L	1628998_at	1.7	0.4	1.7	0.4	0.8	2.1	0.4	1230.1	3	1.5	1.2	2.5	9.2	2	1.2	10	M
arm_2L	1629022_at	1.3	0.9	3.9	1.6	0.9	1	0.6	463.1	3.1	0.5	2.9	9.2	2.3	6.1	1.2	10	M
arm_2L	1629041_at	7.1	7.3	8.4	9.2	8.5	4.1	4.1	349.1	10.4	5.4	5.6	10.7	12.3	14	8.8	10	M
arm_2L	1629096_at	4.3	4	3	1.4	1.4	5	1.3	340.8	1.7	3.8	2.6	3.8	2.9	1.4	1.9	10	M
arm_X	1629122_at	0.7	0.8	1.2	2.2	1.1	1.6	0.4	508.2	1	0.9	1.2	2.5	1.9	2.3	0.8	10	M
arm_2R	1629128_at	7.9	7.8	4.7	8.5	4.8	8.1	5.8	3240.6	9.6	6.7	8.9	58.3	13.9	14.4	8.4	10	M
arm_3R	1629130_at	3.2	1.9	1.7	2.1	2	2.9	1.1	539.5	2.2	2.2	3.7	1.7	9.1	5	2	10	M
arm_X	1629163_at	2.6	3.5	1.5	2.5	2.4	3.2	3.2	331.7	9.6	3	2.2	5.8	8.7	2.3	4.5	10	M
arm_2R	1629168_s_at	2.2	6.9	5.2	3.2	2.8	2.1	0.8	128.6	5.1	2.6	4.2	1.6	11.1	4.5	2.1	10	M
arm_3R	1629202_at	0.5	0.5	3.3	0.6	0.4	1.8	0.2	36	2.7	1.2	0.4	0.7	3.2	0.6	0.4	10	M
arm_3R	1629240_at	6.9	11.7	12.9	6.5	11.8	16.7	7.1	3133.6	19.5	10.2	9.3	48	43.6	15.2	10.3	10	M
arm_2L	1629289_at	4.9	2.2	4.4	2.1	3.8	2.9	3.2	1138.2	4.1	1.2	4.4	9.1	15	1.1	1.1	10	M
arm_2R	1629302_at	4.2	2.1	5	5.5	6.1	5.1	2	553.6	5.8	2.5	4.7	9.3	9.3	7.6	3.1	10	M
arm_2L	1629303_at	1.1	3	3.3	9	3.2	15.1	1.6	1145.1	9.7	7.3	3.9	4.2	11.4	7.4	3.6	10	M
arm_3R	1629316_at	1.8	2.4	0.5	3.5	0.7	2.2	0.5	819.1	7.8	1.2	1.4	3.8	3.6	4.5	0.5	10	M
arm_2L	1629327_at	0.5	1.4	1.5	1.4	1.8	1.9	0.7	269.9	1.1	2.8	2.5	2.7	7.1	1	1.4	10	M
arm_3R	1629331_at	0.7	6.4	7.7	3.7	4.8	8.3	5	3358.6	8.5	5.8	5.7	34.2	14.6	9.9	6	10	M
arm_X	1629349_at	1.3	2.7	2.6	2.2	0.5	2.7	0.7	191.4	3.6	2.9	0.6	5.7	2.3	3.9	2.3	10	M
arm_2L	1629350_at	3	2.8	4.5	3	1.7	3.3	1	528.6	4.5	1.6	2.5	7.8	5.8	4	1.3	10	M
arm_2R	1629365_at	7.2	4.1	6	7.5	1.4	1.5	0.8	2194.7	5.1	2.8	1.8	14.9	6.5	12.1	1.7	10	M
arm_3L	1629377_at	2.6	3.3	4.7	8	7.2	5	3.9	278.6	5.7	5.1	5.6	4.6	11.4	7.8	5	10	M
arm_3L	1629378_at	2.2	2	1.7	3.5	3.9	3.5	1.4	242.2	5.1	3.3	4.8	7.5	10.5	2.2	2.2	10	M
arm_X	1629402_at	15.4	5.9	5.8	4.7	4.4	7.6	1.3	571.8	4	4.8	33.3	6.2	9	6	3.7	10	M
arm_X	1629410_at	2.4	2.8	9.4	6.3	5.3	8.3	1	441.6	16.8	6.8	5.5	13.1	12.6	4.8	6.9	10	M
arm_X	1629420_at	0.9	2.2	0.6	2	0.7	1.5	0.7	147.7	3.4	1.6	2.6	3.1	8.8	0.8	0.6	10	M
arm_X	1629444_at	3.2	3.9	1.5	2.2	3.1	2.8	3.1	288.2	7	4	1.8	3.6	7.5	5.6	3.3	10	M
arm_2R	1629462_at	0.6	1.4	1.8	0.9	0.4	2.7	0.6	1147.1	1.6	2.2	0.7	1.5	2.3	0.5	0.8	10	M
arm_3R	1629489_at	0.9	1	2.2	3.2	0.3	0.6	3.4	346.7	24	0.6	1.1	3.5	1.9	0.4	1	10	M
arm_2R	1629534_at	1.8	2.1	4.7	3	4.7	5.5	1.3	1516.6	7.7	5.1	0.7	9.9	3.2	6.5	6.5	10	M
arm_3R	1629535_at	2	1.8	1.8	2.5	1.2	2.2	2.8	696.5	5.4	3	1.6	5.9	6	3.4	2.8	10	M
arm_2R	1629558_at	7.8	9.3	8.8	11.6	7.3	6.1	5.7	1482	6.4	4.1	5.4	12.8	9	7.7	6.4	10	M
arm_2R	1629584_at	2	2.8	3.2	4.1	3.5	3.1	0.9	588.5	2.5	4.4	1.8	9.8	9.9	5.3	2.3	10	M
arm_2L	1629603_at	1.4	2.4	3.9	3.8	3.1	2.9	1.2	175	3.9	3.5	1.3	8.7	7	4.2	3	10	M
arm_X	1629605_at	2.6	4.1	5	3.6	2.8	5	3.3	143.3	4.9	8	2.3	9.5	7.1	1.9	2.8	10	M
arm_2L	1629615_at	1.9	1.9	5.9	2.7	2.5	2.6	1.2	73.6	1.2	1.4	2.4	3.9	5.8	0.9	1.9	10	M
arm_X	1629653_at	3.6	6.5	11.3	10.8	7.8	5	3.5	1319.6	7.8	1.4	6.5	13.5	19.6	8.6	3.6	10	M
arm_X	1629660_at	4.4	6.9	8.2	17.4	5	5.4	4.6	476.4	13.3	8.3	4.5	6.5	10.9	13.5	8.8	10	M
arm_3L	1629661_at	3.7	2.7	3.1	1.8	0.9	2.3	0.9	425.4	10.2	1.5	3	10.2	6.2	5.5	3.2	10	M
arm_2L	1629670_at	2.5	2.7	3.3	1.6	3.3	8.1	1.2	3306.7	2.9	2.5	5.3	35.6	18.7	6.7	4.8	10	M
arm_X	1629687_s_at	11.5	11.4	13.1	1.5	7.5	6.5	1.4	1134.8	3.2	7.3	18.7	7.2	15	1.1	5.2	10	M
arm_2L	1629698_at	2.6	3.1	4.4	5.7	5.1	4.8	2.9	153.4	4.9	8.6	5.3	6.5	11.6	9.4	3.3	10	M
arm_X	1629701_at	1.5	1.9	2.9	2.7	2.6	3.2	0.7	134.6	0.7	3.1	2.7	1.4	4.6	2.5	2.3	10	M
arm_3L	1629708_at	4.4	10	8.9	9.1	8.3	12.3	2.5	248.8	7.9	11	4.1	9.7	17.1	4.8	4.2	10	M
arm_2R	1629714_at	4	5.2	10.1	6.6	9.1	7.4	4.8	302.8	18.7	5.9	7.1	13.2	8.4	5.6	10.5	10	M
arm_X	1629743_at	1.3	2.7	2.9	3.1	3.3	2.9	1.5	897.8	1	4	2.8	3.7	7.6	4.5	2.7	10	M
arm_2R	1629749_a_at	7.3	6	5.3	3.7	4.8	5.5	5.2	322.4	2.3	5.5	4.8	14.7	20.3	13.2	6.2	10	M
arm_2R	1629750_at	2.3	1.9	3	2	3.6	2.3	1.8	395.5	8.5	3.1	4.1	7.7	6.7	1	2.7	10	M
arm_2L	1629751_at	2.5	1.1	2	3.5	1.5	2	1.5	690.9	2.2	2.5	4.2	2.2	9.1	1	2.1	10	M
arm_3L	1629763_at	1.2	1.5	0.6	0.9	0.9	1.2	1.3	312.5	1.3	1	2.3	1.3	5.8	1.1	1.1	10	M
arm_3L	1629780_at	2.3	1	1.3	4.4	2.4	3.1	1.3	621.3	4.2	1	0.9	2.7	10.6	2	1.3	10	M
arm_2L	1629787_at	5.8	5.8	7.8	4.4	7	5.9	5.9	290.4	8.1	6.3	8.5	13.3	15.2	5	5.2	10	M
arm_3R	1629814_at	1.6	1.3	2	0.6	0.5	0.7	1.1	244	4.3	2.3	0.7	2.3	0.9	0.8	0.7	10	M
arm_X	1629825_a_at	1.5	1.5	3.1	3	2.7	2.4	3.6	286.5	5.6	4.2	5.6	5.9	8.5	2.4	0.9	10	M
arm_3L	1629835_at	3.4	14.6	7.8	3.9	17.5	19.9	0.4	1890.7	4.9	23.2	9.1	15.4	28.4	5.8	10.7	10	M
arm_2R	1629838_at	1	0.5	2	1.3	1.5	1.3	0.3	345.2	1.4	0.8	1.7	2.1	2	1	1	10	M
arm_2L	1629858_at	3.1	7.1	3.3	2.1	4	2.2	1.2	726.6	7	2.7	1.6	7.6	2.5	2.2	3.7	10	M
arm_3L	1629862_at	3	3.2	4.3	6	5.4	5	3.7	278.6	8.3	4.8	4.5	6.9	7.3	5.6	2.8	10	M
arm_2R	1629870_at	1.6	3.2	3.4	0.9	1	4.2	1.9	969.2	0.8	1.7	3.1	4.4	6.4	1.9	2.5	10	M
arm_2R	1629888_at	6.1	7.4	8.1	6.3	5	7.9	4.4	176.6	5.8	5.8	4.8	8.3	6.8	2.5	4	10	M
arm_2R	1629890_a_at	3.8	4.9	2.3	3.1	3.6	1.3	3.3	104.9	1.2	1.2	3.6	5.7	6.8	1.7	2.4	10	M
arm_3L	1629911_at	1.3	1.8	1	4.2	5	3.4	1.6	1271	4.7	1.2	0.9	1.9	2.2	2.6	1.3	10	M
arm_3L	1629928_a_at	0.5	1.6	3.5	0.9	1.6	1.2	1.7	511.7	7.2	0.6	1.8	4.8	3.8	1.1	0.5	10	M
arm_X	1629947_at	3.5	1.7	2	2.8	2.5	1	2.4	132.7	6.7	0.7	4.4	1.8	2	4	0.8	10	M
arm_2R	1629951_at	1.3	4.7	6.9	2.4	3.6	3.8	0.8	476	2.3	1.9	3.2	7.5	4.8	1.6	2.3	10	M
arm_2R	1629952_at	2.6	1.1	2.5	1.5	1.7	3.1	0.8	312.8	1.5	1.7	0.7	1.2	2.6	0.9	0.7	10	M
arm_2R	1629960_s_at	1.9	5.5	5.1	3.7	5.1	4.2	1.4	108.4	2.7	4.5	3.4	2.5	5.6	1.2	2.1	10	M
arm_3R	1629978_at	2.5	0.7	4.9	2.3	0.8	2.4	3.2	1719.5	2.7	4.8	2.2	8.6	5.7	2.7	1.8	10	M
arm_X	1630001_at	2	5.3	2.2	1.6	1.1	1.8	0.6	328.2	11.9	0.7	3.1	10.6	4.3	1.2	1.9	10	M
arm_2R	1630009_at	1.9	2	1.4	1.3	1.6	2.4	3.1	354.4	2.8	3.1	0.8	3.2	3.8	1.8	1.9	10	M
arm_3L	1630016_at	2.2	1.9	5.3	1.9	1.5	3.2	2.9	178.1	5.6	3.2	5.9	6.1	3	2.2	2.4	10	M
arm_2R	1630071_at	3.6	2.5	2.6	6.4	3.6	3.4	1.9	416	9.8	2.9	3.5	8.1	19.7	13.2	7.8	10	M
arm_2L	1630087_at	2	1.5	4	6.2	4	4.1	0.7	572.9	3.4	4.7	4.8	4.8	9.8	5.1	1.1	10	M
arm_3R	1630089_at	6.2	4.3	13.6	10.8	12.8	4	4.1	389.1	9.2	11	5.4	16.2	8.3	7.5	5.1	10	M
arm_3R	1630091_at	2.5	4.5	6.9	7.2	4	14.1	2.4	194.1	4.6	3.2	3.4	10.3	13.3	6.4	3	10	M
arm_X	1630096_at	6.4	4.2	55.8	9.2	10.2	6.1	8.8	868.3	13	5.7	6.8	15.4	14.6	4.5	8.8	10	M
arm_2L	1630102_at	1.3	2.8	4.9	1.5	2	4	1.1	1192.1	1.2	5	2.1	9.7	7.8	5.7	1.1	10	M
arm_X	1630108_a_at	1.8	2.3	1.5	1.3	2.2	3.2	2.8	88.6	5.6	2.6	1.1	6.8	5.3	0.7	1.5	10	M
arm_3L	1630121_at	3.1	2.4	3	4.6	0.8	4.1	1	605.1	3.1	2.1	2.8	1.9	4.8	4	1.1	10	M
arm_3R	1630122_at	4.7	5.2	6.9	10.3	7.9	5.8	3.7	471.7	11.1	4.5	8	13.3	11.8	10.4	6.4	10	M
arm_3R	1630153_a_at	4.8	11.2	19.9	12.6	14.3	9.4	5.6	1724.4	21.9	12	11.8	19.8	29.1	16.4	9.5	10	M
arm_2R	1630158_at	4.5	1.8	4.7	8	3.1	4.8	3.8	732	5.3	6.8	4.2	11.6	9.7	7.7	5	10	M
arm_3R	1630162_at	4.3	10.2	4.5	7.2	5.3	7.7	4.5	327.7	13	9.4	7.1	13.2	17	8.2	4.9	10	M
arm_2R	1630172_at	1	0.6	1	1.2	0.6	0.8	0.4	440.2	3	1	1.2	1.2	1.6	0.9	0.6	10	M
arm_3L	1630191_at	1.9	3.1	2.4	6.8	3	4.4	0.7	1694.8	5.4	3.5	2.7	8.4	4.6	4.1	2	10	M
arm_2L	1630199_at	0.8	1.3	1.7	4.5	0.6	1.9	0.4	1251.5	3.8	1	2.4	5.9	1.9	3.8	1.1	10	M
arm_3R	1630204_a_at	15.3	13.9	18	21.4	18.1	18.1	9.3	1494.4	9.9	16.7	16.7	33.3	37.1	19	15.6	10	M
arm_2L	1630207_at	152.2	57.7	44.3	42.8	55.9	54.5	160.5	1882.2	68.4	39.6	80.2	44.1	61.1	31.4	48	10	M
arm_3L	1630209_at	0.5	0.6	1	0.9	0.7	1.5	0.6	1589.8	2.4	0.7	0.5	2.9	2	1	0.8	10	M
arm_3R	1630251_at	1.8	2.4	4.3	0.7	3.9	1.8	1.4	1104.9	2.4	4.2	0.8	3.6	5.4	1.2	3.4	10	M
arm_2L	1630254_at	5.2	11.4	10	30.5	18.2	10.5	5	652.8	14.5	14.2	11.3	16.2	18.1	26.7	11.3	10	M
arm_2R	1630264_at	3	3	8.1	5.2	6	5.5	6.1	533.5	5.8	8.2	3.9	7.9	1.4	3.4	3.6	10	M
arm_3R	1630265_at	5.3	2.8	1.7	4	1.4	1.8	0.9	203.3	8.7	3.5	2.7	1.6	7.5	4.8	1.8	10	M
arm_2L	1630273_at	3.3	4.3	3.3	0.5	3	2.9	1.4	284.3	7.7	2.6	2.8	5	8.1	1.2	2	10	M
arm_2R	1630277_at	0.8	1.5	2.4	1.4	1.6	2.4	1.2	84.2	1.6	2.4	3.3	2.8	5.3	2	2.6	10	M
arm_3L	1630293_at	3.1	1.4	0.9	1	1.9	1.5	1.8	278.2	3.7	1.2	0.8	1.6	2.8	1.1	1.1	10	M
arm_3R	1630300_at	2.8	4.5	6.7	1.5	3.3	5.8	3	585.9	2.4	3.5	2.5	2.1	13.5	1.2	3.2	10	M
arm_2R	1630313_a_at	1	1	1.3	1.4	4.1	1.3	2.2	1237.3	3.8	0.7	1	6	1.8	2.3	1.9	10	M
arm_3R	1630314_at	7.6	9.2	4.8	9.3	9.2	7.7	5.6	728.9	4.9	8.3	8.6	16.8	13.4	15.3	9.4	10	M
arm_3L	1630323_at	4.4	6.5	4.1	7.5	9.6	3.8	3.6	755.9	9.4	6.7	4.6	16.4	6.9	10.4	8.8	10	M
arm_2L	1630325_at	4	4.2	6.2	6	4.2	4.9	2.5	250.3	8.9	6	5.4	9.7	14.6	11.5	4.3	10	M
arm_3R	1630327_at	1.7	7.8	4.2	4	4.5	2.8	1.3	320.6	5.9	3.5	2.7	13.6	12.5	1.2	2.7	10	M
arm_3R	1630353_at	2.7	3.5	4.4	3.1	1.6	2.5	3	1829.5	4.8	1.1	3.5	6.9	15.3	6.6	3.8	10	M
arm_2R	1630354_at	1.4	2.4	4.4	3.8	4.7	4.4	2.5	774.6	2.5	4.9	3.9	5.1	10.6	2.8	3.3	10	M
arm_2R	1630368_at	2	1.2	0.8	1.5	4	1.7	1.2	681.4	3.5	1.2	0.9	5.5	7.9	1.8	2.9	10	M
arm_3R	1630388_at	6.1	5	7.9	10.2	7.2	8	6.2	1035.9	16.5	10.2	5.9	12.1	22.7	9.6	8.1	10	M
arm_X	1630407_at	1.4	3.1	2	6.8	1.3	4.1	1.4	306.6	3.8	4.1	2.3	7.1	4.5	5.7	3.2	10	M
arm_2R	1630436_at	3	4.7	3.5	2.4	2.3	2.6	3.8	90.5	3.8	6.1	4.4	4.8	3.9	6.8	4.4	10	M
arm_2R	1630460_at	1	1.2	5.3	1.7	2.1	1	1.6	220.8	4.4	3.5	3.6	4.7	9.7	3	3.4	10	M
arm_2L	1630482_at	6.1	5.5	7.2	3.3	5.4	6.4	2.4	1114.7	14.9	7	7.3	16.6	21.2	5.6	5.7	10	M
arm_2R	1630495_at	2.9	8.1	7.5	10	9.9	9	2.5	1686.2	6.7	9.5	5.9	12.6	22.2	4.6	10.4	10	M
arm_X	1630498_at	0.3	1.6	0.3	0.7	0.3	1.1	8.8	226.8	0.9	0.6	0.3	0.6	0.9	0.4	0.5	10	M
arm_3L	1630499_at	2.2	3.8	1.5	7.6	3.8	3.5	3.3	300.9	3.8	4.8	2.2	7.1	8.9	5.4	5.7	10	M
arm_X	1630512_at	5.5	4	4.4	6.5	4.4	3.7	52.8	627.1	9.1	4.4	2.3	6.5	17.9	3.6	4.5	10	M
arm_X	1630566_at	1.8	0.9	1.8	2.5	1.1	1.2	0.4	226	1.3	0.7	2	2.4	4.5	4	0.8	10	M
arm_2R	1630601_at	2.7	4.4	3	4.7	3.1	5.6	1.7	1319.9	3.2	2.1	3	2.7	3.4	3.5	0.8	10	M
arm_3R	1630629_at	4.2	7.4	8.4	9	19	6.3	3.8	1776.2	11.4	7.6	5.4	12.7	11.2	8.8	9.3	10	M
arm_2L	1630641_at	3.3	1.4	1.6	1.5	0.7	1.5	2	439.7	3.6	1.9	0.8	2.6	1.3	0.7	0.9	10	M
arm_2L	1630645_at	1.7	3	1.8	4.5	4.3	1.5	3.2	370.4	2.8	3.2	2.7	7.1	4	3.1	3	10	M
arm_2L	1630663_a_at	1.7	3	0.7	0.7	0.6	3.4	1.2	3246.6	0.8	1.2	0.9	22.4	2.2	4.2	0.9	10	M
arm_3L	1630673_at	2.5	3.3	8.3	5.1	6.7	2.3	5.4	1682.1	5.6	5.3	1	8	2.9	4.1	3.1	10	M
arm_3R	1630675_at	2.7	1.2	1.6	3.6	2	3.7	2.7	271.1	5.1	2.3	2.5	6	9.9	1.9	2.4	10	M
arm_X	1630680_at	5.9	9.1	7.3	4.2	9.9	6.2	4.5	263.2	11.4	5.8	9.1	14	7.7	3.8	5.1	10	M
arm_3L	1630684_at	1.5	3.3	3.8	2.9	3.9	4.2	1.9	1118.6	6.1	0.7	0.6	9.8	6.3	5	2.1	10	M
arm_X	1630685_at	13.5	1.6	2.4	1.9	1	2	0.5	673.5	0.9	0.6	7.9	6.1	2.5	0.9	0.3	10	M
arm_3L	1630689_at	3.6	2.8	3.3	6.4	5.7	3.3	2.9	157.1	5.5	2.2	2.5	5.8	7.9	5.4	8	10	M
arm_X	1630737_at	13.2	3.1	3	3.4	2.4	1.8	0.9	534.4	4.8	3.6	8.3	4.9	4	3.1	2.3	10	M
arm_2L	1630746_at	1.1	1.1	2.7	2.9	2.4	1.9	13.4	248.4	3	2.6	2	2.2	5.2	2.3	2.1	10	M
arm_3R	1630773_a_at	3.4	2.7	2.5	11.2	7.5	3.5	1.4	866.2	25.1	8.1	3.5	6.9	13.5	3.7	6.4	10	M
arm_2L	1630776_at	0.8	2.7	0.8	3.9	2.7	3.1	1.3	238.7	5.4	3	3.7	6.8	2.5	6.7	0.4	10	M
arm_X	1630780_a_at	0.7	1.4	8.2	1.1	5.3	3.4	2.7	1774.3	5	2.6	2.2	8.9	6.3	4.1	3.6	10	M
arm_2L	1630787_at	2.5	4.2	13	10.3	5.5	2.8	4.2	283.8	5.8	1.4	4.7	17.1	9.6	9.2	3.3	10	M
arm_2R	1630818_at	2.3	3.2	1	6.4	1	2.5	1.4	474.1	6	2.9	2.9	4.7	6.5	4	3	10	M
arm_3R	1630819_at	1.2	4.9	4.8	1.8	4	0.7	2	2202.5	7	0.5	5.3	13.8	4.8	3.5	3.4	10	M
arm_3R	1630891_at	4.3	3.7	7.4	3.1	5.4	7.1	1.4	1016.8	10.9	6.8	5.9	18	18.3	4.7	4.1	10	M
arm_3R	1630896_at	3	4.7	7.5	12.5	8	7.3	3.4	2729.9	11.4	10.8	6.7	26	9.6	15.3	9	10	M
arm_3L	1630907_at	5.3	2.9	8.7	5.4	6.1	7.2	2.8	984.5	1.4	6	6.9	9.5	15.3	6.3	2.4	10	M
arm_2L	1630967_at	0.4	0.6	1	1	1.7	1.2	1	577.6	1.7	0.5	0.6	2.1	1.4	0.9	0.8	10	M
arm_2L	1630972_at	5	6.9	8.1	3.9	8.6	12.8	1.3	1093.4	12.1	6.2	3.2	11.9	8	6.6	6.8	10	M
arm_3R	1630988_at	2.9	2.5	3.7	5.4	3.6	4.4	1.1	548.1	1.4	4.4	4.4	5.1	7.8	4	3.3	10	M
arm_2R	1631022_at	1.8	2.8	3.3	1.4	3.2	4.2	3.6	789.2	5.8	3.7	4	4.5	18.6	3.7	3.1	10	M
arm_2R	1631025_at	1	0.5	1.4	0.8	1	1.2	2.1	835	0.7	0.5	1.6	4.3	5.2	1.7	1.1	10	M
arm_3R	1631032_at	2.9	2.6	4.2	2.8	2.9	3.6	2.9	137.3	1.7	1.1	4	4.9	10	3.2	4.5	10	M
arm_2R	1631047_at	4.3	3.9	5.3	2.7	6.7	4.8	2.3	786.5	13	7.7	5.4	7.2	18.6	3.6	3	10	M
arm_2R	1631067_at	1.2	3.8	1.5	8.7	4.3	5.4	1.7	1418.2	10.9	5.8	5.3	12.2	13	11.6	3	10	M
arm_2L	1631076_at	3.1	5.4	2.9	10.5	3.8	6.1	5.5	111.5	6.5	2.8	4.1	8.6	7.6	8.4	8.5	10	M
arm_2L	1631077_at	2.7	3.7	6.2	4	4.3	5.2	3.2	825.8	4.8	4.2	4.4	4.6	10.9	4.7	5.6	10	M
arm_3L	1631081_a_at	7.9	7.5	10.8	5.6	6.4	3.7	3.5	1663.4	5.9	4.4	8.2	16.9	10.1	9.5	6.2	10	M
arm_2L	1631128_s_at	54.1	17.7	10.6	5	8.1	10.7	4	4494.4	21.1	8	22.2	33.3	19.9	22.9	7.6	10	M
arm_X	1631140_at	2.3	3.4	2.9	2.8	2.6	3.2	2.6	104	2.4	1.2	2.3	7.9	3.9	6.3	4.3	10	M
arm_3L	1631152_at	3.8	5	5.3	10.7	6.2	5.4	1.7	465.8	11	6	3.2	5.2	10.6	9	6.6	10	M
arm_X	1631166_at	3.3	4.1	3.2	4	3.7	4.1	2.8	114.4	8.9	2.7	1.4	5.2	2.4	1.2	2.6	10	M
arm_2R	1631172_at	1.7	1.5	3	4	1.2	4.4	2.7	887.4	8.6	6.4	2.8	7.8	12.1	6.7	3.1	10	M
arm_3R	1631192_at	1.1	1	2.2	3	1.3	2	2.5	188.3	1.5	1.8	1.9	1.3	3.7	2.7	1.1	10	M
arm_2R	1631195_at	30.3	7	3.8	1.5	4.3	4.3	4.8	904.3	16	6.9	24.7	9.7	10.4	8.1	5.5	10	M
arm_X	1631206_a_at	4.2	4.9	7.1	6.1	3.6	6.2	1.9	667.7	6.2	3.1	5.9	8.8	14.2	8.4	4	10	M
arm_2R	1631209_at	1.1	1.3	0.9	2.4	1.1	3.2	0.8	830.9	1.4	4.1	1.8	1.7	4.6	2	0.9	10	M
arm_3R	1631210_at	0.4	0.5	5.7	2.7	1	0.9	1.4	1223.1	2	1.2	1.3	2.5	1.2	2.3	0.6	10	M
arm_2L	1631211_at	11.8	5.9	1.6	14.1	5.4	5.6	3.8	2995.2	29.3	4.6	9.1	16.1	4.4	12.7	4.7	10	M
arm_2L	1631238_at	5.8	5.1	4.2	4	3.7	6.3	3.1	1902.8	9.5	9	4	19.1	5.5	9.4	3.2	10	M
arm_X	1631267_at	2.1	2	0.5	1.2	2.3	1.5	0.8	493.6	5.7	1.3	2.3	7.2	4.5	1.6	2.1	10	M
arm_2L	1631270_at	0.8	0.5	1.4	1	3.3	1.7	0.8	142.1	2.6	1.4	2.2	1.7	6.6	3.1	1	10	M
arm_3R	1631282_at	4.7	6.1	8.6	4.2	9.1	7.3	4.3	552.4	6.5	7	7.8	7.4	20.4	5.6	6.4	10	M
arm_2L	1631293_at	1.1	2.9	3.4	5.5	2.4	2.3	0.9	253.1	9.8	4.2	0.8	9.6	11.7	3.3	2.1	10	M
arm_2R	1631301_at	0.8	1.4	1	0.5	1	1.6	0.8	259	3.3	0.9	2.2	1.6	12.9	1	1.5	10	M
arm_3R	1631312_at	4.4	6.2	11	10.8	9.2	5.7	2.9	656.6	9.4	7.2	4.8	10.1	4.6	7.7	6.2	10	M
arm_2R	1631316_a_at	1.2	1	6.2	3.4	4.8	3.2	1.6	1211.6	6	3.2	2.4	13.4	5.9	2.8	3.3	10	M
arm_3L	1631319_at	3.5	1.8	2.1	2.9	1.8	2.6	2.2	321.4	4.3	1.7	2.4	2.3	12.9	1	4.8	10	M
arm_3R	1631324_at	4.6	5.2	1.4	2.7	5	2.4	0.9	1749.6	4.1	6.2	4.6	10.9	4.1	4.3	1.8	10	M
arm_3R	1631335_a_at	0.6	0.8	1.9	3.4	1.1	3.2	1.8	1176.9	4.2	4.3	0.8	4.5	3.9	2.3	1.7	10	M
arm_2R	1631346_a_at	3.7	4.2	2.9	1.2	5.7	4.9	1.8	1743.2	6	1.4	3.3	3.8	5.4	1.7	5.8	10	M
arm_2R	1631347_at	1.5	7.6	4	5.4	3.7	3.1	2	915.9	4.4	0.5	2.5	9.7	16.6	2.4	0.6	10	M
arm_2R	1631383_at	0.7	1.7	4	2.1	2.3	5.2	1.8	377.3	7.9	2.5	5.2	1.7	12.8	2.4	3	10	M
arm_3L	1631393_at	3.6	4.3	2.5	0.8	6.1	3.7	3.6	1426	1.4	3.8	3.7	12.1	9.1	3.1	3.6	10	M
arm_3R	1631436_at	0.5	1.7	2.3	1.5	0.9	3.3	1	2448.1	1.1	1	0.9	6	1.2	1.2	1.8	10	M
arm_2R	1631437_at	0.8	0.8	3.9	2.4	1.2	2.6	0.3	84.8	3.8	1.4	1.7	2.2	4.5	3.5	2.3	10	M
arm_3R	1631442_at	2	5	3.6	5.7	4.2	2.9	2	1342.9	15.7	6.7	1.6	8.4	8.9	8.9	6	10	M
arm_3L	1631445_at	2.1	0.3	0.7	1.1	1.2	2.7	0.8	456.4	2.7	0.4	2.7	3.8	10.8	1	1.1	10	M
arm_3L	1631451_at	5.3	2.9	6.7	5.6	6.5	4.6	1.3	1291.9	6.5	4	2.4	6.1	2.7	5.3	1.4	10	M
arm_2R	1631460_s_at	71.8	45.5	43.5	54	49.3	46.5	237.1	2537.9	46.9	45.9	65.7	49.6	61	39.6	48.7	10	M
arm_3L	1631461_at	1.9	1.5	2.8	3.7	5	7.1	0.4	864	4.4	5.4	2.1	11.1	6.6	4.3	4.6	10	M
arm_X	1631467_at	0.5	2.7	4.5	2	2.4	2.8	0.4	1101.3	4.2	3.9	1.1	2.9	2.8	2.3	2.6	10	M
arm_X	1631469_at	5.2	1.5	1.4	1.6	1.1	1.7	1.1	554.6	1.7	1.3	1.8	2.3	9	2.4	3.1	10	M
arm_3L	1631470_at	0.8	3.5	4.1	4.1	4.1	3.8	2.9	1487.9	5.2	5.4	2.6	7.7	4.6	4.2	3.5	10	M
arm_X	1631480_at	1.8	7	2.3	4.9	3.6	15.6	1.3	419.1	2	10.3	2.5	8.4	5.8	3.3	2.8	10	M
arm_2L	1631484_at	7.6	4.4	2.9	4.5	1.3	3.2	2.2	847.1	3.2	3	4.3	4.8	15.2	8	1.9	10	M
arm_3R	1631572_at	3.6	3	1	2.5	1.4	1.8	1	975.9	4.4	1	1.1	3	4.3	3.7	2.2	10	M
arm_3L	1631583_at	2	1.2	1.6	1.2	0.4	2.4	0.8	42.9	1.4	1.5	1.5	4	1.3	2.1	0.9	10	M
arm_X	1631593_at	6.9	7.6	6.7	8.4	11.8	6.4	3.4	353.2	10.6	8.7	7.7	17.3	10	9.2	6.7	10	M
arm_3R	1631602_at	2.6	1.2	7.7	7.8	3.8	1.7	0.8	556.7	3.6	3.6	1.8	9.7	6.8	4.1	2.8	10	M
arm_2L	1631644_at	5.2	6.3	7.6	6.8	4.8	6.9	2.2	1011.4	6.8	5.9	5.4	5	9.8	5.5	2.8	10	M
arm_2L	1631653_at	1.9	1.3	2.8	1	1.9	1.7	2	204.9	2.5	1.5	1.1	1.6	5.1	1.2	1.5	10	M
arm_2L	1631654_at	1.9	1	3.5	4.7	3.4	4.2	0.8	769.9	7	2.5	2.4	7.5	5.8	2.7	3.5	10	M
arm_2L	1631725_at	2.2	5.4	10.8	4.9	4.2	6.3	2.6	2794.2	14.1	5.2	2.8	22.5	10.6	4.6	3.7	10	M
arm_2R	1631740_at	1.8	1.3	3.1	4.4	3.1	4.9	1.5	1362.7	4	5.5	4.7	7.4	10.3	7.9	4.2	10	M
arm_2L	1631751_at	0.5	0.7	1.9	1.6	0.6	1.1	0.7	430.7	0.9	0.8	1.1	0.8	2	3.2	0.7	10	M
arm_2L	1631756_at	0.5	1.9	1.3	1.1	0.7	2.7	0.7	1580.2	1.5	1.5	1	6	3.7	1.4	0.5	10	M
arm_2L	1631757_at	1.3	1.7	1.6	3.2	3.4	3.3	1	945.2	1.9	4.8	1.1	4.5	7.5	6.7	2.5	10	M
arm_2R	1631767_at	1.5	3.2	3.4	3.4	5.2	3.4	2.9	423.5	4.9	3.6	4.6	2.8	5.8	4.4	2.2	10	M
arm_3L	1631786_at	1.2	2.7	1.8	2.2	1.3	1.9	1.7	881.9	2	2.3	1.2	3	2.5	4.1	2	10	M
arm_2L	1631812_at	2.9	2.4	2.4	1.3	1	2.9	1	411.1	1.4	0.6	2.1	1.6	3.7	0.7	0.5	10	M
arm_3R	1631815_at	1.6	2.4	1.3	0.8	1.4	1.4	1.8	744.2	4.3	0.5	2.1	3.9	7.8	1.2	0.7	10	M
arm_2R	1631820_at	0.5	3.4	1.7	1.6	1.3	2.3	1	1374.8	1.4	2.6	1.1	6.6	5.6	2.2	0.8	10	M
arm_X	1631829_at	6.5	1.3	2.9	0.5	2.7	3.2	2.4	345.5	9.2	6.3	8.5	6.9	12.4	4.6	2.5	10	M
arm_2R	1631848_at	8.1	9.6	10.2	8.1	13.1	11.2	4.5	281.3	4.9	13	10.4	13.4	27.3	15.5	9.4	10	M
arm_2L	1631862_at	2.9	6.9	1.5	3.7	4.2	3.4	5.9	455.3	2.9	6.1	6.9	13.5	17.6	6.2	2.5	10	M
arm_X	1631869_at	4.2	6.7	8.1	7.2	9.1	5.8	21.1	313.2	5	6.5	6.7	14	8.7	5.8	8.9	10	M
arm_2L	1631871_at	14.4	1.8	5.4	3.2	2.9	3.1	0.9	573.4	4.4	3	4.2	7.8	6.5	7.6	2	10	M
arm_2R	1631872_at	8.7	7	10.3	6.1	4.6	7.7	4.4	821.9	16.5	12	4	15.2	17.4	5.5	5	10	M
arm_3R	1631888_at	3.7	3.1	7.8	14	6.9	3.9	3.1	2056.6	5.4	5.2	3.6	8.7	10.2	11.8	6.7	10	M
arm_2L	1631889_at	1.9	2.9	1.4	3.1	1.8	3.6	1.1	425	2.4	2.5	2.6	1.3	7	3.7	2.4	10	M
arm_3L	1631935_at	2.7	1	2.3	2	2.7	1.2	0.7	387.6	1.6	0.9	1.1	2	10.5	5.1	6.1	10	M
arm_3R	1631960_at	2.4	1	1	0.9	0.6	1.6	0.7	114.8	2.2	3.9	1.8	1.1	8.4	1.1	0.9	10	M
arm_2R	1631991_at	3	8.1	5.7	4	2	4.4	1.3	3230.8	164.7	3	1.1	16.4	15.8	11.2	2.1	10	M
arm_2L	1631998_at	6.4	7.5	6.8	7.1	6.1	7.7	3.1	675.6	12.2	7.2	7.3	23.6	19.1	6.3	4.8	10	M
arm_3R	1632039_at	1.9	10.1	2.8	4.1	3	1.3	3	2247.5	3.3	1.1	2.3	7.1	3.3	3.4	1.9	10	M
arm_2R	1632077_at	0.2	0.4	0.4	1	1.2	0.7	0.4	254.1	0.8	1	0.3	1.8	2	1.3	1	10	M
arm_2R	1632083_at	1	0.9	1.8	1.3	1.2	1.9	2.1	300.5	1.7	1.6	1.1	2.5	3.8	1.3	1.4	10	M
arm_3L	1632090_at	6.3	8.6	3.8	9.5	4.9	8.7	4.4	675	3.1	7.5	4.6	4.7	9.2	9.9	11.2	10	M
arm_3R	1632095_at	2.1	1.5	2.4	1.5	2.1	1.6	0.9	757	12.4	2.7	1.5	4.3	8.3	2.2	1.6	10	M
arm_3R	1632102_a_at	5.9	3.6	2.4	6.1	5	3.4	6.5	424.2	5.1	4.5	4.1	5.7	15.4	9.4	5.1	10	M
arm_2R	1632108_at	7.3	0.8	1.5	1.4	1.2	1.3	0.3	248.7	0.8	1.3	1.3	1.5	1.8	0.4	0.7	10	M
arm_3L	1632138_at	1	0.8	3.9	1.8	1.9	2.8	2	254.4	8	4	4.8	2	3.4	3.3	4.7	10	M
arm_2L	1632140_at	3	4.1	2.2	2.3	3.3	5.1	1.6	1200.4	5.8	4.7	5.9	5.2	14.3	2.7	3.7	10	M
arm_3R	1632147_at	4.2	3	3.5	1.6	2.2	5	0.7	1964	5	3.9	3.1	6.1	10.8	4.4	3.4	10	M
arm_3R	1632176_at	6.9	7.5	11.6	13.4	10.4	10.5	5.9	540.4	12.7	12.1	11.5	14.9	15.3	19.2	9	10	M
arm_2L	1632211_at	1.2	2.5	0.6	1.6	1.8	1.2	0.5	89	1.2	0.7	1.5	2.1	1.8	4.5	0.5	10	M
arm_3R	1632217_at	2.1	1.9	1.7	0.9	1.4	1.1	2.7	563.6	1.6	0.9	1.8	2.5	2.3	0.8	1.1	10	M
arm_3R	1632246_at	0.6	1	0.6	1	1.6	1	0.4	186.9	5	0.8	0.5	1.9	7.6	1.1	0.4	10	M
arm_2R	1632247_at	5.2	3.5	3	10.1	5.9	6.3	1.4	429.1	8	6.9	6.3	2.6	5.2	8.7	6.6	10	M
arm_X	1632250_at	4.3	3.2	4.5	4	3.9	2.5	2	348.1	1.1	1.7	3.4	12.2	16.3	4	2.9	10	M
arm_2R	1632254_a_at	4.6	1	2.5	3.1	1.7	3	1.2	1418.7	5.3	3.5	5.7	7.7	8.1	3.5	2.9	10	M
arm_2L	1632282_s_at	6.5	1.5	4.1	6.6	5.4	2.3	1.9	852.6	14	3.7	6.4	4.6	3.6	1.9	1.5	10	M
arm_2L	1632324_at	1	3.9	2.4	1.6	3.9	3.8	2.5	653	2.5	1.1	1.8	6.9	3.9	1.4	3.1	10	M
arm_X	1632336_at	5.3	3.8	6	5.9	6.1	4.6	3.2	798.1	13.3	3.2	7.5	7.9	11.6	4.7	2.7	10	M
arm_3R	1632368_at	3.6	5.3	8.7	3.5	6.2	8.1	1.4	1268.7	4.9	4.4	4.8	7.4	22.1	5.3	4.8	10	M
arm_3R	1632387_at	26	12.8	17	2.1	7.9	3.8	2.6	362.5	2.2	2.3	22.1	2.3	4.3	1.1	2.5	10	M
arm_2L	1632398_a_at	1.6	3.2	1.1	1.1	2.4	2.8	1.9	1324.8	6	1	2	7.7	4.2	4.8	2.1	10	M
arm_2R	1632422_s_at	2.6	5.7	4.7	3	1.4	4.6	2.1	788	4.3	2.6	3.9	10.9	7.2	6.2	3.3	10	M
arm_X	1632427_at	3.2	1.9	3.7	3.8	6.5	1.8	3.2	253.2	6.1	1.7	3.6	4.3	9.7	8.3	2.1	10	M
arm_3L	1632435_at	3.5	3.9	16.4	6.4	4	4.7	2.4	438.4	7	4.9	4.4	5.9	14.7	4.9	3.6	10	M
arm_X	1632446_at	0.5	2.3	2.6	1.2	1.1	2.5	1.9	583.3	2.8	3.3	0.7	3.9	1.7	1.2	0.9	10	M
arm_2R	1632450_at	5.3	3.4	6.6	3.6	7.9	6.4	3.1	426.9	6.5	5.5	5.6	5.6	11.8	5.8	7.3	10	M
arm_X	1632492_at	2.5	0.8	1.2	2.5	1.7	3.1	2.1	376.7	3	2.9	1.1	5.5	2.2	3.8	0.9	10	M
arm_2L	1632495_at	1.5	3.5	4.4	3.9	3.1	5.7	1.1	461	8	5.7	0.9	2.3	9.8	5.9	2.9	10	M
arm_3R	1632509_at	2.1	2.8	1.7	2.7	1.8	3.4	2.2	1808.9	5.1	3.3	3.9	12.1	7.3	5.3	2.4	10	M
arm_3L	1632534_at	1	1.4	2	1.7	1.5	1.6	1.7	54.7	4.5	3.6	4.8	2.9	4.9	0.9	2.4	10	M
arm_3R	1632555_s_at	0.7	0.6	1.6	0.6	0.7	0.7	0.7	109.4	2.4	0.8	0.8	0.9	1.1	1.5	1.4	10	M
arm_3L	1632587_s_at	0.7	2.3	1.1	0.5	0.5	2.9	0.2	3769.2	0.9	0.6	1.4	9.3	10.2	2.6	1.1	10	M
arm_3R	1632590_at	20.8	22.1	18.4	37.1	22.1	36.5	37	492.7	30.6	13.5	21.5	26.1	40.2	39.5	18.5	10	M
arm_3R	1632607_at	2.7	3.6	3.3	2.5	2.8	2.2	0.9	1111.1	11.2	1.1	2.8	5.3	6.2	6.2	2	10	M
arm_2L	1632611_at	3.4	5.9	3.9	14.9	1.7	2.2	2.4	601.3	6.7	3.3	1.2	2.3	17.4	7.3	4	10	M
arm_3L	1632615_at	2.2	2.5	3.6	6.4	3.2	2.4	0.5	238.9	6.7	3.8	4.9	3.3	12.7	4.1	2.1	10	M
arm_2R	1632645_at	4.1	4	5.3	1.1	2.9	2.1	2.9	895.2	5.1	2	7.7	8.5	9.8	0.6	0.7	10	M
arm_2R	1632651_s_at	0.8	3.7	1.7	3.3	3.5	3.4	1.3	671.7	2.3	2	1.6	4.8	2.3	1.5	2.4	10	M
arm_2R	1632660_at	2.1	3.6	5.4	4.1	6.8	3	3.7	799.5	7.1	3.7	3.7	11.3	15.2	2.7	4.2	10	M
arm_3R	1632662_at	4.5	2.8	3.1	5.3	4.3	3.9	2.7	1099.7	3	10.8	4.7	9.6	5.8	12.5	5.3	10	M
arm_X	1632696_at	2	2.5	1.8	4.3	1	1.7	1	281.2	2.7	0.8	1.5	4	4.2	4.8	1.6	10	M
arm_3R	1632702_at	3.2	3.9	5.9	5.2	2.3	5	4.8	228.5	7.7	3.6	1.3	6	11.1	2.4	2.3	10	M
arm_X	1632703_at	1.9	2.4	2.6	4.4	0.8	1.7	1.5	300.9	1.4	1.9	0.4	1.6	8.9	5.4	3	10	M
arm_3L	1632708_at	2.3	1.1	4.6	5.2	1.2	5.5	3.6	489.4	8	5	7.1	8.7	19	2.6	1.6	10	M
arm_3R	1632716_at	5.9	1.9	3.4	3.3	4.8	4.1	4.7	470.3	8.5	3.5	2.3	2.4	9	3.7	2.9	10	M
arm_2L	1632725_at	0.6	0.8	2.1	2.9	0.9	0.7	0.6	757.8	3.8	0.7	1.3	1.4	1.5	3.7	0.9	10	M
arm_2L	1632727_at	4.7	3.9	6.5	5.7	5.1	4.8	2.4	323.2	3.4	6	6.4	15.1	13.2	7.2	4.2	10	M
arm_2L	1632730_at	0.6	1.3	3.4	5.3	3.8	5.4	2.6	736.8	2	3.7	1.6	4.2	17.6	2.7	2.3	10	M
arm_2L	1632740_at	2.1	1.1	1	2.5	1	1.3	0.4	348.6	0.9	1.2	2.2	0.8	5.2	1	3.5	10	M
arm_3R	1632745_at	2.8	9.3	5.3	16.2	8.1	5.8	2.9	357.9	6.8	5.7	3.8	8.3	7.1	13.8	2.5	10	M
arm_2R	1632751_at	1.8	10.4	5.1	5	5.7	4.3	1.2	643.7	6	4.1	5.3	13.5	17.1	9.1	2.2	10	M
arm_2R	1632758_at	0.8	2.4	4.6	4.6	2.8	2.2	1.9	593	2.8	5.6	3.1	2.9	2.3	6.6	2.3	10	M
arm_3R	1632787_a_at	1.1	1.7	2.7	5.8	1.1	1.9	14	821.3	3	3.1	1.5	3	3.3	2.7	0.7	10	M
arm_2R	1632789_at	1.5	1.5	3.8	4.5	4	2.3	1.1	69.2	2.6	1.5	1	6	2.1	1.4	3.7	10	M
arm_2L	1632800_at	1.3	0.9	0.8	3.8	2.7	2.7	1.1	351.9	6.2	0.9	1.9	8.9	3.9	6.6	1.1	10	M
arm_X	1632811_at	3.4	5.8	8.2	14.5	10	7.6	3.9	148.4	3.5	8.3	4.7	10.8	6.3	8.8	5	10	M
arm_2L	1632826_at	8.7	12.9	9.5	19.5	11.5	10.9	5.4	1224.2	7	13	8.5	12.4	8	20.3	7.6	10	M
arm_2L	1632843_at	0.6	1.7	4	7	2.6	5.2	5.7	558.8	4.7	7.4	4.5	9	8.1	4.5	5	10	M
arm_3R	1632855_at	13.5	6.6	2.9	1.8	2.1	2.5	19	210.8	3.5	1	13.1	3.1	2.5	7	2	10	M
arm_3R	1632883_at	20.5	11	6.8	13.4	11.2	20	6.5	266.8	15.2	8.7	17.6	11.4	14.8	12	10.8	10	M
arm_3L	1632885_at	3.5	6.5	8.6	13.4	7.9	5.8	3	1209	11.6	5.3	6.5	9.6	11.7	9	5.9	10	M
arm_2L	1632969_at	0.4	1.7	2.4	2.1	2.7	1.7	0.4	541.7	3	2.9	1.3	3.9	4.4	1.3	1.3	10	M
arm_3L	1632993_at	23.1	13.7	4.9	4.6	5.6	13.8	3.2	4002.9	13.1	6.8	25.7	41.7	13.1	9.7	6.7	10	M
arm_X	1632999_at	7.5	7.9	14.5	6	13.2	10.1	11.1	563.7	53.7	12.8	5	8.4	41.9	8.2	7.5	10	M
arm_2R	1633004_at	2	3	5.5	3.2	2.8	3.1	1.6	274.6	8.6	4.7	2.3	3.4	9.1	2.8	0.9	10	M
arm_X	1633018_at	1.1	1.8	0.6	0.8	2.8	1.8	3.1	53.8	1.9	1.5	2.5	3.6	3.1	3.1	2.1	10	M
arm_3R	1633029_at	3.4	1.1	1.1	1	8.7	1.7	0.7	650.3	2.3	1.2	1.5	1.8	1.9	1	1.2	10	M
arm_3L	1633056_at	2.1	1.6	7	2.3	2.6	5.8	3.8	834.9	13.7	1.6	2.5	7.4	5.8	3.9	2.7	10	M
arm_2R	1633068_at	5.1	7.6	6.3	7.2	7.3	13.1	3.2	3391	5	11.6	7.1	43.8	7.6	16.4	7.8	10	M
arm_2R	1633070_at	2.2	4.5	5.5	4.7	3.2	4.7	1	577.3	7.6	4.8	2.9	9.4	13.5	4.3	5.2	10	M
arm_3L	1633080_at	2.4	3.8	3.6	6.7	4.5	3.6	3.2	1144.4	7.6	5	2.4	6.4	13.8	4.2	4.8	10	M
arm_3L	1633093_at	0.5	0.6	3.1	1.4	0.9	1.2	1.4	763.5	9.4	1.1	1.6	8.2	5.9	1.5	1.2	10	M
arm_3R	1633102_at	0.6	2.3	32.8	1.6	2.3	2.1	1.9	1022.3	1.6	1.6	0.7	2.5	2.5	1.3	1.2	10	M
arm_2L	1633111_at	2.2	5.2	1.6	2.4	1.7	4.1	1.5	1684.3	6.2	4.1	1	13.1	9	3.7	1.9	10	M
arm_X	1633117_at	3.1	3.1	3.9	3.6	4.1	3.9	3	294.9	7.7	2.7	1.5	1.2	7.5	1.8	3.6	10	M
arm_X	1633128_at	1.2	4.3	7.1	2.9	2	3.6	1.9	370.8	3.4	4.1	3.7	2.1	12.6	9.1	6.7	10	M
arm_2R	1633134_at	14	13	12.3	15.6	15.7	9.1	5.7	255.8	18.7	10.9	7.2	14.1	12.6	12.5	10.6	10	M
arm_2L	1633150_a_at	4.4	5.3	8.6	6.6	5	5.9	2.9	1301.4	13.3	7.3	7.2	11.6	13.4	5.2	2.5	10	M
arm_X	1633158_at	3.8	9.9	9.3	9.1	9.2	5.8	3.2	569.8	15.8	2.5	8.5	12	17.4	9.4	7.5	10	M
arm_X	1633168_at	5.1	10.3	9.2	9.6	9	12.3	3	745.1	6	10.2	5.9	8.5	16	9.9	5.8	10	M
arm_2R	1633180_at	1.1	7.2	4.1	4.7	1.2	3.1	29.1	3415.4	2.1	2.9	5.1	23.5	3.3	14.8	1.1	10	M
arm_3L	1633184_at	5.3	5.4	2.5	5.7	2.8	7.6	2.7	1821.9	4.5	6.1	3.9	8.2	6.6	3.7	2.9	10	M
arm_2L	1633194_at	1	1.4	4.9	2.9	3.4	3	5.4	239.3	7.4	0.7	2.4	1.5	11.3	2.9	2.9	10	M
arm_3R	1633199_at	4.8	9	12.8	33.4	13.6	24.7	2.7	3659.6	14.6	9.8	6.5	49.5	20.3	39.3	6.4	10	M
arm_2L	1633211_a_at	9.4	7.3	8.6	16	10.8	6.9	7.6	256.3	11.9	10.2	15.3	8.2	19.9	20.2	10.2	10	M
arm_3R	1633212_s_at	4.3	6.7	6.5	5.6	7.4	11.3	2.7	3875.2	11.5	5.1	3.8	38.9	6.9	14.2	5.1	10	M
arm_2R	1633220_at	12.7	1.4	3.5	1.7	2.1	4.6	1.4	1096.9	5.4	1.7	6.8	7.8	5.6	2.9	1.2	10	M
arm_3L	1633230_a_at	4.8	2.2	2.1	1.5	0.6	1.9	2.5	438.7	5	3.4	5	3.4	6.9	3.8	1	10	M
arm_2L	1633242_a_at	3.4	5.8	6.8	10.1	7.6	8.8	35.1	1536.7	7.7	8.2	6.7	26.2	5.6	15	16.3	10	M
arm_3R	1633259_a_at	2.7	0.8	5.3	1.9	3	3	0.9	590.5	1.7	5.9	3.5	7.2	5	3	2.5	10	M
arm_2R	1633263_at	1.2	2.1	3.1	1.1	0.7	1.4	0.4	694.7	0.9	2.6	1.3	2.3	2.4	0.4	0.6	10	M
arm_2R	1633282_at	2.8	7.2	4.8	4.9	4.8	5.6	3.8	687.4	5.7	5.5	4.6	6.2	5.3	5	3.7	10	M
arm_2L	1633306_at	0.9	2	2.8	4.8	5	2.5	1.8	347.7	2.5	2.3	1.4	3.2	2.9	1.8	0.9	10	M
arm_2L	1633310_at	2	1.9	0.7	2.9	2	1.5	0.8	352.2	4	1.7	2.9	7	6.6	5.5	2.9	10	M
arm_2R	1633314_at	0.9	1.2	1.7	4.4	1.2	2	2.2	573.2	2.7	1.2	1.3	4.9	12.3	5.2	1.5	10	M
arm_2L	1633327_at	2.2	1.6	3.5	1.5	2.3	2.3	4.1	557	2.2	1.6	4.5	3.9	4.5	0.8	3.4	10	M
arm_3R	1633343_at	4.5	2.3	4.6	9.3	2.3	3.6	0.6	256.5	2.7	2.5	5.5	4.6	14.1	11.1	5.8	10	M
arm_3R	1633361_at	1.7	3.7	1	3	2.3	4.4	2	548.9	6.7	5.5	1.3	1.7	16.7	5.7	3.4	10	M
arm_X	1633373_at	3.1	3.9	5.6	5.5	2.7	3.4	3.3	560.7	4.9	3.9	4.3	10.9	6.7	3	1.3	10	M
arm_3R	1633392_at	1.8	2	4.8	9.5	4.7	4.9	1	249.3	2.8	3	0.9	9.1	17.3	6.7	7.4	10	M
arm_3R	1633398_at	2	4.1	3.8	14.1	1.6	2.4	2.6	285	1.9	3.3	2.6	4.9	5.8	13.2	2.6	10	M
arm_2R	1633421_at	2.6	3.1	5.5	7.9	4.2	3.8	0.6	619	4	6.9	1	2.9	15.2	3.2	4.1	10	M
arm_X	1633450_at	1.4	0.4	2.9	1	1.2	1.2	0.8	704.1	1.4	0.6	1.6	3.2	7.2	0.7	0.6	10	M
arm_2L	1633457_at	2.5	2	1.3	0.6	0.9	2.1	0.7	334.4	4.2	1	3.2	1.3	5.4	0.7	2.9	10	M
arm_2R	1633467_a_at	1.3	1	1.1	1.2	1.5	2.2	1.1	1105.1	1.7	1	1.9	6.1	3.4	2	2	10	M
arm_2L	1633479_a_at	0.7	0.9	0.6	0.6	1.4	0.8	0.5	817.8	1.2	0.4	0.9	1.8	5.7	0.7	0.4	10	M
arm_2L	1633490_at	8.5	4.2	2.9	1.8	1.5	1.6	1.3	495.2	1.7	2.7	9.6	3	5.9	1.6	3	10	M
arm_3R	1633497_s_at	3.8	7	9.3	19.4	8.4	15	4.1	1405.1	12.2	14.7	3.6	8.9	18.2	21.3	6.4	10	M
arm_3L	1633498_at	14.9	10	16.7	8.9	15.2	20.9	3.4	963.4	50	18.3	15.4	15.5	12	5.1	7.9	10	M
arm_2L	1633539_s_at	3.8	4.1	3.8	1.6	2.2	6.7	5.2	906.2	8.2	10	3.8	8.6	10.1	2	3.5	10	M
arm_X	1633544_at	3.3	1.2	4.5	1.2	2.3	2.5	3.1	1152.8	6.8	1.6	2.2	6.2	6.3	5.5	3.8	10	M
arm_2L	1633574_at	8	6.8	12.1	11	8.3	9.2	4.5	3267	16.8	7.9	14.3	40.5	19.4	17.1	9.2	10	M
arm_2R	1633578_a_at	5.9	6.5	9.1	7.7	7.4	6.7	3	339.4	14	8.3	7.7	11	13.5	6.5	7.1	10	M
arm_X	1633596_at	28.5	1.1	1.6	2.1	1.4	1.8	1	673.9	2.2	1.6	17.8	7.2	16.7	2.2	0.8	10	M
arm_3R	1633618_at	12.4	5.9	1.3	5.5	3.3	2.9	1.4	1299.2	5.9	3	1.6	2.6	6.2	3.8	2.2	10	M
arm_3R	1633652_at	3.3	3.2	5.2	4.2	5.5	5.3	1.2	844.4	2.1	3.6	2.5	9.5	13.4	6.2	3.2	10	M
arm_3R	1633657_at	1.3	2.1	1.6	3.8	2.2	2.9	1.3	626.9	6.1	1.4	1.9	5.9	4.2	2.2	1.6	10	M
arm_3L	1633658_a_at	1.2	1.2	5.5	3.4	2.2	2.5	2.8	411.6	2.8	3.6	1.6	4.2	9.5	5.5	3.4	10	M
arm_2L	1633669_at	2.3	3.5	1.7	4.3	1.4	1.6	0.8	716.5	2.9	1.1	1.9	3.2	3.4	5.2	3.2	10	M
arm_X	1633672_at	8.8	4	7	8.8	8.4	8.8	5.3	561.9	7.9	7.8	6	4.4	8	6.2	6.6	10	M
arm_3R	1633683_at	4.8	5.1	8.9	3.4	4.4	3.8	4.8	1715.6	4.5	6.7	3.2	12.4	11.3	6.2	5.7	10	M
arm_3R	1633687_at	5.3	10.8	13.8	12.5	11.7	8.2	6.4	388.4	15.9	9.8	9.5	17.1	16.5	22	9.1	10	M
arm_2L	1633699_at	2	3.3	8.4	2.8	3.3	4.3	0.8	107.1	3.5	1.9	2.1	7.8	5.7	6.1	1.7	10	M
arm_3R	1633704_at	1.6	4.5	3.4	3.7	2.6	3.2	1.4	2557.6	7.4	1.8	1.6	6.9	5.7	4.9	2.9	10	M
arm_3R	1633748_at	2.7	6.2	3.6	1.7	3.6	4.2	2.2	474.5	7.3	2	8.6	10.7	11.1	6.3	4.5	10	M
arm_2L	1633761_at	1.2	3.6	2.1	0.8	1.1	0.9	1.1	216.5	1.1	1.2	1.4	5.7	3.8	1.8	5.2	10	M
arm_2R	1633782_at	2	2.2	2.6	1.6	1.4	1.1	0.7	345.3	0.9	0.7	0.6	0.9	1.4	0.8	0.8	10	M
arm_3L	1633800_s_at	4.9	8.4	11.9	6.5	6	4.8	22.7	1824.1	8.2	4.2	3.6	7.8	4.8	4.2	8	10	M
arm_X	1633819_at	0.6	1.4	0.9	0.9	0.9	1.6	0.4	391.9	0.6	0.7	0.6	4	7.4	1.1	1.4	10	M
arm_2L	1633823_at	3.2	5	1.9	3.3	4.5	4.4	0.6	518.6	6.4	5	1.9	4.2	6.3	2.6	2.9	10	M
arm_2R	1633837_at	2.7	5.6	4	11.8	6.7	7.8	4.5	304.9	4.5	8.9	3.9	8.4	10.2	11.8	4.4	10	M
arm_3R	1633851_at	4	5.4	7.8	8.6	6.2	2.7	3.2	850	11.6	8.3	4.6	10.4	15.5	11.7	5.4	10	M
arm_2R	1633858_at	1.3	2.1	1.6	5.6	5.4	6.2	3.9	1046.3	7	4.2	2.5	8.8	5.4	11	3.4	10	M
arm_3L	1633860_at	5.2	2	4.3	2.4	1.3	1.7	1.4	526.7	4.2	2.5	7.8	5	4.2	2.9	2.3	10	M
arm_3L	1633906_at	0.6	0.8	3	3.8	2	2.8	0.7	563.6	1.7	1.5	1	2.1	6.2	3.8	1.3	10	M
arm_3L	1633912_at	2.7	6.6	3.4	7.9	6.8	3.5	3.3	1030.4	6.7	3.1	5.3	9.3	13.9	7.7	5.4	10	M
arm_2R	1633926_at	1.5	1.7	2.1	2.8	0.6	1.6	1	470.6	3.4	2.9	1.7	7.8	1.8	1.5	1.5	10	M
arm_X	1633930_at	1.5	6.2	4.4	1.7	3.7	1.8	2.5	2767.5	4.3	1.5	2.8	12.9	4.6	4.3	2.7	10	M
arm_2R	1633941_a_at	6.5	6	2.9	3.9	3.4	4.5	3.5	535.5	5.7	4.8	10.9	9.4	8.5	4.9	3.8	10	M
arm_3R	1633943_at	3.9	3.4	3.7	1.9	3.5	4.5	4.1	320.9	7.1	3.1	3.5	5.3	10.2	2.3	3.2	10	M
arm_2R	1633966_at	0.9	4.9	10.7	4.1	7.8	6.8	0.8	1108.9	5.3	7.8	4	5.8	22.5	4.7	4.2	10	M
arm_2R	1633992_at	10.6	9.4	12	15	12.3	11.3	7.3	688.9	13.6	9.4	12.7	17.2	23.1	9	5.6	10	M
arm_2L	1634014_at	4.4	2.8	2.6	3.7	2.4	3.1	0.8	703.8	5.7	3	2.7	8	1.9	3.1	2.3	10	M
arm_X	1634025_at	6.3	2	8.8	6.5	8.1	7.5	3.9	441	12.1	5.4	6.3	6.7	7.8	9	3.5	10	M
arm_3L	1634045_at	2	0.8	6.1	2.7	3.8	3.3	2.5	401.6	9.1	1.6	1.5	3.1	7.9	2.5	1.5	10	M
arm_3L	1634050_at	8.2	7.9	3.2	6.2	1.2	1.9	1.8	384.7	3.2	1.6	8.4	7.1	14.3	4.8	1.8	10	M
arm_3L	1634057_at	2.5	0.4	0.7	1.1	1	0.9	0.4	703	1.4	2.9	2.2	2.5	2.4	0.6	1.9	10	M
arm_X	1634068_at	1.6	3	3.1	4.4	4.3	4.1	1.7	420.4	1.9	3.7	3.8	5.3	8.6	2.1	1.6	10	M
arm_X	1634079_at	4.2	3.3	9.8	6.4	4.9	7.3	1.3	508.2	6.2	7.7	4.2	1.3	8.8	2.2	5.5	10	M
arm_2L	1634080_at	2.3	6	7.2	8.6	7.9	9.6	2.2	357	2.9	8.1	2.9	17.1	9.8	8	2.6	10	M
arm_3L	1634082_at	6.6	5.7	7.3	8.8	7.1	9.6	1.9	1473.4	8.1	9.1	4.6	6.8	17.2	2.5	2.5	10	M
arm_3R	1634085_at	0.7	0.6	2.1	1.1	1.2	3.3	0.6	892.8	2.6	1.6	0.5	3.7	3.1	1.3	0.9	10	M
arm_3R	1634108_at	4	7.9	3.2	3.8	4.8	4.5	3.2	839.1	7.2	6.6	3.9	6.2	13.4	6	4.3	10	M
arm_2L	1634118_at	4.6	4.4	6	6.9	5.8	8	2.6	300.6	7.8	6.1	6.4	6.7	15.2	7.1	4	10	M
arm_2R	1634120_at	2	8.4	15.5	22.3	10.1	8	7.4	792.5	17	9	11.3	10.8	18	15.6	8.1	10	M
arm_2L	1634126_at	6	3.5	2	3.9	1.8	4.3	0.9	2506.9	30.1	2.7	4.4	13.9	12.9	5.8	3.7	10	M
arm_3L	1634127_a_at	6.2	3.2	6.4	4.7	5.1	11.1	6.6	366.8	6.7	4.8	5.5	12.5	15.7	5	3.1	10	M
arm_3L	1634128_at	3.5	1.8	4.1	5.7	5	4.4	1.5	343.4	21.5	3	2.1	6.7	12	2.5	2.1	10	M
arm_2R	1634155_at	2.2	1.3	2.6	3.4	3.9	1.7	2.8	918	9	6.2	3.6	8.9	4.1	3.4	3.1	10	M
arm_X	1634171_at	4.5	3	2.7	5.4	2.8	4.9	1.1	172.8	9	3.7	0.8	8.2	8.5	7.5	7.3	10	M
arm_3R	1634177_a_at	3.7	4.7	4.1	3.3	2.6	2.7	3.4	295.8	6.3	0.9	2.5	5.2	11.4	2.5	1.7	10	M
arm_2L	1634190_a_at	1.5	5.1	4.4	3.1	1.9	3.1	2	815.2	4.2	1.5	1.2	9.8	5.3	2.4	2.2	10	M
arm_X	1634196_at	4.1	5.1	9.2	14.5	4.5	4.9	2.8	292	7.8	3	4	10.9	13.3	10.5	4.9	10	M
arm_3R	1634214_a_at	2.5	1.2	4.2	3	3.2	3.5	2.4	208.9	5.3	3.5	3.6	7	2.1	2.2	2.4	10	M
arm_2L	1634244_s_at	2.8	4.9	2	4.5	2.1	5.4	4.2	3176.7	11.3	3.1	3.7	15.8	10.3	11.2	5.9	10	M
arm_2R	1634251_at	1.8	4.9	69	2.5	9.2	3.3	0.6	2576.4	7.3	1.1	1.9	7.9	8.5	3.3	4.5	10	M
arm_3R	1634274_s_at	0.3	0.5	5.2	0.7	1.9	1.2	2.9	1480.4	1	2	0.7	8	2.8	0.8	0.6	10	M
arm_2L	1634301_at	2.1	2.7	4.8	6.4	3.5	3.4	2	419.2	1	4	2.4	6.4	9.7	7	2	10	M
arm_3R	1634319_at	1.5	1.4	0.4	1.1	0.8	1.3	0.4	663.4	2.5	1.7	2.4	1.7	1.5	0.9	1.1	10	M
arm_2R	1634324_at	0.4	0.8	0.7	0.7	0.4	1.4	0.3	154.8	2	2	3.5	2.6	2.7	1.5	0.7	10	M
arm_2R	1634384_at	2.8	2.2	3.5	2.8	2.8	3.9	2.1	194.1	3.3	4	3.6	6.4	12.2	4.8	2.1	10	M
arm_2L	1634391_at	3.5	4.1	6	2.8	3.4	4.4	1.9	564.8	3.6	6.4	3.9	7.4	18.4	4	4.7	10	M
arm_3R	1634401_at	2.2	2.8	6.9	29.6	6.3	8	1.3	664	8.3	5.2	5.8	4.6	13.7	21.5	5.7	10	M
arm_X	1634407_at	0.7	1.5	0.7	1.2	1	1.4	2.3	466.7	2.3	2.4	2.1	3.3	4.3	5.5	3.2	10	M
arm_3R	1634422_at	2.4	2.4	2.6	1	1.5	3.8	0.6	138.2	3.7	2.2	1.5	4.6	10.1	1.8	2.4	10	M
arm_X	1634427_at	8.1	12.2	10.1	15	12.6	10.1	4.7	863	11.8	9.8	9.8	14.5	16.9	9.9	8.9	10	M
arm_2R	1634446_at	2.9	1.7	1.3	4.3	1	1.2	2.1	694.9	12	2.6	3.6	4.1	10.6	3.1	1.8	10	M
arm_2R	1634460_at	0.5	1.8	1	0.7	0.7	1.9	0.3	444.7	3	0.9	1.6	2	5.6	0.5	0.8	10	M
arm_3R	1634464_at	3	3.2	5.1	9.7	7.2	7.4	6.1	573.7	9.3	8	5	8.4	11	5.8	6.6	10	M
arm_X	1634482_at	0.7	0.9	1.2	2.8	2.2	3	1.7	193.3	4.2	3.3	0.8	4.9	4.5	4.8	3.2	10	M
arm_2L	1634494_at	1.7	2.4	2.5	4	1.3	1	1.8	305.7	5.6	3.2	5.9	5.1	7.9	3.9	1.7	10	M
arm_X	1634499_at	5.8	5.7	5	15	5.8	4.4	5.6	1590.7	10.3	4.6	6.4	11.4	16.8	18.1	3.1	10	M
arm_3L	1634505_at	3.8	5.6	1.9	5.6	4.2	4	3.4	267.4	7.8	6.2	3.7	3.7	7.4	2.9	2.9	10	M
arm_2L	1634511_at	5.4	2.2	6.1	8.2	6.4	3.5	2.9	520.5	5.4	1.6	5.7	13.9	4.6	2.1	5.7	10	M
arm_3L	1634531_at	1.8	1.7	0.7	2.6	5.7	1.3	1.3	747.4	2.5	3.4	3.7	5	2.7	1.1	0.8	10	M
arm_3R	1634553_at	5.4	3.8	2.7	4.4	4.1	3.1	3.4	408.1	3.9	1.8	3.7	6.9	7.7	6.5	4	10	M
arm_2R	1634595_at	0.5	2.1	3	2.4	1.6	2.8	1.2	1310.4	2.7	2.8	1.6	7.2	8	3.3	3	10	M
arm_X	1634600_at	2.6	3.7	3.7	5.8	4.4	3.5	1.9	136.8	5.3	5.5	1.2	4.2	9	7.2	4.7	10	M
arm_X	1634615_at	4.4	5.7	6.6	6.1	4.2	4	2.6	232.3	10.3	8.4	5.8	5.4	11.1	6.5	5.6	10	M
arm_3L	1634624_at	0.9	1	0.9	0.7	0.6	1.3	0.4	1708.7	4.4	1.5	0.9	4.4	3.3	0.9	0.6	10	M
arm_X	1634629_at	1.7	0.6	0.5	2.9	0.8	1.9	1.2	309.5	2.2	1.5	1.6	5.2	3.4	2.7	2.5	10	M
arm_2L	1634644_at	1.5	3.5	0.8	1.6	1.6	3.6	3.2	1701.8	6.1	2.1	3.3	11.4	13.5	8.7	3.5	10	M
arm_3R	1634645_at	1.9	1.9	2.3	3.5	1.7	3.1	1.1	1002.7	5.6	1.9	1.5	6.6	9.2	1.8	1.3	10	M
arm_2R	1634692_at	21.7	20.8	9.4	12.5	4.3	6.7	6.3	1488.4	4.4	7.2	30.1	17.2	2.9	9.6	4.1	10	M
arm_2L	1634693_at	1	2.1	1.9	1.4	2.4	6.2	1.1	826.6	1.6	1.5	6.5	5.8	3.9	1.2	2.3	10	M
arm_3L	1634694_at	3.1	1.5	1.3	6.5	0.8	3.3	0.6	1089.6	2.4	0.8	1.2	6.2	2	3.9	3.3	10	M
arm_2R	1634711_at	4	7	3.9	2	6.1	5.5	4.4	812.2	6.3	6	4.9	9.5	11.9	4.2	4.1	10	M
arm_2R	1634717_at	2.1	1.6	7	3.4	4	2.5	1.1	196.1	3.3	2	3.4	2.5	7.6	2.6	2.7	10	M
arm_3R	1634719_at	1.2	8.2	8.5	5.5	2.8	5.2	1.5	3322	11.7	4.4	3.9	44.2	9.3	8.4	5.3	10	M
arm_X	1634749_a_at	3.6	3.4	4.2	5.9	3.6	3.9	2	643.7	7.2	4.7	3.9	5.1	9.9	6.2	3.4	10	M
arm_2R	1634753_at	1.4	5.8	6.3	0.8	2.2	3.1	1.5	161.3	9.5	2.1	1.3	8	8.3	1.2	1.7	10	M
arm_3R	1634765_at	1.8	3.9	3.8	6.9	2.3	5.3	2.1	1047.8	4.9	5.6	4	9	7.4	6.2	2	10	M
arm_3L	1634769_at	1.2	1	1.8	2.2	1.9	2.5	2.5	780.4	1.5	2.7	2.7	8.4	5.4	1	0.4	10	M
arm_3R	1634772_at	4.6	6.2	6.6	7.1	8.1	8.4	4.2	2796.9	11.8	8.7	7.8	28.1	18.3	7.9	7.8	10	M
arm_2R	1634778_at	2.6	1.7	0.9	2.3	1.1	1.4	0.9	1158.7	1.4	1.2	1.9	2	5.4	3.1	4	10	M
arm_3L	1634811_at	4.2	6.4	5.2	3.1	5.7	5.6	2.7	685.7	7.6	7.5	2.1	11.4	12.4	6.6	14.5	10	M
arm_2R	1634826_at	2.2	1.2	6.5	4.1	4.4	2.5	2.5	768.7	9.2	2.6	1.8	3.4	13.1	6.1	0.9	10	M
arm_3R	1634830_at	3.6	3.4	4.8	4.7	1.7	3.2	1.8	1448.2	8.4	3.4	2.3	2.2	12.1	3.1	0.7	10	M
arm_2R	1634880_s_at	5.6	3	5.8	0.9	4.2	4.2	2.7	2715.3	4	5	4.1	16.5	4.4	1.9	5.6	10	M
arm_2L	1634900_at	2.3	7.4	3.8	6.9	6.8	4.2	3.9	1011	7.9	4	2.6	10.1	11.4	6.8	5.2	10	M
arm_2R	1634927_at	1.1	0.6	2	1.2	1.6	1.9	0.8	321.4	1.8	1.5	4.5	3.2	7.1	1.6	1.4	10	M
arm_X	1634953_at	2.1	5.6	7	4.5	6.3	12.4	2.4	273.1	9.3	12.3	5.9	11.2	14.5	4.4	5.9	10	M
arm_X	1634959_at	1.5	0.9	3.6	2.4	2.3	1.8	1.5	65.8	2.9	0.7	1.8	1.2	6.3	0.6	1	10	M
arm_3R	1634964_at	5.4	2.5	2.2	0.9	3.3	2.5	1.8	774.2	3.6	2.9	3.5	2.5	1.4	1.5	1.7	10	M
arm_2L	1634969_at	0.9	2.8	2.5	2	1.2	2.2	0.6	193.5	1.7	4.5	1.6	1.3	4.3	2.6	1.2	10	M
arm_3R	1634976_at	1.1	1.4	3.9	1.4	3	2.1	0.7	1137.6	5	2.5	1.9	8.3	4.4	2.4	1.2	10	M
arm_2R	1634981_at	4.8	1.4	3.2	8.9	3.7	4.1	2.3	1034.4	2	5.9	2.6	7.3	1.9	8.3	4.8	10	M
arm_3R	1634994_a_at	0.4	0.6	2.8	0.8	0.8	1	0.5	161.2	2.6	1.9	2.2	5.4	8.8	1.2	0.6	10	M
arm_2R	1634995_at	5.8	1.7	5.9	5.9	17.1	6.4	52.8	942.5	7.6	4	6.8	3.7	8.7	4.8	29.1	10	M
arm_3R	1635054_at	1.8	3.9	1.7	1.1	0.5	1.6	1.6	729.5	3.5	1.4	2.3	1.8	8.8	2.7	0.9	10	M
arm_3L	1635055_at	0.5	15.5	0.8	0.9	0.7	1.1	0.7	646.7	1	0.8	0.8	0.9	1.8	1.2	0.6	10	M
arm_2L	1635056_at	4.8	6	2.5	14.4	4	5	1.5	779.6	3.5	4.3	5.5	9.9	11.4	12.3	6.5	10	M
arm_3R	1635067_at	2	7.5	3	4.1	13.3	4.8	5	684.9	12.3	3.7	4	6.7	5.6	2.3	12.9	10	M
arm_3R	1635080_at	0.5	1.6	3.3	3.2	1.3	2.3	2.1	477.3	3.3	7.5	1	7.3	2.4	3.2	2	10	M
arm_3R	1635118_at	2.4	2.1	2.7	1.8	2.7	6.2	0.9	974.9	2.5	4.4	1.9	5.1	7.4	2.6	2.2	10	M
arm_3R	1635129_at	4	5.9	15.6	8.1	9.6	11.3	1.7	1720.6	19.2	1.9	5.4	17	25.9	3.6	3.2	10	M
arm_2R	1635139_at	0.7	3.5	1.5	1.3	0.8	6.4	0.7	3577.8	1.2	1.4	0.7	21.7	2.5	6.9	1.2	10	M
arm_3R	1635141_at	0.8	1.6	5.5	2.7	1.4	2.5	0.7	223.2	3.7	1.9	4.9	6.1	9.1	1.4	2	10	M
arm_3L	1635149_at	1	2.7	1.8	0.7	2.7	1.8	0.6	566.2	3.3	2	3	4.6	6.3	1.3	1.8	10	M
arm_2R	1635152_at	1.9	3	6.5	2.1	4.7	3.8	2.2	436.2	4.4	2.9	3.4	6.9	11.8	7.1	4.7	10	M
arm_2L	1635155_a_at	0.5	0.5	3.3	1.8	0.9	1.8	1	1402.9	1.3	1.5	1.2	2.4	4.7	3.6	1.2	10	M
arm_X	1635160_at	2.9	2.1	4.6	2.7	1.6	1.3	3.5	278.3	2.1	2.3	3.4	2.7	11.9	3	2.7	10	M
arm_2L	1635201_at	5.3	8.9	1.3	7.2	1.8	6.2	1.9	364.4	9.5	9.5	6.4	5.8	16	11.1	3.5	10	M
arm_X	1635230_at	1.8	3.2	1.8	0.7	1.1	2.2	1.5	633.8	0.8	0.7	0.6	1.4	8.5	0.8	0.7	10	M
arm_2L	1635233_at	1.6	5	2.8	5.1	1.1	1.8	1.7	769.3	4.2	3.2	2.7	5.8	3.4	3.7	2.5	10	M
arm_2L	1635249_at	2.1	2.2	5.3	1.3	2.3	2	2.3	157.3	1.5	1.7	4.3	9.1	4.7	1	2.6	10	M
arm_3L	1635255_at	3	1.8	4.5	6.4	3.6	4.2	5.5	529	7.6	3.9	2.2	7.5	13.2	4.1	6.1	10	M
arm_2L	1635264_s_at	6.1	5.8	5.3	3.1	5.8	3.4	10.8	157.8	13.2	2.8	7.3	13	14.8	15.4	9.6	10	M
arm_2L	1635268_at	5.6	2.8	3.3	4.7	2.4	3.8	1.9	1056.6	13.5	3	3.6	4.3	2.5	1.5	1.3	10	M
arm_2L	1635269_at	21.4	6.1	3.4	2.4	5.4	4.8	4.6	760.8	17.9	8.7	17.8	12.3	12.2	2.8	2.8	10	M
arm_3L	1635285_at	6.5	8	7	8.5	7.7	6.1	2	298.6	10.7	2.4	6.8	8.4	12	7.5	3.8	10	M
arm_3R	1635327_at	6	4.5	5.2	6.3	8.9	5.3	2.8	1250.2	3.9	2.2	9.6	10.3	5.9	4.2	6.5	10	M
arm_2R	1635345_at	0.3	2	1.5	0.9	2.3	1.5	0.3	148.3	1.1	1.4	0.5	3.7	5.3	0.6	0.6	10	M
arm_3R	1635366_at	0.5	0.8	0.4	0.7	0.9	0.9	0.4	1414.6	0.8	1.2	0.7	1.5	7.4	3.3	0.9	10	M
arm_2L	1635400_at	3.3	6	6.8	0.6	3.5	3.4	1	647.5	6.8	0.5	5.5	2.9	14.4	1.8	4.6	10	M
arm_3L	1635408_at	4.7	1.6	2.9	3.1	2.3	4	2.3	1044.8	5.7	2.4	3.7	8.4	7.1	3.1	3.1	10	M
arm_X	1635411_at	7.8	4.2	6.8	2.8	8.1	10.6	4.1	3665.7	10.7	7.7	9.6	25.9	8.9	13.7	7.7	10	M
arm_3L	1635424_s_at	2.2	5.9	5.2	2.3	5.6	7.5	1	3129	8.3	2.8	4.9	17.2	9.7	6.1	4.4	10	M
arm_2R	1635426_at	3.1	3.1	2.9	5.3	6	5.8	2.2	648.9	6.2	5	4	10.3	7.4	7	3.5	10	M
arm_2R	1635435_at	2.8	6.3	8.3	3.7	4	13	2.1	1195.6	7.3	14.4	2.8	13.1	12.6	2.8	5.3	10	M
arm_3L	1635439_at	4.9	6.9	5.8	4.6	7.2	6.7	5.9	452.5	11.3	5.4	5.6	9.5	11.5	5.4	8.1	10	M
arm_2R	1635463_at	11.3	6.7	1	2.1	2.1	1.4	0.6	433.8	2.2	2.1	26.6	4.5	15.5	4.2	3.6	10	M
arm_3R	1635535_at	3.9	4.6	3.7	4.2	4.5	4.1	3	1108.7	3.3	4.3	1.6	8.5	8.2	4.5	4.4	10	M
arm_3R	1635550_at	7.2	6.4	6.8	8.8	3.8	4.4	5.2	1156.8	5.4	6	4	7.6	27.5	7.4	5.4	10	M
arm_2R	1635553_at	6	8.1	7.5	9.4	7.4	7	6.2	1112.7	5.5	6.1	7.6	8	7.8	10.3	5.4	10	M
arm_2R	1635572_at	3	2.8	5.3	5.8	5.1	5.8	0.6	804.6	27.8	6	2.2	2.7	8	2.5	1.4	10	M
arm_X	1635579_at	23	3.7	6.6	4.9	6.8	7.3	3.4	609.3	5.2	3.9	12.9	5.5	18.9	8.5	4.9	10	M
arm_X	1635595_at	2.8	3.4	6.2	2.4	2.8	7.2	2.9	370.5	7.5	7.8	3.4	7.7	9.2	1.4	2	10	M
arm_2L	1635598_at	2.1	0.7	1.9	2.9	1.3	3.8	2.5	1297.5	3	2.2	3	6.9	11.1	6.2	1.4	10	M
arm_2L	1635607_at	0.5	0.4	0.6	0.5	1.5	1	0.8	205.4	0.8	0.4	3	0.6	11.2	0.9	0.8	10	M
arm_3R	1635629_at	1	1.2	3.4	2.1	3.4	4	0.9	434.4	8.5	2.5	1.8	5.8	11.4	2.2	3.1	10	M
arm_2L	1635631_a_at	72	43.9	65.9	98.4	53.4	55.7	59.8	2492.8	134.2	83.7	78	86.8	108.5	117.8	60.7	10	M
arm_3L	1635632_at	2.1	4.3	3.2	1.8	3.1	4.7	1.9	217.2	1.1	3.6	1.6	3.8	8	1.3	1.9	10	M
arm_2R	1635694_at	3.1	2.1	2.7	2.3	0.7	5	1.7	2152	9.6	3.6	3.6	12.9	6.3	6.6	2.5	10	M
arm_3R	1635752_at	6.1	7.1	5.3	12.6	7.6	10.6	3.6	972.5	11.3	12.8	7.1	15.6	6.8	11	7.1	10	M
arm_3L	1635753_s_at	4.1	0.9	4	3.2	1.3	3.4	1.1	1189.7	5.8	1.4	2.7	7.4	8.8	1.9	2.3	10	M
arm_3R	1635765_at	35.9	13.8	4	4.9	8.3	9.7	5	957.7	47.2	2	21	25.8	8.3	4.9	9.7	10	M
arm_X	1635794_a_at	1.4	12.1	4.2	8.8	5.9	3.1	1.2	366.9	13.4	1.6	1.8	18	2.4	3.2	3.5	10	M
arm_2L	1635801_at	5	3.4	5.6	7.5	6.3	5.1	2.6	120.2	4.1	4.9	4	2.9	10.8	4.5	6.8	10	M
arm_X	1635830_at	2.2	5.5	4.5	10.2	4.5	4.9	2.1	269.5	10.1	6.6	4	4.7	6.2	4.3	6.4	10	M
arm_X	1635833_at	0.7	0.8	3	1.6	3	2.5	9.3	845.5	1	3.1	1.8	1.4	2.9	2.3	2.5	10	M
arm_3L	1635836_at	0.9	3.2	1	2.9	1.3	2.8	1.1	356	1	1.7	1.1	5.2	25	2.9	0.9	10	M
arm_2R	1635853_at	0.7	2.1	3.3	2.3	0.4	2.2	1.8	210.7	0.8	2.6	1.9	1.9	1.2	0.9	2.6	10	M
arm_3R	1635857_at	3.6	5.3	6	4.6	4.2	5.8	1.4	1072.6	6	6.4	6	9.9	6.1	1.4	5.3	10	M
arm_2L	1635897_at	7.4	16.3	7.1	6	8.4	6.2	3.8	262.9	10.6	10.6	12.6	23.3	4.1	8.7	8.5	10	M
arm_3R	1635901_at	2.6	4.3	7.7	2	8.3	4.2	2.7	176.2	6.8	4.4	3.7	13.5	7.6	2.3	9.5	10	M
arm_3R	1635923_at	0.5	1.6	1.2	1.2	1.2	1.5	0.7	509.4	4.1	1	0.9	1.1	6.3	1.3	1	10	M
arm_2L	1635925_at	1.2	1.3	1.3	1.1	2	3.6	0.9	110	2.1	3.9	1.4	5.8	4.4	2.6	1.9	10	M
arm_3R	1635951_at	2	0.4	5.1	2.4	6	4.6	2.2	568.3	5	2.9	2.5	5.4	6.6	2.3	1.9	10	M
arm_X	1635962_a_at	3.9	6.7	3.4	5.8	3.6	5.5	3.9	495.1	10.8	1.9	3.5	8	12.9	5.6	3.9	10	M
arm_3R	1635965_at	1.1	1.7	2.1	3.5	1.3	3.9	2.1	379.6	1.7	2.5	3	3.5	6.7	4.7	2.8	10	M
arm_3R	1635971_at	3.8	3.4	6.1	4.1	1.1	4.3	2.2	704.6	10.9	5.2	3.7	9	19.4	2	3.4	10	M
arm_2R	1635973_at	4	3.9	4.8	6.9	2.5	4	2.1	706.4	5.4	4.9	4.4	10.1	7	4.7	5.5	10	M
arm_3R	1636013_at	3.6	2.6	2.3	2	2.1	5.2	2.6	559.9	10.9	4.8	4.5	7.8	10.7	7	2.6	10	M
arm_3R	1636016_at	1.6	5.9	4.9	5.4	6	5	2	988.4	7.5	5.4	2.2	8.5	6.2	6.6	4.1	10	M
arm_X	1636021_at	3	3.7	2.6	3.1	2.9	2.5	0.9	267.1	6.2	4.3	2.6	3.7	6.3	4.6	2.2	10	M
arm_2R	1636039_at	4.8	2.2	3.3	9.1	2.1	5.5	2	930.1	3.7	4.5	0.9	10.1	11.5	4.5	3.2	10	M
arm_3R	1636055_at	1.8	6.8	95.3	22.2	6.6	4.4	1.6	1618.3	20.4	1.1	3.2	7.9	7.7	14.2	3.1	10	M
arm_X	1636082_at	2.5	3.4	2.2	2.2	2.6	5.7	2.5	134.4	3.8	2.7	1	3.3	5	2.1	6.8	10	M
arm_3L	1636084_at	4	2.4	4.7	15.3	6.7	5.9	2.4	591.4	8	5.1	4.9	3.9	15.7	10.5	4	10	M
arm_3L	1636094_at	2.4	3.8	0.8	3.1	1.6	1.4	0.8	112.9	5.9	2.1	1.7	1.4	4.1	7	2.4	10	M
arm_3L	1636098_at	7.2	6.6	3.5	5.8	7.1	17.2	13.8	1001.7	3.5	15.8	4.2	9.8	2.8	6.5	9.3	10	M
arm_X	1636109_at	1.5	1.4	2.2	7.3	1.3	2.2	3.5	399.6	1.9	5.5	1.2	4	5.7	11.1	1.9	10	M
arm_3R	1636128_at	0.4	1.6	1	1.7	1.1	1.7	1.4	778.2	2	0.9	1.3	4.2	3.3	1.5	0.8	10	M
arm_2R	1636172_at	6.9	8	5.2	7.5	6.6	6.8	2.1	4305.1	112.7	6.2	11.3	45.7	12.6	8.1	5.8	10	M
arm_3R	1636179_at	4.1	5.8	8.9	5.7	8.5	12.9	2.9	1438.8	7.1	6.1	4.2	13.7	12.9	6.1	6.1	10	M
arm_3R	1636197_at	2.5	4.3	4.7	11.5	5.3	5.7	2.5	189.4	8.2	4	4.6	9.1	5.5	18.6	4.3	10	M
arm_2R	1636211_at	1	3	5	4	2.8	2.6	1.3	158.4	9.3	5.6	4.8	2.8	9.2	1.9	1.7	10	M
arm_2R	1636218_at	2.9	2.6	3.2	2.6	3.1	3.5	0.8	621.9	1.4	1.7	1	4.2	8.2	4.4	4.1	10	M
arm_3R	1636223_at	4.2	8.4	14.8	17.5	12.2	9.2	7.7	283.9	17.4	11.7	4.2	11.4	17	18.9	12.3	10	M
arm_2R	1636227_at	1.3	1.2	4.6	9.4	2.8	4.7	2.2	421	3.2	3.2	4.1	2.3	4.6	7.1	3.5	10	M
arm_3L	1636234_at	2.6	4.6	4.4	5.2	5.2	4.2	1.8	666.6	6.6	4.2	4.7	4.6	11.8	2.6	4.7	10	M
arm_3R	1636269_at	1.4	0.6	0.9	1.4	0.7	0.9	0.5	968.6	1.3	0.9	0.9	4	1.5	1.7	1.6	10	M
arm_3R	1636270_at	2.1	4.2	3.8	0.9	3.8	3.1	1.1	231.5	8.5	7.4	5.7	7.1	13.3	1.3	1.4	10	M
arm_2L	1636288_at	8.2	2.9	2.4	0.6	0.4	1.9	0.4	563.1	1.5	0.7	7.2	7.2	1.1	0.8	0.9	10	M
arm_2R	1636323_at	4.8	6	7.3	6.1	4.7	11.9	2.1	755	4	4	5.1	13.4	10.7	2.6	4.1	10	M
arm_3R	1636334_at	2.9	2	3.1	4.3	3.4	1.4	1.5	577.8	5.3	2.2	1.2	5.9	9.3	3.5	1.2	10	M
arm_2R	1636335_at	1.5	3	8.1	4.8	4.7	4.8	2.9	554.2	3.5	4.5	3.2	8.9	10.6	6.4	3.9	10	M
arm_2R	1636356_at	4	2.2	2.3	2.4	1.9	3.2	1.6	715.9	5.6	5.1	2.8	4.7	14	2.7	2.4	10	M
arm_3R	1636359_at	1.7	5	8.5	4.2	7.1	3.6	2.6	533.7	4.6	4	4.3	11.4	8.4	4.3	4	10	M
arm_2L	1636364_a_at	2	3.4	1.2	1.4	2.4	9.6	0.6	3500.1	1.6	1.2	1.7	34.4	6.6	6.5	4.8	10	M
arm_2R	1636367_at	4.1	4.7	1.6	4.9	3.7	4.2	1	1141.8	9.1	2.9	1.8	7.2	13.1	3.6	3.5	10	M
arm_X	1636368_at	4.2	3.8	8.9	7.4	4.7	8.4	2.2	582.6	4.6	4.3	4.1	8.3	12.2	4.8	5.1	10	M
arm_2L	1636373_at	1	3.6	2.9	6.7	4.7	2.8	2.6	729	2.8	6.2	2.9	3.3	18.5	2.9	2	10	M
arm_2R	1636375_at	4.3	3.8	5.4	6.2	4.9	5.4	3.9	373.1	10.2	5.2	5.1	7.1	7.2	5.1	4.2	10	M
arm_X	1636384_at	0.5	1.3	2.6	1.3	0.6	1.2	0.6	564	1.4	0.7	0.6	2.5	4.2	1.8	0.9	10	M
arm_2L	1636404_at	2.1	2.6	4.9	2	2.1	4.3	0.6	1360.6	3.4	3.5	1.6	6.5	10.1	6.2	4.9	10	M
arm_2R	1636405_a_at	9.3	6.7	5.2	1	4.7	5.5	3.6	587.8	4.9	2.5	4.1	3.3	19.2	4.7	4.4	10	M
arm_3R	1636421_at	3.4	5.9	3.5	3.4	4.8	3.3	6.5	302.7	5.3	7.5	8.4	8.9	16.2	5.4	6.8	10	M
arm_X	1636435_at	4.3	5.4	14.4	28.7	11.8	9.9	4.5	881.5	9	7.9	7.7	7.4	17.3	4.8	7.6	10	M
arm_X	1636442_at	4.1	4.1	4	6.5	2.9	3.9	2	1564.9	6.2	1.1	5.1	15.1	6.5	4.7	2.3	10	M
arm_2R	1636444_at	1.4	2.2	2.2	4.2	2.7	4.7	1.3	181.8	7.3	5	6.1	5.2	9.6	5.4	2.3	10	M
arm_2L	1636453_at	8.2	8.9	17.5	22.8	13	13.7	6.4	1021.7	11.3	10	7.3	20.5	21.5	20.4	11.8	10	M
arm_3R	1636457_at	7.2	2.9	7.7	8.3	9.4	5.5	3.5	702.2	13.4	8.2	4.1	12	5.6	6.2	8	10	M
arm_2L	1636466_s_at	1.7	3.4	5.9	4	5.1	3.9	3	2409.7	7.9	3.6	2.2	11.9	8.8	5.5	4.9	10	M
arm_2R	1636473_at	4.9	6.7	9.6	17.1	14.8	13.4	3.8	3381.2	5.1	9.5	8.7	53	19.9	13.5	8.4	10	M
arm_3R	1636489_at	13.3	12.1	9.8	11.3	10.2	13.2	5.8	1006.2	9.4	23.4	16.9	18.4	26.3	15.3	8.7	10	M
arm_X	1636504_a_at	6.7	1.8	2.8	6.9	6.4	6.2	3.3	682.6	9.3	11.3	3.5	9.1	9.7	8.5	5.4	10	M
arm_3L	1636512_s_at	1.4	0.6	5.4	2.6	3.2	3.2	0.9	363.3	6.6	3.9	3.3	7	15.9	4	2	10	M
arm_3R	1636515_at	3.8	5.7	1.7	3.9	6.7	7.1	1.7	335	3.6	7	3	4.4	5.2	1.4	2.7	10	M
arm_3L	1636523_at	1.5	4.2	8.2	3.6	2.7	4.4	4.7	454.2	7.5	3	6.6	9.5	20.6	2	1.8	10	M
arm_2R	1636525_at	3.3	8.3	3.1	3.2	2.8	4.1	3	449.5	2.6	7.1	2.6	4.4	31.2	1.6	9.8	10	M
arm_3R	1636536_at	1.9	4.6	4.7	4.6	3.3	4.1	1.7	150.3	9	5.6	3.6	14.6	14.2	4	5.5	10	M
arm_3R	1636556_at	1.3	1.1	1.4	4	4.3	3.2	2.9	518.8	7.9	1.2	1.1	5.9	9.8	2.1	2.3	10	M
arm_3R	1636571_at	3	1.9	4.1	7.6	4.6	4	3.4	519.7	2.6	4.4	3.1	3.7	8.7	4.4	4.7	10	M
arm_3R	1636580_at	3.4	0.9	3.6	1	2.3	2.3	1.1	316	13.4	1.8	2	3	7.5	1.7	1.8	10	M
arm_2L	1636589_s_at	2.6	1.6	1.8	1.3	2.2	3.3	1.5	388.9	7.6	3.5	1.3	5.3	9.2	1.5	1.7	10	M
arm_3L	1636602_at	1.8	5.4	5.8	3.2	4.9	5.9	4.4	502.9	9.9	6.9	4.5	6.4	10.9	1.7	4.3	10	M
arm_3L	1636652_a_at	4.2	5.5	11.2	8.5	5.2	4.3	3.3	594.8	8.5	5.3	6.4	11.1	12.6	11.3	6.3	10	M
arm_X	1636666_at	9.8	13	5	8	3	6.2	4.1	722	1.8	7.6	2.7	12	26.5	12.8	6	10	M
arm_2R	1636686_at	3.7	3.5	1.3	2	3.6	2.6	0.7	320.5	8	3	3.1	6.6	15.7	2.1	1.5	10	M
arm_3R	1636698_at	1.5	1.3	2.9	8.1	3.9	1.7	1.5	373.7	3.1	1.9	2.9	4.9	4.6	8.9	4	10	M
arm_2L	1636703_at	16.8	3.8	9.9	7.6	8.1	6.9	3.1	397.8	12.4	10.4	26.8	9.3	16.2	8	7.7	10	M
arm_2L	1636724_at	1.5	1.2	1.5	0.8	0.8	1.1	0.7	730.2	0.9	1.4	1.8	2.1	4.2	0.6	0.3	10	M
arm_2R	1636731_at	7.7	3.7	5.7	11.3	5.1	3.5	2	184.2	9.3	10.8	4.9	7.6	3.3	5.5	2.7	10	M
arm_2R	1636738_at	11.9	11.7	8.6	11.3	13	11.1	10.3	402.6	14.3	15.3	16.7	12.6	25.8	14.7	12.9	10	M
arm_2L	1636753_at	0.6	1.6	5	3.3	3.2	1.4	2.5	910	10	5	1.1	3.5	16.1	1.4	2.5	10	M
arm_2L	1636756_at	38.6	11.4	12.1	12.2	7.2	8.8	4.4	507.1	12.8	9.3	48.9	13.8	22.8	11	7.4	10	M
arm_2L	1636777_at	14.2	5.6	12	6.4	6.5	9.9	3.7	1517.7	11.1	6.8	12.2	11.2	17	0.9	6.5	10	M
arm_3L	1636786_at	1.1	3.3	4.2	1.1	4	3.5	1.2	122.4	5.4	4.8	2.1	4.9	6.2	6.2	2.1	10	M
arm_2R	1636825_at	5.1	5.9	9.3	3.5	5	6.3	3.2	1173.8	4.1	3.9	3.9	14	11.5	6.6	5	10	M
arm_3R	1636834_at	1.6	2.1	3.6	1.3	4.5	1	0.9	135.1	6.7	1.9	1.5	3.2	2.8	0.8	2	10	M
arm_2L	1636862_at	0.7	2.4	3.1	1.7	1.5	1.8	2.1	219.2	3.4	4.2	2.8	3.7	3.3	3.3	3	10	M
arm_2R	1636871_at	1.2	0.8	2.8	2.3	1.8	2.5	1	166.8	6	1.8	0.8	1.7	4.2	3.2	1.8	10	M
arm_3R	1636890_at	1.7	5.1	3	1	5.6	5.4	2.3	1530.6	1.3	4.1	4.7	3.1	7	2.3	0.7	10	M
arm_3L	1636898_at	3.4	2.4	4.3	1	3.6	4.5	2.1	1175.7	2.8	1.6	4.6	5.5	5.7	1.6	4.2	10	M
arm_2R	1636951_at	2.6	3.1	3.7	6.5	6.2	5.9	2.1	116.3	8.1	5.1	4.6	7.5	8.9	2.3	2.4	10	M
arm_3L	1636957_s_at	3.5	5.2	5.7	3.7	6.6	4.8	2	692.7	3.8	3.1	2	4.7	11	3.6	2.3	10	M
arm_2L	1636962_at	2.1	4.4	3.7	5.1	2.2	6.1	1.7	937.7	8.7	4.8	1.9	9.4	6.5	3.9	5.1	10	M
arm_X	1636963_at	2.7	2.5	7.7	3.4	4.7	2.8	3.1	858.4	1.9	2.4	3.2	6.5	15.9	3.2	3.1	10	M
arm_2R	1636971_at	5.1	7.8	14.4	12.1	8.9	6.3	4.1	585.5	13.1	9.3	6.1	17.4	18.2	11.2	10	10	M
arm_3L	1636975_at	1.9	3.5	4.4	7.8	2.8	1.9	0.7	959.9	4.6	2	1.2	7.1	2.7	8.1	2.6	10	M
arm_3R	1636988_at	6.8	4.7	3.4	10.2	4.3	5.9	3.6	1183.8	11.6	5.7	6.8	10.7	11.2	7.6	4.6	10	M
arm_2L	1636996_at	2.7	1.3	1.2	1.9	4.4	1.6	1.8	451.2	1.9	1.3	5.7	5.6	5.8	1.6	2.2	10	M
arm_3L	1637011_at	0.7	2.7	2.7	3.6	3.9	2.3	1	66.6	5	1.5	1.1	1.9	3.6	0.9	0.9	10	M
arm_3R	1637023_at	2.1	2.2	4.9	10	5.6	4.2	3.2	258.7	7	2.5	5.7	5	4.3	4.5	2.3	10	M
arm_3R	1637029_at	1.4	0.6	0.7	0.5	0.4	1	0.5	34.5	0.7	1.1	1.2	1.2	1.6	0.7	0.3	10	M
arm_3L	1637034_at	1.4	1.8	1.3	0.8	1.5	1.3	0.2	1776.9	1.9	0.7	1.7	1.6	4.3	3.9	1.7	10	M
arm_3L	1637080_at	0.7	3.1	2.2	2.1	3.4	1.7	0.6	1755.8	2.2	1.4	1	13.5	3	2.2	1.1	10	M
arm_2L	1637094_at	3.6	4.9	7	8.3	10.1	5.2	1.7	909.2	1.7	3.2	4	10.2	7.1	9.5	6.4	10	M
arm_X	1637098_at	2.6	5.5	5.4	8.5	7.3	10.9	2.5	275.4	7.8	11.1	4.3	11.9	21.3	2.9	5.6	10	M
arm_2L	1637117_at	3.1	1.1	1	3.1	1.3	4.3	3.1	468.7	3	3	2.8	5.1	10	1.3	3	10	M
arm_2L	1637126_at	6.1	5.3	5.4	7.4	8.2	5.8	3.3	2113.9	10.9	4.7	7.8	20.4	19.3	8	7.3	10	M
arm_3R	1637128_a_at	3	7.2	6.8	8.7	39.4	17.7	6.3	3967.8	17.1	8.9	11.8	46.7	17.9	16	12	10	M
arm_3L	1637138_at	6.7	4.6	3.4	1.7	2.5	2.3	1.8	1391.8	4.9	1.8	4.9	8.8	8.1	3.5	2.7	10	M
arm_3R	1637156_at	0.9	2.3	1.2	0.7	1	1.7	0.8	567.7	2.4	1.5	1.8	3.5	4.7	0.7	0.6	10	M
arm_2R	1637187_at	3	3.7	2.1	3.6	2.1	5.2	3.8	1022.5	11.4	6.9	6.9	5.1	7.3	3.9	3.2	10	M
arm_3R	1637213_at	4.5	11.7	10.4	6	8.2	6.4	6.1	553.8	12	9.7	7.3	19.7	10.2	5.6	8.6	10	M
arm_3R	1637215_at	4.6	5.7	8.1	9.9	8.5	7	7.1	371	12.1	7.3	6.3	14.2	17.1	11.2	7.6	10	M
arm_2R	1637219_at	3.2	4.6	1.4	6	2.2	6	1.4	2143.8	3.5	4.5	6.8	16.5	18.2	6.9	5.3	10	M
arm_2R	1637248_at	3.1	2.8	3.9	7.5	5.6	4.5	2	139.5	3.5	2.7	1.7	4.3	2.8	5.4	4.8	10	M
arm_3R	1637267_at	1.3	2.5	4.9	2.7	1.2	1.7	1.3	893.8	4.4	2.6	1.6	12	3.6	3.1	2.3	10	M
arm_3R	1637271_a_at	4.1	4.9	8.9	11.4	8.3	6.5	4	695.8	7.7	8.4	3.9	23.9	14.4	8.9	8.2	10	M
arm_2R	1637274_at	0.5	4.8	2.5	2.5	3.9	4.2	2.3	1414.4	1.7	1.1	1.8	7.6	7.3	0.8	2	10	M
arm_X	1637313_at	1.8	3.8	5.3	3.4	5.1	5.9	1.4	191.3	6.2	3.6	4.1	2.7	15.6	7.6	7.2	10	M
arm_2L	1637316_at	1.7	1.7	1.7	9.7	3	4.4	1.2	783.6	3.8	7	3.3	3.6	6.7	10.1	7.3	10	M
arm_3R	1637320_at	1.4	2.6	3.8	3.9	3.1	4.4	2.2	409.5	5.6	5.8	3.1	8.3	8.3	8.3	4.3	10	M
arm_2L	1637351_at	3.8	2.7	5	3.8	4.3	3.7	3.5	880	7.1	4.3	6.8	7	7	13.9	2.3	10	M
arm_2R	1637368_at	3.7	6.5	5.6	7.6	3.8	6.1	2.9	821.2	3.9	4.1	4.8	10	11.4	3.2	5.6	10	M
arm_2L	1637392_at	1.7	2.6	3.1	2.2	1.9	3.5	1	1058.2	3.9	4.9	2.2	5.6	8.1	1.8	1	10	M
arm_2R	1637399_at	1	2.1	1.3	3.6	1.6	1.9	1.4	824.4	5	2.6	2.8	3.7	5.3	1.3	1.8	10	M
arm_3L	1637415_at	0.7	0.9	1.3	0.9	1	1	0.9	373.4	1.3	0.9	0.6	1.8	1.7	1.4	0.8	10	M
arm_2L	1637440_at	2.8	5.8	3.2	9.3	4.3	4.6	1.6	2303.5	4.3	3.9	3.5	12.7	11.9	12.6	3.2	10	M
arm_3L	1637441_at	2.7	2.7	1.8	7.2	2.8	5.4	3.6	2614	8.4	7.6	7.1	11.1	13.8	13.2	3.6	10	M
arm_X	1637447_at	0.8	2	2.3	0.6	1.1	1	1.8	250.6	1.7	4.1	2.5	7.9	3.2	3	0.4	10	M
arm_X	1637476_at	6	1.1	2.4	2	1.4	3.1	1.3	237.6	2.7	1.4	6.2	2.9	4.1	1.7	2.3	10	M
arm_X	1637498_at	3.8	4.2	5.4	6.5	2.7	4.2	3.3	348.3	2.6	4.3	2.9	5.5	13.7	7.4	3	10	M
arm_X	1637501_a_at	6.8	7.7	102.4	21.5	19.3	5.3	10.6	1025.8	11.8	9	7.9	13.7	18.9	8.6	4.9	10	M
arm_2R	1637507_at	3.9	2.6	5.9	6.7	5.3	10.3	2.4	898	7.4	3.4	4.7	6.3	13.7	1.8	3.4	10	M
arm_3L	1637511_at	2.3	1.2	1.9	1.9	3.5	1.6	1.1	647	3.1	0.6	1.2	1.7	11.8	2.3	1.9	10	M
arm_2L	1637518_at	4.2	7.5	9.2	7.9	10.6	14.9	3.9	2077.5	6.5	8.2	4.8	16.7	9.9	10.3	6.3	10	M
arm_3L	1637521_at	3.3	8.4	15.3	12.8	52.3	22.4	1.6	707.2	17	32.1	4.9	9.8	17.6	3.5	39.1	10	M
arm_2L	1637522_at	1	2.8	2.6	2.6	1.1	2.3	1.6	687.1	2.5	2.3	0.7	7.7	7.3	2.3	1.5	10	M
arm_2R	1637527_at	4.2	3.2	6.5	5.9	4.9	4.7	2.8	319.1	6.2	8.5	6.9	6.2	8.9	4.6	5	10	M
arm_2L	1637580_at	0.4	0.5	1.1	0.8	1.3	1	0.5	250.8	0.9	0.8	1.3	1.6	4.5	0.3	0.4	10	M
arm_2R	1637587_at	2.5	3.6	5.8	5	7.3	6	1.2	1866.1	46.8	5.6	7.6	13.5	16.2	2.4	3.7	10	M
arm_2L	1637600_at	4.9	6.2	3.3	13.3	10.3	9	4	3323.6	9.1	7.8	12.6	29.5	12.9	11.7	10.2	10	M
arm_X	1637621_at	6	3.4	6.6	4	5.1	4.4	1.9	476	5.9	2.2	9.1	2.7	13.4	2.5	3.6	10	M
arm_X	1637633_at	4.2	2.6	1.8	2	2.5	5.4	3.5	492.1	4.6	4	3.2	4.3	1.6	13.4	6.5	10	M
arm_2L	1637643_at	33	30.5	28.3	42.9	35.2	35.2	29.6	1304.2	48.8	35.1	46.4	33.9	64.5	33.5	38.6	10	M
arm_2R	1637652_a_at	6.5	4.6	3.8	5.7	4.8	3.6	2.9	418	7.5	5.4	3.4	5.5	9.6	1.9	4.4	10	M
arm_3R	1637664_at	5.6	6.1	5.1	7.8	5.4	7.6	3.6	1253.3	5.3	7.7	4.5	7.5	22.4	11.1	5.7	10	M
arm_3R	1637677_at	1.3	1.8	1.7	1.3	0.9	0.8	0.7	25.5	0.8	0.6	1	1.1	0.9	0.8	0.8	10	M
arm_2L	1637709_at	4.5	4.8	5.1	3.2	9.3	3.6	4.6	144.5	5.6	3.5	4.8	4.7	8.8	6.1	7.6	10	M
arm_3R	1637728_at	5.5	8	6.8	13.7	7.8	6.4	4.7	1125.8	11.4	10.2	9.3	15	12.2	14.6	6.2	10	M
arm_3L	1637740_at	0.9	2.5	2.2	2.7	1.9	2.3	0.8	472.1	7.7	1	2.1	2.6	9.7	5.6	4.9	10	M
arm_2R	1637741_a_at	1.9	1.5	1.7	8.4	2.7	2.2	2.9	302.9	7.1	3.4	1.7	6.4	6.4	3	3.6	10	M
arm_3R	1637745_a_at	2	4.6	5.1	4.8	4	4.8	1	1203.8	11.8	7.2	2.8	13	11.2	4.9	2.7	10	M
arm_3R	1637746_at	4.2	4.4	7.2	4.4	4.1	4.7	3.3	328	12	9.1	4.7	15	9.8	3.4	3.1	10	M
arm_3R	1637762_s_at	3.7	1.9	1.4	5.5	5.9	3.4	1.8	795	6.5	4.6	3.7	8.4	6.7	6	1.6	10	M
arm_3R	1637766_at	6.3	8.4	5.5	5.7	4.1	12.4	3.4	4053.4	20.5	6	6	39.5	19.5	11.1	8.1	10	M
arm_2R	1637775_at	5.1	5.1	7	7	6.7	5.7	1.6	258.1	7.1	3.7	6.8	5.5	10.6	2.7	5.6	10	M
arm_3R	1637780_a_at	5.4	7.3	9.4	11.7	8	10.8	7.9	3722.3	15	7	5.7	38.9	13.7	12.6	7.2	10	M
arm_3L	1637782_at	1.3	3.5	3	7.7	3	5	3.3	663.2	7.9	4.2	2.5	8.5	7.3	7.2	3.3	10	M
arm_3R	1637784_at	1.9	3.7	2.8	2.3	3.6	2.6	0.9	766.6	10.3	2.6	1.3	4.6	11.5	4.5	2.1	10	M
arm_3R	1637790_a_at	4.2	5.5	7.5	8.2	4	6.7	3.4	1959	10.7	4.9	6.3	13.9	13.5	4	5.3	10	M
arm_2L	1637800_at	3.7	4.9	6.9	6.5	4.8	3.4	1.1	182.6	8.8	8.3	3.4	13.1	11.7	6.1	6.3	10	M
arm_X	1637809_at	2.5	4.8	5.8	11.9	3.6	9.2	5.9	228.4	6.4	8.7	7.6	8.1	4.3	8.5	5	10	M
arm_2R	1637812_at	2.2	4	8.3	9	3.5	8.8	2.6	2973.4	10.3	6.4	1.2	22.1	20.1	9.5	4.4	10	M
arm_3R	1637845_at	1.3	0.9	2.8	7.1	3	11.8	0.4	829.5	3.1	6.1	2.4	4.3	7.3	14.1	2.7	10	M
arm_X	1637848_at	3	2.5	3.6	5.7	3.9	2.5	1.4	391.9	3.1	3.1	3.1	5	4.9	6.8	2.3	10	M
arm_2R	1637852_at	2.7	1.2	1.2	3.6	1.4	1.4	2.3	120.5	2.2	1.5	1.3	5.2	4.3	2.7	2	10	M
arm_2R	1637854_at	0.6	2.3	1.3	2.9	6	6.6	1.6	931.7	1.1	4.3	2.6	3.8	2.7	2.8	1.1	10	M
arm_2R	1637871_at	10.5	1	2.5	4.8	6.1	7.1	0.7	302.5	8.1	1.6	1.7	2	4.4	1.3	2.2	10	M
arm_3L	1637901_at	7.8	6.3	10	18.5	11.8	7.3	7.9	386.2	11.7	8.3	7.2	12.2	22.9	26.8	7.8	10	M
arm_2L	1637904_at	2.6	3.4	1.8	7.4	2.5	3.3	3.2	1122.6	9.6	2.8	4.5	10.4	11.1	7.5	4.3	10	M
arm_X	1637906_at	0.4	1.3	2.5	3.8	2.4	1.7	0.5	126.1	3.8	1.6	1.6	4.5	2.2	2.2	1.7	10	M
arm_2R	1637919_at	1.1	1.1	2.5	1.3	1.6	1.7	1.1	148.9	1.4	0.7	2.5	5.2	5.9	4.7	1.3	10	M
arm_3L	1637922_at	1.8	1.8	0.8	1.6	3.2	1.5	2.3	57	3.6	1.7	2.3	1.2	2	0.6	0.8	10	M
arm_3R	1637941_at	1.8	2	4.9	2.9	2.2	6.4	11.4	188.6	1.8	3.8	3.8	7.9	9.2	4.5	2.1	10	M
arm_3R	1637960_at	0.3	0.4	0.8	1	0.6	0.9	0.6	210.8	2	0.4	0.7	0.9	2.8	0.7	0.8	10	M
arm_3L	1637969_at	1.7	5.3	2.6	6.6	6.3	3.5	3	1393.4	7.9	6.3	3	7.3	11.4	5.8	5.4	10	M
arm_2L	1637972_at	1.3	2.3	1.7	2	2.1	2.1	1.1	456.3	1.4	1.2	1.6	2.4	6.9	2.8	2.5	10	M
arm_2L	1637975_at	10.2	10.8	11.4	8.7	9.7	7.4	17.4	288.1	5.2	5.7	13.4	17.3	16.7	12	8.4	10	M
arm_3L	1637985_at	1.4	5.9	4.4	11.3	9.7	5.1	0.7	337.1	5.3	8.1	6.7	9.5	7.8	14	5.6	10	M
arm_3R	1637989_at	3.6	4.9	4.6	5.3	4.5	6.3	4.6	722.9	8.6	3.9	9.1	12.2	12.9	5	5.3	10	M
arm_2R	1638028_at	3.1	4.9	3.3	1.8	5.1	3.6	3.2	414.7	2.2	5.4	3.5	5.2	6.7	4.6	4.2	10	M
arm_2L	1638032_at	5.5	5.9	6.6	6.5	8.1	6.1	6.5	293.5	6.2	2.4	6.6	7.8	18.7	13.5	14.4	10	M
arm_3L	1638046_at	3.9	2	2.9	2.4	4.8	4.9	3.2	439.3	7.8	9.1	8.1	7.8	6.5	2.7	5.5	10	M
arm_3L	1638077_at	6.4	6.6	4.4	14.7	7.1	51.7	3.6	1411.6	12.1	10.6	7.6	15.9	20.7	20.3	4	10	M
arm_3L	1638085_at	2	1.9	1.7	2.7	2.5	3	1.9	871.3	3.7	1.5	3.6	6.9	11.8	1.6	2.6	10	M
arm_2L	1638091_at	2.1	5	1	0.8	1.7	1.7	0.6	158.1	2.1	0.7	1.4	4.4	4	0.8	1.6	10	M
arm_3R	1638094_at	8	14.8	27.3	29.6	29.9	21.3	14.6	1173	29.6	17.9	8	24.6	45	28.4	21.1	10	M
arm_3R	1638107_at	3.2	3	5.5	6.4	149.6	4.3	2	3028.2	6	8.4	8.1	14.2	4.4	7.7	2.9	10	M
arm_2L	1638121_at	4.3	7	3.9	8.1	8.1	6.5	4.8	508.4	9.7	8	4.2	10.4	17.5	6.7	6.1	10	M
arm_2L	1638138_at	1.2	1.6	1.4	2.8	1.4	1.1	0.6	1174.9	5.2	1.4	0.9	1.6	2.7	2	0.8	10	M
arm_3R	1638153_at	2.2	2.6	5	4.6	3	7.1	1.1	239.7	5.5	6.2	1.2	8.7	6.2	2.6	3.9	10	M
arm_2L	1638178_at	5.5	3.4	7.1	4.7	4.1	5	2.5	1378.3	9.4	5.2	10.6	12.6	11.1	5.3	2.1	10	M
arm_3R	1638218_at	0.8	3.8	4.3	2	3	1.8	1.1	296.9	7.5	1.8	1.6	2.7	2.1	1.7	2.5	10	M
arm_2L	1638220_at	4.1	4.7	6.2	8.3	4.6	5.8	3.5	356.1	11.2	6.3	1.7	3.4	11.4	6	4.5	10	M
arm_2R	1638222_at	2	1.4	4.6	8.3	2.1	2.4	2.1	470.3	3.2	6.8	1.2	5.9	6.3	7.2	4.6	10	M
arm_3R	1638262_at	5.4	3.1	5.8	4.6	1	10.9	2	783.5	4.8	5.3	4.9	1.4	3.7	2.8	2.5	10	M
arm_3R	1638284_at	1.1	1.8	3.7	1.6	2	0.9	1.1	1186.9	3.5	1.2	0.8	2.9	7.6	3.1	1	10	M
arm_3L	1638296_at	3.4	2.3	5	5.7	2.3	7.6	2.8	3586.6	9.7	7.7	5.5	22.8	7.3	16.7	0.9	10	M
arm_2R	1638334_at	10	6.1	8.2	7	4.5	5.3	1.6	865	9.4	1.9	7.1	2.6	4.7	2.1	3.1	10	M
arm_3L	1638373_at	2.4	5.8	1.5	2.5	2.1	4.4	2.8	863	7.6	4.2	4.8	11.2	3.5	3.9	3	10	M
arm_2L	1638375_at	3.1	2	3	3.3	1.7	2.7	2	1472.5	2.7	2.3	3.3	5.1	3.5	3.8	2.2	10	M
arm_2R	1638382_at	1.6	2.4	2	6.3	3.4	3	1.9	158.5	4.3	1.6	1.1	2.2	5.6	5.6	3.3	10	M
arm_2L	1638395_at	0.7	4.5	1.7	2.1	1.7	3.4	1.4	1250.7	9.8	5.2	3.3	11.3	7.3	4	1.8	10	M
arm_3R	1638403_at	5.1	4.1	5.8	2	5.9	7.1	1.3	711	2.6	5	1.1	6.8	8	3.8	5.9	10	M
arm_3R	1638407_at	2.8	2.1	2.6	1.1	3.3	1.7	2	987.7	1.8	0.7	5.5	8.9	5.3	2.1	1.8	10	M
arm_3L	1638418_at	0.4	0.9	0.9	1.1	0.6	1.4	1.6	614.4	1.9	1.2	0.6	1	7.9	1.5	0.9	10	M
arm_X	1638443_at	1.4	2	2.9	3.6	2.6	1.5	0.5	223.4	1.1	2.3	1.7	3.3	5.9	2.3	2	10	M
arm_X	1638483_at	2.3	4.1	9.1	2.9	4.3	3.3	2.6	460.1	10.3	3.2	4.8	5.9	7.1	2.9	4.4	10	M
arm_2R	1638494_at	2.1	3.3	4.3	2	1.8	4.7	2.5	3045	4.9	3.3	8.1	17.4	19.7	2.8	6.2	10	M
arm_3L	1638496_at	1.1	0.8	0.6	0.8	0.9	2.2	3	404.4	1.6	1.8	0.6	12.8	4.6	1.6	1	10	M
arm_3L	1638503_at	2.4	2	4.4	4.5	4.2	2.4	2.3	311.7	5	5.6	3.6	6.2	6.7	5.4	2.8	10	M
arm_X	1638548_at	2.5	2.6	7.5	2.2	3.1	1.1	1	818.4	7.9	3.6	4.9	8.7	8.6	1.3	1.6	10	M
arm_2R	1638551_at	3.1	4.1	4	6.5	5.2	6.4	1.2	283.4	1.5	7.3	4.8	6.2	5.4	5.8	5.4	10	M
arm_X	1638571_at	2.1	5.1	3.6	5.3	3.1	4.8	0.7	506.4	5	5.5	1.6	4.7	5.1	5.6	2.1	10	M
arm_2L	1638626_a_at	1.1	3.7	4.3	4.3	1.2	8.2	2.6	3086	8.9	5.1	3.6	25.1	6.3	8.4	5	10	M
arm_X	1638640_at	4.3	7.3	11.6	3.3	9.2	9.4	4	1021.4	12.5	7.2	7.3	16.9	16.8	11.9	9.9	10	M
arm_X	1638644_at	3.2	8.9	13.8	6.5	12.3	10.2	9.8	439.4	17.2	10.5	9.7	15.7	21.4	25.8	11	10	M
arm_2R	1638647_at	2.7	3.9	3.3	5	3	5	3.7	696.9	8.7	1.5	6.1	10.2	12.1	9.9	5.3	10	M
arm_3R	1638659_at	0.8	1.1	5.1	6.5	1.2	1.9	0.6	334.7	6.3	1.5	2.6	5.6	1.8	3.7	1.7	10	M
arm_2R	1638676_at	0.6	1.2	2.4	0.7	0.8	1.6	0.4	83.2	1.7	0.5	0.5	3.2	3.4	0.9	2	10	M
arm_X	1638677_at	0.5	1	1.3	2.6	1	0.9	0.7	272.6	2.3	3	1.7	1.3	1.1	4.1	1	10	M
arm_2L	1638705_at	1.7	3.5	3.1	1.8	0.9	3.7	0.7	59	4.3	3.7	2.9	1.2	2	5	4	10	M
arm_2R	1638712_at	1.9	1	1.1	0.8	1.1	1.6	1.6	252.5	1.3	1.9	0.8	3.6	9.5	0.7	1.2	10	M
arm_2R	1638718_at	1.1	1.6	1	1.1	1.4	5.8	3.4	82.4	2	2.7	2.9	2.1	5.5	1	1	10	M
arm_2L	1638719_s_at	4.3	8.7	12.3	15.9	9.3	7.7	4	481	17.4	3.7	8.1	19.4	16.9	14.8	4	10	M
arm_3R	1638734_at	2.9	3.5	5.9	7.1	3.3	7	1.9	960.9	1.6	9.7	4.4	9.2	11.2	7.3	4.1	10	M
arm_2L	1638750_at	2.9	1.9	4.5	2.8	4	3.4	2.9	203.7	5.2	4.3	2.7	9.8	6.6	6.1	1.2	10	M
arm_3R	1638762_at	2.6	2.4	7	3.3	5.3	5.1	1.2	1223.6	4.6	3.7	4.1	4.6	8.4	4.8	3.2	10	M
arm_X	1638769_a_at	1.7	2.1	1	0.9	1.6	1	0.7	85.3	4	0.8	0.8	1.1	1.7	1.3	0.7	10	M
arm_2L	1638781_at	3.7	6.7	4.3	3.2	2.3	6.2	1.6	968.5	7.1	3.7	3.2	3.2	6	9.5	6.5	10	M
arm_X	1638788_at	2.1	2.8	1.3	4.4	5.1	2.9	0.8	266.3	5.3	3.2	3.2	5.3	3.9	9.7	4.8	10	M
arm_3R	1638793_at	0.9	1.9	4.5	5.7	4.1	3.7	2.8	298.5	3.3	1.2	1.5	3.4	11.3	3	1.2	10	M
arm_3L	1638800_a_at	2.3	0.9	1.6	0.7	0.9	3.6	1.3	810	2.3	0.8	0.8	3.1	5.6	2.5	1.6	10	M
arm_3R	1638802_at	7.9	5.2	7.4	17.9	8.8	3.3	6.1	955.3	6.1	7.4	6	10.2	17.2	17.3	3.2	10	M
arm_3L	1638838_at	3.3	1.4	1.8	1.3	1.4	2.5	2.1	1367	5.5	3.8	4	10.1	12.4	0.8	3	10	M
arm_3L	1638851_at	1.6	10.2	6.7	7.6	5.9	2.9	1.5	649.6	5.3	4.2	5	7.1	10.7	6.2	7.1	10	M
arm_2L	1638853_at	2	1	6.4	1.4	2.5	4.2	2.2	391.5	5.5	5.1	1.6	1.6	5.2	3.4	5	10	M
arm_3L	1638861_at	35.4	1.2	4.6	2	5.3	3	0.9	1014.2	2	0.9	14.7	2.7	9.2	0.8	3.7	10	M
arm_X	1638870_at	4.6	4.9	6.6	8.2	6.7	7.9	1.7	1612.2	4.5	7.9	3.6	10.8	24.5	3.2	6.5	10	M
arm_2L	1638881_at	4.5	6.1	4.3	7.9	2.6	6.2	4.3	1176.7	11.8	3.8	5.2	15.4	20.2	6.4	3.7	10	M
arm_3R	1638901_at	3.7	1.3	0.8	1	3	2.6	1	811.3	4.4	1	0.9	4.1	6.5	1.7	1.8	10	M
arm_2L	1638910_at	1.2	2.2	2.5	8	1.6	3.6	1.5	776.8	2.3	3.9	2.1	7.9	7.5	2.2	2.4	10	M
arm_X	1638944_at	0.7	1.2	1.5	2.1	1.4	2.2	1	79.2	1.6	1.3	0.9	1.7	4.3	1.4	1.1	10	M
arm_2L	1638958_at	5.3	3.4	8.9	6.5	4.3	4.7	7.2	1488.5	11.4	6.4	7.2	18.1	7.9	6.3	6.1	10	M
arm_3L	1638968_at	2	1.3	2.3	1.1	1.2	2.7	3.4	404.7	2.7	2.4	1.3	2.7	3.5	1.2	0.6	10	M
arm_3L	1638969_at	4.3	13.8	4.3	4.5	13.1	8.3	2.5	1530.7	7	7.7	5.3	16.5	1.8	5.2	3.6	10	M
arm_3L	1638972_at	2.3	1.5	2.9	9.1	5.1	6.9	2.1	134	5	1.8	4.7	7.6	6.5	12.1	3.8	10	M
arm_2R	1638980_at	2.1	4.9	1.9	3	2.4	1.7	2.6	208.1	4.2	1.9	2.1	3.1	7.8	8	4.1	10	M
arm_2R	1638988_at	2	0.8	1.1	5.9	2.1	4.2	1.9	287.1	4.4	4	1	4.8	5.3	3.1	1.4	10	M
arm_2L	1639003_at	0.9	0.3	2.7	0.6	0.5	1.1	0.4	40.1	3.1	0.5	0.5	0.7	1.7	0.5	0.9	10	M
arm_2L	1639008_at	2.6	3.3	4.3	3.3	3.3	3.9	0.9	626.3	5.3	4.6	3.9	7.2	11	1.9	2.2	10	M
arm_3R	1639070_a_at	1.8	1	1.3	3.9	0.9	3	0.9	725.5	4.7	3.1	1.2	6	3.2	4.2	1.6	10	M
arm_2R	1639073_at	0.7	2.9	3.2	3	1.8	2.6	0.9	94.6	0.9	2.1	0.6	3.3	9	4.2	2.1	10	M
arm_3L	1639107_at	1.9	3.1	3.6	2.8	7.5	7.1	1.4	456.2	4.3	5.4	4.3	9.6	9.3	4	3.2	10	M
arm_2R	1639112_s_at	2.9	4	1.2	1.2	1.3	3.3	1.9	770.3	3.5	3.5	1.3	3.3	5.2	2.9	1.7	10	M
arm_2L	1639126_at	3	1.3	1.8	1.6	1.8	2.2	1.1	592	1.7	3.3	1.6	4.8	2.3	5.2	1.3	10	M
arm_2L	1639128_at	4.2	3.1	6	4.6	8.2	6.6	1.6	295.9	7.9	3.2	5.7	5	10.8	7.2	4.5	10	M
arm_3L	1639158_at	2.9	2.2	3.7	1.4	5.2	2.6	2.8	607.7	1.9	2.2	3.4	5.8	4.5	1.7	4.5	10	M
arm_3R	1639165_at	3.6	5.4	5.7	9.8	8.5	6.4	1.7	2525.6	13.2	3.5	3.1	22.4	11.7	8.4	6.6	10	M
arm_3L	1639179_at	3.4	2.4	4.9	1.8	4.2	4.6	1	573.8	5.2	4.3	2.6	4.7	4	2.9	1.7	10	M
arm_X	1639191_at	6.4	2.5	7.6	4	4.7	14.8	5.1	655.6	5.5	18.7	5.5	2.4	13.8	6	8	10	M
arm_3R	1639193_a_at	10.3	15.9	22.7	17.9	43.1	11.5	25.5	779.7	42.7	12	9.1	39.4	45.5	8.1	13.5	10	M
arm_2R	1639197_at	1.5	4.1	3.9	12.4	9	7.4	2.8	230.1	8	2.9	2.5	6.4	7.2	3.6	6.7	10	M
arm_2L	1639201_at	2.7	1.9	8	1.7	2.2	1.4	1.1	170.9	6.6	0.7	3.5	3.9	2.1	1.8	1.1	10	M
arm_3R	1639218_s_at	2.6	1.2	5.3	1.3	2.3	2.1	2	1184.3	2	3.6	1.3	8	8.9	0.6	1.1	10	M
arm_3L	1639220_at	1.3	3.3	0.8	2.3	1	1.8	0.6	708.1	2.5	0.8	2.3	2.6	4.2	2.8	0.9	10	M
arm_2R	1639246_at	4	5.7	2.5	2.8	8	5.8	1.5	759.7	10	3.5	3.1	8	8.3	3	2.3	10	M
arm_3L	1639258_at	3.8	7.7	9.6	18.7	11.1	5.8	6.1	660.1	9.6	7.5	4.2	9.6	16.3	14.7	10	10	M
arm_2L	1639298_at	4.7	9.1	4	3.3	4.8	7.6	4.3	2488.3	9.9	9.9	8.9	24.5	2.7	4.2	4.6	10	M
arm_2R	1639303_at	19.3	9.5	9.8	10.9	9.5	13.2	3.9	729.2	6.4	6.9	22.4	14.2	17.2	10.6	8.2	10	M
arm_2L	1639313_at	7.9	8.2	10.2	12.3	7.4	5.7	6.9	410.1	5.5	11.1	7.1	17.4	8.8	8.2	4.6	10	M
arm_2R	1639319_at	1.3	1	5.2	3.1	1.2	1.9	1	745.4	2	0.8	0.9	1.9	1.8	4	1.2	10	M
arm_X	1639324_at	0.5	4	1.9	6.7	3.9	2.9	1.6	478	5.5	3.4	4	6	2	5.1	2	10	M
arm_3R	1639327_at	1.8	4	5.9	4.1	9.5	3.8	2.5	238.2	7.1	4.1	5.5	1.5	15.9	4.8	5.4	10	M
arm_X	1639344_at	1.9	1	1.4	0.9	2	2	1	83.4	1.4	1	1.4	3.7	6.1	1	1.7	10	M
arm_2L	1639372_s_at	2.2	4.9	5.4	5.2	8	9	35.3	3683.1	6.3	4.7	1	31.4	4	19.4	6.3	10	M
arm_2R	1639383_a_at	3.1	2.6	5.9	1	5.3	3.1	0.6	545.5	12.8	4.7	5	2.5	7.7	0.7	5.3	10	M
arm_2L	1639389_at	4.1	2.6	7.4	6.3	3.8	3.6	2.7	1066.2	6.3	3.1	3.4	6	22.8	5.9	4.5	10	M
arm_3R	1639413_at	0.6	4.3	4.6	0.7	1	2.9	0.9	3557.7	5.6	1.7	1.8	33.9	3.1	3.9	2	10	M
arm_2L	1639425_at	8.2	18.4	14.9	1.2	6.9	14.6	1.3	2946.7	13.4	5.3	5.4	19	19.4	6.7	5	10	M
arm_3R	1639434_at	6.3	2.9	7.1	5	6.4	5	2.3	636.1	4.2	4.3	2.8	4.3	10.5	2.5	4.2	10	M
arm_2L	1639436_at	2.6	2.4	3	5.9	2.9	4.2	1.5	154.7	5.4	7.2	3.5	3.7	10.7	4.1	1.2	10	M
arm_2L	1639446_at	2.4	1.4	1.5	1.8	2.4	1	1.6	938	2.9	0.9	1.8	2.4	1.3	2.2	2	10	M
arm_2L	1639481_at	0.6	0.7	0.9	4.5	0.8	2.8	0.6	117.2	3.8	5.1	0.4	0.9	8.9	2	1.9	10	M
arm_2R	1639491_at	1.9	0.7	0.6	1	1.2	1.5	0.6	613.3	3.2	1.8	0.7	2.5	10.1	1.4	0.6	10	M
arm_2L	1639496_at	5.4	6.2	5	10.3	5.3	8.4	1.2	1405.4	4.1	3.6	6.6	12.5	11.8	8.5	2.6	10	M
arm_2L	1639556_at	2.7	5.8	6.4	5.3	4.4	3.4	1.4	327.9	4.8	3.1	6.6	10.8	6	8	5.2	10	M
arm_3R	1639598_at	7.4	6.5	15.9	10.8	10.8	10.3	5.5	1288.7	14.7	14.8	5.4	15.9	30.3	3.6	8.3	10	M
arm_3L	1639606_at	0.9	0.7	1	2.7	0.8	1.5	0.7	59.1	3.6	1.7	0.6	2.6	2.8	1.4	0.4	10	M
arm_3R	1639610_at	7.2	2.8	5.5	1.5	3.7	10.1	1.3	185.2	3.1	4.4	2.4	2.5	14.4	1.8	2.7	10	M
arm_3R	1639612_s_at	1.1	1	4.5	2.2	3	2.1	1.7	1647.6	4.4	4.5	3.3	5.1	10.5	1.1	2	10	M
arm_2R	1639620_at	18.8	9	5.6	10.6	4.8	4.4	4.6	489.7	14.4	8.7	16.8	7.5	4.1	9.4	8.1	10	M
arm_3R	1639630_at	2.9	4.6	3.9	2.8	4.4	3.4	2.6	855.4	8.8	4.9	3.6	10.8	9.4	4	2.8	10	M
arm_2R	1639634_at	3.5	4.4	8.3	7.3	6.4	8.8	2	3521.3	18.9	7.9	9.1	32.9	10.5	14.9	3.9	10	M
arm_X	1639662_at	3	2.9	6.4	2.1	1.6	3.1	1.4	1797.1	4.3	2.2	2.3	8.8	18.1	5.5	4.5	10	M
arm_3L	1639670_at	2.5	2.4	4.4	1.6	3.5	4.6	1.8	133.5	5.3	2.8	3.4	5.5	10.9	1.7	2.4	10	M
arm_2R	1639683_at	1.7	0.7	2.8	1.7	0.7	2.7	1.2	208.6	1.7	2.3	2.5	7.8	12.6	1.7	1.7	10	M
arm_3R	1639688_at	1.5	1.8	2.7	3.6	1.2	2.5	0.4	451.2	4.3	2.2	1	1.1	8.3	2.8	1.8	10	M
arm_2R	1639698_at	0.6	3.8	3.3	1.3	9.6	2.7	1.5	138.3	2.5	2.4	3.9	4.2	9.8	0.8	3.7	10	M
arm_2R	1639707_a_at	1	1.9	3	1	1.3	1.6	1.5	1025.6	2.7	1.3	3.6	4.5	3.8	1.1	0.8	10	M
arm_2L	1639712_at	4.2	2.2	2.5	1	1.4	2.9	6.7	2355.4	16.8	8.7	2.1	16.5	2.5	1.1	3.1	10	M
arm_X	1639740_a_at	10.3	18.8	10.2	15.5	12.8	7.5	9.8	1188.3	18.2	14	11.9	32.2	19.9	14.1	17.5	10	M
arm_3R	1639742_at	1.2	6.1	5.6	8.4	2.4	2.4	1.6	460.1	6.8	0.7	4.9	5.7	4.9	4.3	2.3	10	M
arm_2L	1639745_at	2.7	6.4	8.1	10.7	3	4.8	4.5	509.8	4.6	5	7.7	6.4	2.6	13.4	1.8	10	M
arm_3R	1639775_at	4.8	4.7	6.7	11.5	3.7	5.9	3.9	691.6	8.1	6.9	3.3	9.9	23.4	10.8	4.7	10	M
arm_2L	1639779_at	7.9	10.8	14.3	28.8	14.4	15	4.6	2396.5	17.6	19.7	14.8	40.8	46.7	44.4	11.9	10	M
arm_3L	1639782_at	3.4	2.7	5.6	7.1	2.6	4.8	2.5	226.1	8.2	3.7	5.5	10.9	15.6	8.1	3.8	10	M
arm_X	1639789_at	1.4	16.5	1.8	2.8	1.3	3.4	1.5	230.6	2	1.6	6.9	2.2	17.3	8.7	3.4	10	M
arm_3L	1639817_at	11.5	9.9	12.5	6.2	11.2	6.3	10.6	820.7	8.5	9.2	14.8	13.7	12.2	5.5	10.5	10	M
arm_3R	1639827_at	12.7	13.6	21.9	19.4	16.2	19.1	9	1456	43	18.8	16.8	43.3	53.1	17.4	15.1	10	M
arm_3R	1639848_at	2.4	2.4	4.3	6.7	3.1	10.1	5.9	187.4	1.7	3.4	3.4	4.2	5.9	3	3.9	10	M
arm_3R	1639869_a_at	1.1	1.8	1.2	5.6	0.6	5.9	1.3	2304.6	3.6	0.7	2.7	8.4	12.6	5.1	2.6	10	M
arm_3R	1639874_at	0.5	0.9	1.4	0.9	0.9	4	1.9	706.8	1.6	3.2	1.7	1.7	4.3	4.2	2.3	10	M
arm_3L	1639891_at	1.2	0.6	1.4	1	1	1.5	2.2	1219.3	2.8	1.4	1.8	2.7	2.3	1.6	1.3	10	M
arm_2R	1639898_at	9.5	5.2	3.2	0.6	3.5	4.5	1.5	524.6	4.2	3.3	8.9	4.4	14.3	2	1.7	10	M
arm_3L	1639920_at	1.1	1	1.7	3.9	1.1	1.3	0.9	476.9	5.2	2	2.5	3.8	3.3	2.1	0.9	10	M
arm_3R	1639925_at	4	4.9	5.3	6.5	6.7	4.8	1.7	1611.5	5.6	2.2	6.5	10.8	7.4	2.4	5.1	10	M
arm_3R	1639927_at	1.9	3.7	4.2	3.9	4.1	2.5	2.9	261.8	10	4.5	2.2	9.8	16	5.2	2.8	10	M
arm_3L	1639931_at	0.9	2.6	1.3	1.4	2	3.5	3.1	167.6	7.4	1.1	0.8	1.8	4.6	2.3	1	10	M
arm_2R	1639960_at	6.8	7.5	34.7	11.4	38.1	5.4	2.5	1206.5	4.7	3.5	6.4	19.1	12.1	10.8	16.1	10	M
arm_3R	1639974_a_at	1.4	5.3	3.8	1.3	2.4	5.4	3.5	1022.2	2.9	3.5	5.7	5.4	11.9	1.4	6.8	10	M
arm_2R	1640010_at	2.7	1.9	1.4	2.5	1.7	2.6	2.1	114.1	1.8	1	4.8	3.2	4.2	2.6	2.2	10	M
arm_3R	1640026_at	1.2	4.1	4.3	4.6	2.3	3.4	1	148.7	2.1	2	0.3	4.1	3.8	7.2	1.5	10	M
arm_2L	1640034_at	0.5	1.2	0.9	5.3	0.8	0.8	0.3	1106.3	7.6	0.7	1.5	5.5	3.1	0.9	0.3	10	M
arm_X	1640040_at	3.3	6.4	7.3	7.1	5.7	4.8	3	820.7	7.4	1.2	3.3	9.8	10.6	8	4.8	10	M
arm_3R	1640067_at	2.7	1.8	3	2.6	1.7	3.7	2.1	740.5	5.1	4.1	2.6	2.8	6.9	6.1	3.2	10	M
arm_2L	1640076_at	0.9	1.6	0.9	3.3	0.6	1.8	1.4	225.7	5.2	2.7	2.5	3.2	4.3	4.1	1.4	10	M
arm_X	1640086_at	4.6	3.7	6.6	3.9	3.2	3.7	2.8	2028.6	9	2.7	5.7	13.7	11.9	5.3	3.8	10	M
arm_2L	1640111_s_at	2.7	4.7	3.9	4.1	3.1	3.6	5.9	862.4	6.9	3.7	5.1	5.1	6.6	2.9	12	10	M
arm_3L	1640113_at	13.8	7.1	8.3	7.4	10.5	13.2	2.6	901.7	6.2	15	11.4	17.3	16.1	12.6	3.9	10	M
arm_3R	1640124_at	2	0.8	5.5	3.4	5.2	1.6	1.5	626.9	1.7	2.9	1.1	6.2	8.9	3.7	3.3	10	M
arm_2L	1640128_at	4.8	7.9	8.6	8.7	6.1	7.5	3.7	132.9	9.5	4.5	6.6	13.1	12.2	7.1	5.3	10	M
arm_2L	1640147_at	1.3	1.4	1.2	1	1.7	2.2	0.8	215.9	7.3	1	1.1	3.2	12.2	2.1	1.6	10	M
arm_2L	1640156_at	0.8	1.8	6.8	2.1	3.9	5.3	1.9	453.7	3.5	6.9	2.9	4.8	4.3	3.5	1.7	10	M
arm_2L	1640160_a_at	1	4.9	2.4	1.7	0.8	3	1.4	2525.8	6.9	3.4	2.6	16	2.2	8.2	3.9	10	M
arm_2L	1640196_at	3.5	6.9	7.2	4.5	9.7	8.4	4.9	614.8	7.5	5.5	5	15.4	12	5.7	6.7	10	M
arm_2L	1640197_at	2.5	3.4	5.4	4.9	5.2	4.2	2.2	533.5	9.5	3.1	4.4	7.6	19.7	3.7	3.7	10	M
arm_X	1640211_at	1.6	1.2	2.6	2.5	4	3.7	1.9	306.2	2.6	3.3	1.5	6.4	12.7	0.6	4.6	10	M
arm_2R	1640216_at	0.9	1	2.2	1.9	2.5	2.7	0.9	354.1	5.5	2.3	1.5	4.2	1.4	1.7	1.2	10	M
arm_3R	1640218_at	1	2.1	2.7	1.3	2.4	1.3	0.6	509.4	4.4	2.7	2.4	2	5.7	1.7	2.4	10	M
arm_2R	1640229_at	4.1	2.4	6.2	3	5.9	5.6	2.4	2666.5	2.9	4.7	4.4	11.2	14.8	3.4	4.9	10	M
arm_2L	1640269_at	2.1	2.1	7.3	2.4	4.1	2.9	2.4	858.5	13.4	3.8	4.4	3	12.2	1.8	4.1	10	M
arm_2L	1640278_at	4.7	6.8	7.2	5.3	2.5	2.4	1.4	198.2	2.4	5.2	2.5	4.8	12.1	6.3	4.2	10	M
arm_3R	1640297_at	0.7	1.8	2.4	1	2.7	1.3	1	963.4	6.3	0.8	2.1	2.8	2.8	0.6	0.6	10	M
arm_3L	1640314_at	3.6	2.5	4.4	4.1	2.9	2.5	2	710.7	6.1	5	3.4	8.8	5.6	2.9	3.5	10	M
arm_3L	1640316_at	3	2.4	5.9	8.4	6.2	5.1	3.4	457.1	11.9	6.8	2.5	5.3	7.5	4.9	4.6	10	M
arm_3R	1640336_at	5.2	6.7	2.9	11	2.7	4	2.7	665.9	5.3	3.7	4.1	8.8	5.3	4.8	2.4	10	M
arm_3L	1640343_at	4.4	4.9	3.9	9.9	8.9	4.6	2.1	469.7	2	3.4	5.2	6	7	7.4	3.7	10	M
arm_2L	1640348_at	10.9	8.9	9	4.9	3.1	6.8	4.1	1886.5	8.3	4.2	17.9	10.8	13.3	7.8	2.7	10	M
arm_2L	1640349_at	1.2	1	1.5	1.7	1.3	1.5	1.5	133.8	7.1	1.1	0.8	6.4	7.3	0.7	1.7	10	M
arm_2R	1640357_at	1.2	1.8	1.1	5	3.7	1.8	0.6	326.9	2.4	1.1	1.3	1.7	10.6	5.5	2.7	10	M
arm_2L	1640373_at	0.8	0.9	2.7	1.8	2	4.1	2.2	886.3	3.3	6.8	2.4	3.1	6.3	8	3.6	10	M
arm_3R	1640404_at	3.2	3.2	5.1	2.1	2.8	2.1	0.7	245.3	1.9	2.5	1.4	7.9	7.1	2.7	1.5	10	M
arm_3R	1640406_at	0.9	0.5	1	1	1.3	2.3	1.2	439.4	1.7	0.9	0.9	1.6	1.8	1.7	0.4	10	M
arm_3R	1640416_at	1.7	1.6	1.1	4.4	2.4	2.2	1.4	141.9	6.5	2.7	2.7	5.5	9.2	4	1	10	M
arm_X	1640425_at	6.3	4.9	4.9	2.7	4.3	4.1	2	1458.6	4	3.9	8.7	9	7.3	3.2	1.5	10	M
arm_3R	1640426_at	7.2	9.1	7.9	4.5	7.3	9.2	4.1	1693.5	10.6	14.4	12.1	35.6	15.6	17.5	12	10	M
arm_2R	1640427_at	2.8	1.8	2.5	7.6	2.8	3.2	3.8	585.9	2.1	3.3	3.4	1.8	10.3	7.8	1.2	10	M
arm_3R	1640450_at	2.7	3.9	4.2	4.7	6.1	5.4	1	494.5	8.2	3.3	1.9	5.7	7.1	7	2.4	10	M
arm_2R	1640461_at	1.4	7.2	8.3	4.7	5.5	8.7	2.3	896	9.5	6.7	2.7	11.6	11.4	4.4	8.1	10	M
arm_3L	1640468_a_at	2.2	1.4	0.7	3	0.6	2	0.5	434.5	4.3	0.8	1.1	1.2	2	1.9	1.5	10	M
arm_X	1640483_at	5.6	4.9	6.2	14.2	7.5	18.2	1.8	337.3	11.7	10.9	6	6.3	21.9	12.6	3.1	10	M
arm_X	1640484_at	2.4	5.9	5	3.6	7.3	3	2	119	6.2	7	4.7	8.5	5.6	3.9	3.3	10	M
arm_X	1640487_at	0.6	6	1	1.1	0.8	2.2	0.7	1224.5	7.2	4.8	2.1	3.9	1.3	1	1.1	10	M
arm_2L	1640507_s_at	3.8	3.6	9.8	7.4	4.4	6.6	3.6	186.4	11.3	7.1	5.1	9	8.1	6.1	4.1	10	M
arm_2R	1640511_at	3.2	3.1	4.9	5.7	5.4	3.5	3.4	167	6	4.7	2.7	8	7	7.8	1.8	10	M
arm_2R	1640525_a_at	0.5	0.7	1.6	0.6	0.9	2.5	0.4	2025.3	5.7	1.4	0.7	1.5	5.1	1.1	0.8	10	M
arm_2R	1640532_at	17.7	10.8	5.3	11.2	13.4	6.2	3.2	731	7.3	1.7	25.4	12.9	9.4	6.4	4.8	10	M
arm_3L	1640535_s_at	4.6	0.9	3.8	4.7	6.2	4.4	2	269.2	2.2	7.6	4.1	4.6	13.6	8.5	4.3	10	M
arm_2L	1640543_at	2.5	1	3.6	0.7	2	2.4	0.6	433.4	1.8	0.7	1	7	5.7	1	0.9	10	M
arm_X	1640548_at	0.9	2.7	1.4	0.7	1	2.3	2	385.4	5.4	2.1	2.2	2.8	4.5	0.7	0.8	10	M
arm_3R	1640555_at	6.5	4.5	6.3	13.1	6.8	5.6	2.2	653.4	1.7	4.6	1.9	6	15.3	2.3	3	10	M
arm_3R	1640559_at	2.4	2.6	2.5	1.3	1.8	2.7	1	601.4	2.2	1.1	6.8	3	7.2	2	0.7	10	M
arm_2L	1640560_at	4	6.5	12.9	13.9	8.5	8.8	7.2	620.2	12.2	8.8	12.1	14.7	23.6	11.8	8.9	10	M
arm_3R	1640600_at	3.9	2.1	2.2	2.1	1.7	3.6	3.6	322.7	2.9	2.5	3	5	3.6	1.1	3.1	10	M
arm_2R	1640601_at	7	9.6	10.3	10.9	8.9	6	7.1	510.8	4.5	6.5	8.9	9	13.3	9.8	8.2	10	M
arm_3R	1640605_at	3.2	10	1.7	5.1	4.2	3.4	2.6	433.5	5.3	3.7	7.5	9.2	11.8	3.8	1.2	10	M
arm_3L	1640618_at	1	1	1	2.2	1	0.9	0.6	377.7	2.5	3.5	0.6	1.3	8.1	2.7	0.8	10	M
arm_2L	1640621_at	8.2	2.1	2.7	2.9	3	6.4	0.9	156.3	2	3.8	3.3	8.8	4.7	5.5	3.8	10	M
arm_2R	1640628_at	1.8	1.5	2.6	4.5	1.4	3.1	2.9	533.4	5.4	1.2	6.7	8.5	4.9	2.9	3.1	10	M
arm_3L	1640638_at	1.1	3.8	3.5	10.7	5.8	2.8	3.6	305.4	4	6.6	1.2	7.7	2.4	9.2	1	10	M
arm_3L	1640649_at	3.7	6.3	1.1	1.1	2	1.9	1	486.1	6	1.1	2.7	11.4	3.9	2.4	0.6	10	M
arm_3R	1640684_at	1	3.8	1.1	3	1.6	3.3	3.7	706.6	3.5	1.6	1	8	10	0.8	0.6	10	M
arm_X	1640699_at	0.9	3.1	2.5	7.4	1	3.1	0.8	721.8	5.5	1.9	2	2.6	20.9	8	3.6	10	M
arm_2R	1640711_at	1.5	3.1	3.9	14.7	7.8	4.5	2.1	1004.5	10.4	8.8	1.5	6.3	7.5	13.3	6.7	10	M
arm_3R	1640714_at	4.4	17.2	2.1	8.4	19.5	29.1	1.5	1667.5	1.1	6.4	4.3	32.6	9.8	12.6	13.6	10	M
arm_X	1640716_at	3.1	3.2	3.8	4.7	2.2	2	3.5	151.4	3	3.7	2.4	13	11.7	5.8	3.4	10	M
arm_X	1640719_at	1.5	4.8	4.8	4.1	0.6	3.7	4.2	799	4.8	3.7	6.7	3.6	2.5	5.3	2.8	10	M
arm_2R	1640728_at	5	8.7	7.6	8.2	6.7	5.7	4.4	795.5	4.1	8.6	5.5	10.6	6.7	8.3	6	10	M
arm_3L	1640732_s_at	7	6.3	5	3.5	2.3	3.5	3.6	1640.8	6.7	6.5	4	22.1	10.6	5.6	7.4	10	M
arm_2L	1640740_a_at	1.5	2.6	2.4	2.3	3.6	5.3	0.8	338.9	1.3	3.2	2.4	4.9	8.8	2.9	3.2	10	M
arm_2R	1640751_at	4.2	4.7	6.2	15.1	3.5	6.4	3.5	698.5	7	4.1	5.2	13.4	14.9	11.1	6.3	10	M
arm_3L	1640752_at	3.3	6.8	4.7	4.9	5.2	5.9	3.5	1252.1	6.3	1.9	4.9	6.6	4	6	4	10	M
arm_2L	1640759_at	2.9	0.6	3.4	1	2.1	3.2	2.4	2445.7	3.1	2.2	1.4	7.4	5.3	1.3	1.8	10	M
arm_2L	1640766_at	0.8	2.4	3.3	2.3	1.9	1.6	1	101.1	3.1	1.9	1.3	5.5	5.5	1.3	1	10	M
arm_3L	1640776_at	5.2	4.6	4.8	5.7	5.3	4.6	1.4	163.9	4	3.8	3.3	11.2	13.6	3.1	7.9	10	M
arm_3L	1640789_a_at	49.6	29.6	6.4	7.1	8.9	7.3	4.8	801.1	6.2	9.9	47.2	18.8	14.4	4.9	5.4	10	M
arm_3R	1640792_at	1.9	2.7	5.3	3.3	5.9	3.7	3.7	1814.4	9.2	2.5	3.3	9.9	2.4	4.1	4.7	10	M
arm_2L	1640795_at	1.4	2.6	3.3	2.4	1.6	2	1.5	449.3	3.9	5.7	2.1	2.7	2.6	2.6	3.9	10	M
arm_3R	1640836_at	1.6	2.7	1.1	2	1	2.2	1.4	805.4	2	1.4	1.4	5.4	5.6	2.3	2.7	10	M
arm_X	1640846_at	5.3	7.2	3.2	7.9	8.7	6.8	2.8	182	7.4	3.9	3.8	9.9	7.9	6.9	4.5	10	M
arm_2R	1640852_at	2.3	1.9	6.5	1.5	3.4	4.3	2.6	859.6	3	2.7	4.8	10.6	7.3	1.6	3.1	10	M
arm_2R	1640879_at	3.3	6.6	2.2	14.6	5	4.3	3.3	361.5	11.5	5.1	8.4	9.1	15.4	7.2	4.8	10	M
arm_2R	1640885_at	3.3	1.7	7.8	2.2	8.8	11.9	1.5	2224.4	2.6	4.9	3.2	9.4	9.4	7.6	3.8	10	M
arm_X	1640887_at	1.3	2.9	4.2	6.5	2.9	5.8	4	402.5	3.1	4.2	1.4	11.3	8.5	1.3	5.9	10	M
arm_3L	1640895_at	4.4	7.5	13	4	9	6	2.6	2668	10.7	4	7.2	17.5	23.4	8.7	8.4	10	M
arm_2L	1640914_at	1	2.1	1.8	1.9	1.5	1.6	0.8	1361.4	2.4	14.3	1.2	4.2	5.1	2.9	1.2	10	M
arm_2R	1640921_at	4.3	8.4	6.1	4.5	3.7	3.1	1.9	520.9	7.5	2.1	2	8.3	16.3	8.6	4.7	10	M
arm_2R	1640927_at	4.5	3.8	5.5	6	5.7	5.7	2.7	815.6	7.9	7.6	4.7	4.3	9.5	5.2	4.6	10	M
arm_2R	1640959_at	3.2	5.4	4.6	9.7	4.7	4.4	2.4	921.7	6	5.2	3.1	11	7.3	11.7	3.6	10	M
arm_3L	1640961_at	3.6	3.1	20.8	4.3	12.4	4.3	5.2	807.4	5.1	2.7	8.3	18.1	16.4	6.3	8.1	10	M
arm_3R	1640964_at	5.1	3.2	8.2	5	6.6	6.4	4.2	332.7	8.1	7.3	8	9.2	22.5	4.6	4.6	10	M
arm_3L	1640966_at	2.7	3.7	4.9	0.6	4.1	3.6	0.5	390.8	1.7	3.6	4.1	4	7.1	1	4.3	10	M
arm_2R	1640967_at	0.9	2.6	2.5	3.9	5.6	2.2	0.7	277.8	4.2	2.9	4.2	2.4	1.9	3.6	1.8	10	M
arm_2R	1640970_at	11.4	35	4.9	9	8.7	9.2	1	1106	15.1	14.1	44.6	27.3	16.8	9.1	5.1	10	M
arm_3L	1641002_at	4.6	8.3	3.8	4.5	5.1	3.2	3	114.1	3.5	5.6	9.8	7.4	5.8	3.4	2.9	10	M
arm_3L	1641003_at	1	2.4	5.6	4.3	4.4	2.4	1.6	274.4	2	2.9	2.2	4	13.8	6.9	3.7	10	M
arm_2R	1641012_at	2.2	3.8	5.9	3.8	4.5	5	1	418.5	12.8	2.8	4.1	3.4	3.2	2.7	2.4	10	M
arm_X	1641014_at	2.4	1	6.5	1	3.9	3.5	2.1	1576.7	3.6	2.7	1.2	10.3	8.2	5.5	3.3	10	M
arm_3R	1641100_at	2.2	1.9	1.7	6.2	4	4.7	4.9	1805.7	3.3	5.1	1.9	8	17	7.2	6	10	M
arm_3L	1641101_at	1.3	1.6	5.5	1.5	2.1	3.4	0.7	1666.1	5.7	4.2	1.4	6.3	7.5	2.2	1.4	10	M
arm_2R	1641103_at	15.1	10.1	13.3	6.1	25.5	9.2	4.9	1070.6	14.7	14.6	12	15.7	18.4	12	8.1	10	M
arm_2L	1641138_at	2.5	5.3	6.2	4.6	5.6	4.6	3.2	1070.6	7.3	2	2.8	11.2	12.7	2.2	2.9	10	M
arm_3R	1641142_at	3.7	2.5	3.6	3.5	4.9	3.3	2.6	2534.4	3	0.8	6.2	13.2	4.4	4.2	3.5	10	M
arm_2L	1641177_at	0.7	0.7	1.5	1.4	1.3	4.8	0.3	141	2.5	1.4	4.1	1	5.8	1.3	0.8	10	M
arm_2L	1641179_at	6	2.3	4.4	4	3.7	4.2	1.7	1470.1	5.9	4.2	5	4.2	4.3	5.1	1.9	10	M
arm_3R	1641180_a_at	2.2	1.9	7.4	3.6	2.6	3.2	3.8	1074.1	9.2	3.3	4.6	8.9	4	3.5	4.7	10	M
arm_3L	1641197_at	0.7	2	1.8	2.5	0.7	1.3	1.2	465.9	5.3	1.6	3.6	6.7	2	1.1	2	10	M
arm_2R	1641203_at	3.3	4.6	4.7	6.9	5.1	5.1	1.2	637.6	7.5	4.9	3.5	9.7	10.9	6.8	1.9	10	M
arm_2L	1641209_at	1	2	2.8	3	0.6	1.5	0.4	70	2.1	2.4	5	2.2	1.7	3.2	0.4	10	M
arm_2L	1641263_at	3.9	4.9	2.1	3.2	1.6	2.1	0.9	1198.3	1.7	3.4	1.8	3	4.2	1.9	2.6	10	M
arm_3L	1641311_at	0.8	0.9	1.1	1.2	1.4	1.2	0.8	691.7	1.5	0.8	1.2	2.4	4.2	0.9	0.8	10	M
arm_3L	1641313_at	5.3	3	7.8	5.7	7.3	7.7	0.6	460.8	11.3	6.1	2.3	5.6	21.8	3.5	4.8	10	M
arm_2R	1641315_at	0.5	1.4	1.8	0.8	2	1.1	0.3	178.1	0.8	1	1.4	2	2.4	0.4	1.9	10	M
arm_X	1641335_at	2.4	4.2	6.1	2.6	2.5	3.3	2.5	264.2	4.6	2.7	1.2	1.4	3.3	2.8	3.2	10	M
arm_3R	1641363_at	3.9	2.8	3.2	3.3	3.5	3.3	3.1	1959.8	4.5	4.4	1.5	12.2	2.2	9.5	2.7	10	M
arm_3L	1641366_at	4.3	7.9	9.4	7.9	6.1	12.6	3.6	2017.3	12.2	11.8	8.6	19.6	9.9	12	8.7	10	M
arm_2L	1641384_a_at	4.9	2.9	3.4	6.2	5.1	5.1	4	1524	8.2	4.8	5.3	6.5	8.7	6.9	6.7	10	M
arm_3L	1641386_at	0.6	0.7	1.2	0.6	0.8	1.1	0.3	685.2	4	1.2	0.7	1.2	2.2	1.1	0.5	10	M
arm_X	1641399_at	2.2	3	3.6	1.3	4.1	3.7	1	270.5	6	2	2.6	2.7	12.2	2.5	2.6	10	M
arm_X	1641401_s_at	3.6	1.3	2.2	4.3	1.4	2.2	2.5	206.8	2.1	2	3.2	8.2	6.1	3.9	3.4	10	M
arm_2L	1641418_at	2.2	3.4	2.9	2.5	1.4	4.9	3.3	1613.3	4.4	2.2	1.9	8.6	11.1	5.3	3.7	10	M
arm_3R	1641426_at	0.6	0.6	0.7	0.8	0.9	1.2	0.5	640.7	2.9	0.7	2.6	1.5	3.7	0.6	0.5	10	M
arm_3R	1641471_at	1.7	1.7	2.3	1.3	0.6	2.4	0.6	247.1	2	2.8	2.8	2.2	1.7	1.1	1.9	10	M
arm_3L	1641472_at	2.5	3.5	1.2	2	3.7	1.9	2.1	953.2	3.3	0.9	3.3	1.9	6.6	7	2.7	10	M
arm_X	1641493_at	1.5	4.9	3.2	1.5	6.4	4.4	2.2	161	10.4	4.7	3.4	5.9	11.1	2.4	2.5	10	M
arm_3R	1641519_at	0.5	0.6	0.5	1.2	0.6	1.7	0.5	536.7	2.1	0.7	1.2	0.9	1.2	0.5	0.9	10	M
arm_3L	1641522_at	4.2	6.7	2.6	9.6	7.6	5.8	3.1	672	3.9	6.7	7.3	12.2	6.7	5.4	7.2	10	M
arm_3R	1641525_at	3.3	4.3	4.1	2.4	2.3	4.8	3.2	540.8	3.5	2.8	8.5	3.2	8.4	1.5	1.6	10	M
arm_2R	1641544_at	1.7	3.2	1.6	2.1	1.8	3.2	0.7	111.1	2	0.9	1.6	4.5	6.5	1.4	1.9	10	M
arm_2L	1641553_at	0.5	1.4	1.1	2.4	1.1	2.5	0.4	725.1	57.4	2.4	0.9	8.9	4.6	5.9	2.7	10	M
arm_2R	1641580_at	0.8	2.3	2.6	2.4	2.8	1.9	0.8	740.8	8.4	1.7	2.1	9.3	11.7	1.8	1.4	10	M
arm_2L	1641601_at	1.5	3.2	8.4	4.4	4.8	2.7	0.4	823.1	4.2	2.5	1.3	3.4	29.9	7.7	11.5	10	M
arm_2R	1641632_at	1.2	1.2	4.6	2	1.6	3.5	0.9	292	2.6	5.6	2.3	3.3	3	1.9	4.4	10	M
arm_2L	1641702_at	2.2	1.7	2.1	1.6	2.8	2.8	0.3	222.4	17.5	1.5	1	1.1	6.6	2.4	1.1	10	M
arm_2L	1641706_at	1.9	1.8	6.2	4.6	2.6	4	2	137.9	5.6	3.6	5.9	1	8.9	4.3	2.2	10	M
arm_X	1641720_at	1.1	2	3.9	1.9	0.9	4	1.1	798.8	5.3	5.4	3	2.3	4.8	2	1.5	10	M
arm_2L	1641727_at	0.9	1.3	1.1	5.5	3.7	7.6	9.2	2401.1	1.3	6.1	1.8	11.3	17.6	2.2	3.1	10	M
